# Supplementary material for: Plasmid Genomes Reveal the Distribution, Abundance, and Organization of Mercury-Related Genes and Their Co-Distribution with Antibiotic Resistant Genes in Gammaproteobacteria
Source: Genes (Basel). 2022 Nov 18;13(11):2149. doi: 10.3390/genes13112149 (PMC9690531; doi:10.3390/genes13112149)
Supplement: Supplementary file 1 [file genes-13-02149-s001.zip]

Archive with 4 entries (4 files):
- Table S1. Plasmid genomes used in this study.xlsx
- Table S2. Taxonomic distribution of the plasmid hosts.xlsx
- Table S3. The hosts, pathogenicity and number of HRGs for 1732 plasmids.xlsx
- Table S4. Co-distribution of HRGs and ARGs in each Plasmid.xlsx
