# Supplementary material for: Plasmid Genomes Reveal the Distribution, Abundance, and Organization of Mercury-Related Genes and Their Co-Distribution with Antibiotic Resistant Genes in Gammaproteobacteria
Source: Genes (Basel). 2022 Nov 18;13(11):2149. doi: 10.3390/genes13112149 (PMC9690531; doi:10.3390/genes13112149)
Supplement: Supplementary file 1 [file genes-13-02149-s001.zip › Table S1. Plasmid genomes used in this study.xlsx]

## Sheet: γ-proteobacteria
Table S1. Plasmid genomes used in present study.
Strain	Size (Mb)	GC%	Accession number	Assembly number	Taxonomy
Acidihalobacter_aeolianus_V6	0.162484	57.3146	NZ_CP017449.1	GCA_001753165.1	Acidihalobacter aeolianus;Acidihalobacter;Ectothiorhodospiraceae;Chromatiales;Gammaproteobacteria;Proteobacteria;Bacteria
Acinetobacter_baumannii_6200	0.114848	41.6934	NZ_CP010398.1	GCA_000814345.1	Acinetobacter baumannii;Acinetobacter calcoaceticus/baumannii complex;Acinetobacter;Moraxellaceae;Moraxellales;Gammaproteobacteria;Proteobacteria;Bacteria
Acinetobacter_baumannii_6200	0.047274	40.8258	NZ_CP010399.1	GCA_000814345.1	Acinetobacter baumannii;Acinetobacter calcoaceticus/baumannii complex;Acinetobacter;Moraxellaceae;Moraxellales;Gammaproteobacteria;Proteobacteria;Bacteria
Acinetobacter_baumannii_6200	0.009327	34.2447	NZ_CP010400.1	GCA_000814345.1	Acinetobacter baumannii;Acinetobacter calcoaceticus/baumannii complex;Acinetobacter;Moraxellaceae;Moraxellales;Gammaproteobacteria;Proteobacteria;Bacteria
Acinetobacter_baumannii_CS01	0.06372	33.4181	NZ_HG977523.1	GCA_000820665.1	Acinetobacter baumannii;Acinetobacter calcoaceticus/baumannii complex;Acinetobacter;Moraxellaceae;Moraxellales;Gammaproteobacteria;Proteobacteria;Bacteria
Acinetobacter_baumannii_CS01	0.064165	33.3671	NZ_HG977524.1	GCA_000820665.1	Acinetobacter baumannii;Acinetobacter calcoaceticus/baumannii complex;Acinetobacter;Moraxellaceae;Moraxellales;Gammaproteobacteria;Proteobacteria;Bacteria
Acinetobacter_baumannii_CS01	0.008174	34.5363	NZ_HG977525.1	GCA_000820665.1	Acinetobacter baumannii;Acinetobacter calcoaceticus/baumannii complex;Acinetobacter;Moraxellaceae;Moraxellales;Gammaproteobacteria;Proteobacteria;Bacteria
Acinetobacter_baumannii_CR17	0.063795	33.4148	NZ_HG977527.1	GCA_000820685.1	Acinetobacter baumannii;Acinetobacter calcoaceticus/baumannii complex;Acinetobacter;Moraxellaceae;Moraxellales;Gammaproteobacteria;Proteobacteria;Bacteria
Acinetobacter_baumannii_CR17	0.064479	33.476	NZ_HG977528.1	GCA_000820685.1	Acinetobacter baumannii;Acinetobacter calcoaceticus/baumannii complex;Acinetobacter;Moraxellaceae;Moraxellales;Gammaproteobacteria;Proteobacteria;Bacteria
Acinetobacter_baumannii_CR17	0.008047	34.4103	NZ_HG977529.1	GCA_000820685.1	Acinetobacter baumannii;Acinetobacter calcoaceticus/baumannii complex;Acinetobacter;Moraxellaceae;Moraxellales;Gammaproteobacteria;Proteobacteria;Bacteria
Acinetobacter_baumannii_IOMTU_433	0.189354	39.5286	NZ_AP014650.1	GCA_000828935.1	Acinetobacter baumannii;Acinetobacter calcoaceticus/baumannii complex;Acinetobacter;Moraxellaceae;Moraxellales;Gammaproteobacteria;Proteobacteria;Bacteria
Acinetobacter_baumannii_A1	0.008731	34.3718	NZ_CP010782.1	GCA_000830055.1	Acinetobacter baumannii;Acinetobacter calcoaceticus/baumannii complex;Acinetobacter;Moraxellaceae;Moraxellales;Gammaproteobacteria;Proteobacteria;Bacteria
Acinetobacter_baumannii_AB5075-UW	0.08361	36.9717	NZ_CP008707.1	GCA_000963815.1	Acinetobacter baumannii;Acinetobacter calcoaceticus/baumannii complex;Acinetobacter;Moraxellaceae;Moraxellales;Gammaproteobacteria;Proteobacteria;Bacteria
Acinetobacter_baumannii_AB5075-UW	0.008731	34.3718	NZ_CP008708.1	GCA_000963815.1	Acinetobacter baumannii;Acinetobacter calcoaceticus/baumannii complex;Acinetobacter;Moraxellaceae;Moraxellales;Gammaproteobacteria;Proteobacteria;Bacteria
Acinetobacter_baumannii_AB5075-UW	0.001967	39.1459	NZ_CP008709.1	GCA_000963815.1	Acinetobacter baumannii;Acinetobacter calcoaceticus/baumannii complex;Acinetobacter;Moraxellaceae;Moraxellales;Gammaproteobacteria;Proteobacteria;Bacteria
Acinetobacter_baumannii_XH386	0.112157	41.5498	NZ_CP010780.1	GCA_001026965.1	Acinetobacter baumannii;Acinetobacter calcoaceticus/baumannii complex;Acinetobacter;Moraxellaceae;Moraxellales;Gammaproteobacteria;Proteobacteria;Bacteria
Acinetobacter_baumannii_Ab04-mff	0.169023	39.5544	NZ_CP012007.1	GCA_001077655.1	Acinetobacter baumannii;Acinetobacter calcoaceticus/baumannii complex;Acinetobacter;Moraxellaceae;Moraxellales;Gammaproteobacteria;Proteobacteria;Bacteria
Acinetobacter_baumannii_Ab04-mff	0.087569	34.0223	NZ_CP012008.1	GCA_001077655.1	Acinetobacter baumannii;Acinetobacter calcoaceticus/baumannii complex;Acinetobacter;Moraxellaceae;Moraxellales;Gammaproteobacteria;Proteobacteria;Bacteria
Acinetobacter_baumannii_ATCC_17978-mff	0.148955	37.4784	NZ_CP012005.1	GCA_001077675.1	Acinetobacter baumannii;Acinetobacter calcoaceticus/baumannii complex;Acinetobacter;Moraxellaceae;Moraxellales;Gammaproteobacteria;Proteobacteria;Bacteria
Acinetobacter_baumannii_D36	0.004754	39.167	NZ_CP012953.1	GCA_001399655.1	Acinetobacter baumannii;Acinetobacter calcoaceticus/baumannii complex;Acinetobacter;Moraxellaceae;Moraxellales;Gammaproteobacteria;Proteobacteria;Bacteria
Acinetobacter_baumannii_D36	0.006078	39.2563	NZ_CP012954.1	GCA_001399655.1	Acinetobacter baumannii;Acinetobacter calcoaceticus/baumannii complex;Acinetobacter;Moraxellaceae;Moraxellales;Gammaproteobacteria;Proteobacteria;Bacteria
Acinetobacter_baumannii_D36	0.009276	35.608	NZ_CP012955.1	GCA_001399655.1	Acinetobacter baumannii;Acinetobacter calcoaceticus/baumannii complex;Acinetobacter;Moraxellaceae;Moraxellales;Gammaproteobacteria;Proteobacteria;Bacteria
Acinetobacter_baumannii_D36	0.047457	41.427	NZ_CP012956.1	GCA_001399655.1	Acinetobacter baumannii;Acinetobacter calcoaceticus/baumannii complex;Acinetobacter;Moraxellaceae;Moraxellales;Gammaproteobacteria;Proteobacteria;Bacteria
Acinetobacter_baumannii_CIP70.10	0.007742	37.5614	NZ_LN865144.1	GCA_001457535.1	Acinetobacter baumannii;Acinetobacter calcoaceticus/baumannii complex;Acinetobacter;Moraxellaceae;Moraxellales;Gammaproteobacteria;Proteobacteria;Bacteria
Acinetobacter_baumannii_KBN10P02143	0.052517	36.4206	NZ_CP013925.1	GCA_001514375.1	Acinetobacter baumannii;Acinetobacter calcoaceticus/baumannii complex;Acinetobacter;Moraxellaceae;Moraxellales;Gammaproteobacteria;Proteobacteria;Bacteria
Acinetobacter_baumannii_R2091	0.007742	37.5614	NZ_LN997847.1	GCA_001517645.1	Acinetobacter baumannii;Acinetobacter calcoaceticus/baumannii complex;Acinetobacter;Moraxellaceae;Moraxellales;Gammaproteobacteria;Proteobacteria;Bacteria
Acinetobacter_baumannii_YU-R612	0.074241	33.5165	NZ_CP014216.1	GCA_001543995.1	Acinetobacter baumannii;Acinetobacter calcoaceticus/baumannii complex;Acinetobacter;Moraxellaceae;Moraxellales;Gammaproteobacteria;Proteobacteria;Bacteria
Acinetobacter_baumannii_YU-R612	0.005465	35.0412	NZ_CP014217.1	GCA_001543995.1	Acinetobacter baumannii;Acinetobacter calcoaceticus/baumannii complex;Acinetobacter;Moraxellaceae;Moraxellales;Gammaproteobacteria;Proteobacteria;Bacteria
Acinetobacter_baumannii_MEX11594	0.005557	34.8749	NZ_CM003741.1	GCA_001549575.1	Acinetobacter baumannii;Acinetobacter calcoaceticus/baumannii complex;Acinetobacter;Moraxellaceae;Moraxellales;Gammaproteobacteria;Proteobacteria;Bacteria
Acinetobacter_baumannii_MEX11594	0.004437	33.3559	NZ_CM003742.1	GCA_001549575.1	Acinetobacter baumannii;Acinetobacter calcoaceticus/baumannii complex;Acinetobacter;Moraxellaceae;Moraxellales;Gammaproteobacteria;Proteobacteria;Bacteria
Acinetobacter_baumannii_3207	0.013478	34.0184	NZ_CP015365.1	GCA_001636235.1	Acinetobacter baumannii;Acinetobacter calcoaceticus/baumannii complex;Acinetobacter;Moraxellaceae;Moraxellales;Gammaproteobacteria;Proteobacteria;Bacteria
Acinetobacter_baumannii_3207	0.080546	34.1817	NZ_CP015366.1	GCA_001636235.1	Acinetobacter baumannii;Acinetobacter calcoaceticus/baumannii complex;Acinetobacter;Moraxellaceae;Moraxellales;Gammaproteobacteria;Proteobacteria;Bacteria
Acinetobacter_baumannii_AB210M	0.008781	34.3697	NZ_CM003909.1	GCA_001618125.1	Acinetobacter baumannii;Acinetobacter calcoaceticus/baumannii complex;Acinetobacter;Moraxellaceae;Moraxellales;Gammaproteobacteria;Proteobacteria;Bacteria
Acinetobacter_baumannii_ORAB01	0.110965	41.6131	NZ_CP015484.1	GCA_000939415.2	Acinetobacter baumannii;Acinetobacter calcoaceticus/baumannii complex;Acinetobacter;Moraxellaceae;Moraxellales;Gammaproteobacteria;Proteobacteria;Bacteria
Acinetobacter_baumannii_ORAB01	0.024022	36.7122	NZ_CP015485.1	GCA_000939415.2	Acinetobacter baumannii;Acinetobacter calcoaceticus/baumannii complex;Acinetobacter;Moraxellaceae;Moraxellales;Gammaproteobacteria;Proteobacteria;Bacteria
Acinetobacter_baumannii_ORAB01	0.015198	36.1627	NZ_CP015486.1	GCA_000939415.2	Acinetobacter baumannii;Acinetobacter calcoaceticus/baumannii complex;Acinetobacter;Moraxellaceae;Moraxellales;Gammaproteobacteria;Proteobacteria;Bacteria
Acinetobacter_baumannii_BAL062	0.008015	35.3213	NZ_LT594096.1	GCA_900088705.1	Acinetobacter baumannii;Acinetobacter calcoaceticus/baumannii complex;Acinetobacter;Moraxellaceae;Moraxellales;Gammaproteobacteria;Proteobacteria;Bacteria
Acinetobacter_baumannii_M3AC14-8	0.005441	34.6444	NZ_CM004453.1	GCA_001672535.1	Acinetobacter baumannii;Acinetobacter calcoaceticus/baumannii complex;Acinetobacter;Moraxellaceae;Moraxellales;Gammaproteobacteria;Proteobacteria;Bacteria
Acinetobacter_baumannii_M3AC14-8	0.018043	35.227	NZ_CM004454.1	GCA_001672535.1	Acinetobacter baumannii;Acinetobacter calcoaceticus/baumannii complex;Acinetobacter;Moraxellaceae;Moraxellales;Gammaproteobacteria;Proteobacteria;Bacteria
Acinetobacter_baumannii_KAB01	0.070875	33.4984	NZ_CP017643.1	GCA_001806345.1	Acinetobacter baumannii;Acinetobacter calcoaceticus/baumannii complex;Acinetobacter;Moraxellaceae;Moraxellales;Gammaproteobacteria;Proteobacteria;Bacteria
Acinetobacter_baumannii_KAB02	0.081227	33.6588	NZ_CP017645.1	GCA_001806365.1	Acinetobacter baumannii;Acinetobacter calcoaceticus/baumannii complex;Acinetobacter;Moraxellaceae;Moraxellales;Gammaproteobacteria;Proteobacteria;Bacteria
Acinetobacter_baumannii_KAB03	0.073891	33.7159	NZ_CP017647.1	GCA_001806385.1	Acinetobacter baumannii;Acinetobacter calcoaceticus/baumannii complex;Acinetobacter;Moraxellaceae;Moraxellales;Gammaproteobacteria;Proteobacteria;Bacteria
Acinetobacter_baumannii_KAB04	0.121485	34.5384	NZ_CP017649.1	GCA_001806405.1	Acinetobacter baumannii;Acinetobacter calcoaceticus/baumannii complex;Acinetobacter;Moraxellaceae;Moraxellales;Gammaproteobacteria;Proteobacteria;Bacteria
Acinetobacter_baumannii_KAB05	0.070884	33.4871	NZ_CP017651.1	GCA_001806425.1	Acinetobacter baumannii;Acinetobacter calcoaceticus/baumannii complex;Acinetobacter;Moraxellaceae;Moraxellales;Gammaproteobacteria;Proteobacteria;Bacteria
Acinetobacter_baumannii_KAB06	0.070884	33.4871	NZ_CP017653.1	GCA_001806445.1	Acinetobacter baumannii;Acinetobacter calcoaceticus/baumannii complex;Acinetobacter;Moraxellaceae;Moraxellales;Gammaproteobacteria;Proteobacteria;Bacteria
Acinetobacter_baumannii_KAB07	0.072073	33.3939	NZ_CP017655.1	GCA_001806465.1	Acinetobacter baumannii;Acinetobacter calcoaceticus/baumannii complex;Acinetobacter;Moraxellaceae;Moraxellales;Gammaproteobacteria;Proteobacteria;Bacteria
Acinetobacter_baumannii_KAB08	0.101406	34.6035	NZ_CP017657.1	GCA_001806485.1	Acinetobacter baumannii;Acinetobacter calcoaceticus/baumannii complex;Acinetobacter;Moraxellaceae;Moraxellales;Gammaproteobacteria;Proteobacteria;Bacteria
Acinetobacter_baumannii_HRAB-85	0.077513	34.0536	NZ_CP018144.1	GCA_001887305.1	Acinetobacter baumannii;Acinetobacter calcoaceticus/baumannii complex;Acinetobacter;Moraxellaceae;Moraxellales;Gammaproteobacteria;Proteobacteria;Bacteria
Acinetobacter_baumannii_AF-673	0.110964	41.6126	NZ_CP018257.1	GCA_001895985.1	Acinetobacter baumannii;Acinetobacter calcoaceticus/baumannii complex;Acinetobacter;Moraxellaceae;Moraxellales;Gammaproteobacteria;Proteobacteria;Bacteria
Acinetobacter_baumannii_AF-401	0.017583	36.177	NZ_CP018255.1	GCA_001896005.1	Acinetobacter baumannii;Acinetobacter calcoaceticus/baumannii complex;Acinetobacter;Moraxellaceae;Moraxellales;Gammaproteobacteria;Proteobacteria;Bacteria
Acinetobacter_baumannii_XDR-BJ83	0.069069	33.7851	NZ_CP018422.1	GCA_001902375.1	Acinetobacter baumannii;Acinetobacter calcoaceticus/baumannii complex;Acinetobacter;Moraxellaceae;Moraxellales;Gammaproteobacteria;Proteobacteria;Bacteria
Acinetobacter_baumannii_AC29	0.008737	34.3825	NZ_CP008850.1	GCA_000695855.3	Acinetobacter baumannii;Acinetobacter calcoaceticus/baumannii complex;Acinetobacter;Moraxellaceae;Moraxellales;Gammaproteobacteria;Proteobacteria;Bacteria
Acinetobacter_baumannii_AC29	0.074749	34.3456	NZ_CP008851.1	GCA_000695855.3	Acinetobacter baumannii;Acinetobacter calcoaceticus/baumannii complex;Acinetobacter;Moraxellaceae;Moraxellales;Gammaproteobacteria;Proteobacteria;Bacteria
Acinetobacter_baumannii_LAC4	0.008006	31.9885	NZ_CP018678.1	GCA_001908295.1	Acinetobacter baumannii;Acinetobacter calcoaceticus/baumannii complex;Acinetobacter;Moraxellaceae;Moraxellales;Gammaproteobacteria;Proteobacteria;Bacteria
Acinetobacter_baumannii_LAC4	0.006078	39.2563	NZ_CP018679.1	GCA_001908295.1	Acinetobacter baumannii;Acinetobacter calcoaceticus/baumannii complex;Acinetobacter;Moraxellaceae;Moraxellales;Gammaproteobacteria;Proteobacteria;Bacteria
Acinetobacter_baumannii_CMC-CR-MDR-Ab4	0.110968	41.6165	NZ_CP016296.1	GCA_001922205.1	Acinetobacter baumannii;Acinetobacter calcoaceticus/baumannii complex;Acinetobacter;Moraxellaceae;Moraxellales;Gammaproteobacteria;Proteobacteria;Bacteria
Acinetobacter_baumannii_CMC-CR-MDR-Ab4	0.07409	33.6645	NZ_CP016297.1	GCA_001922205.1	Acinetobacter baumannii;Acinetobacter calcoaceticus/baumannii complex;Acinetobacter;Moraxellaceae;Moraxellales;Gammaproteobacteria;Proteobacteria;Bacteria
Acinetobacter_baumannii_CMC-MDR-Ab59	0.110967	41.6142	NZ_CP016299.1	GCA_001922225.1	Acinetobacter baumannii;Acinetobacter calcoaceticus/baumannii complex;Acinetobacter;Moraxellaceae;Moraxellales;Gammaproteobacteria;Proteobacteria;Bacteria
Acinetobacter_baumannii_CMC-CR-MDR-Ab66	0.110967	41.6133	NZ_CP016301.1	GCA_001922245.1	Acinetobacter baumannii;Acinetobacter calcoaceticus/baumannii complex;Acinetobacter;Moraxellaceae;Moraxellales;Gammaproteobacteria;Proteobacteria;Bacteria
Acinetobacter_baumannii_CMC-CR-MDR-Ab66	0.073188	33.6695	NZ_CP016302.1	GCA_001922245.1	Acinetobacter baumannii;Acinetobacter calcoaceticus/baumannii complex;Acinetobacter;Moraxellaceae;Moraxellales;Gammaproteobacteria;Proteobacteria;Bacteria
Acinetobacter_baumannii_AB34299	0.084967	33.307	CP014292.1	GCA_002009115.1	Acinetobacter baumannii;Acinetobacter calcoaceticus/baumannii complex;Acinetobacter;Moraxellaceae;Moraxellales;Gammaproteobacteria;Proteobacteria;Bacteria
Acinetobacter_baumannii_AB34299	0.015645	34.356	CP014293.1	GCA_002009115.1	Acinetobacter baumannii;Acinetobacter calcoaceticus/baumannii complex;Acinetobacter;Moraxellaceae;Moraxellales;Gammaproteobacteria;Proteobacteria;Bacteria
Acinetobacter_baumannii_CBA7	0.111999	41.6129	NZ_CP020585.1	GCA_002082645.1	Acinetobacter baumannii;Acinetobacter calcoaceticus/baumannii complex;Acinetobacter;Moraxellaceae;Moraxellales;Gammaproteobacteria;Proteobacteria;Bacteria
Acinetobacter_baumannii_15A34	0.072076	33.3925	NZ_CP020589.1	GCA_002082685.1	Acinetobacter baumannii;Acinetobacter calcoaceticus/baumannii complex;Acinetobacter;Moraxellaceae;Moraxellales;Gammaproteobacteria;Proteobacteria;Bacteria
Acinetobacter_baumannii_15A5	0.074241	33.5152	NZ_CP020573.1	GCA_002082705.1	Acinetobacter baumannii;Acinetobacter calcoaceticus/baumannii complex;Acinetobacter;Moraxellaceae;Moraxellales;Gammaproteobacteria;Proteobacteria;Bacteria
Acinetobacter_baumannii_15A5	0.008718	34.423	NZ_CP020575.1	GCA_002082705.1	Acinetobacter baumannii;Acinetobacter calcoaceticus/baumannii complex;Acinetobacter;Moraxellaceae;Moraxellales;Gammaproteobacteria;Proteobacteria;Bacteria
Acinetobacter_baumannii_USA2	0.074241	33.5165	NZ_CP020593.1	GCA_002082725.1	Acinetobacter baumannii;Acinetobacter calcoaceticus/baumannii complex;Acinetobacter;Moraxellaceae;Moraxellales;Gammaproteobacteria;Proteobacteria;Bacteria
Acinetobacter_baumannii_HWBA8	0.195838	40.2578	NZ_CP020596.1	GCA_002082785.1	Acinetobacter baumannii;Acinetobacter calcoaceticus/baumannii complex;Acinetobacter;Moraxellaceae;Moraxellales;Gammaproteobacteria;Proteobacteria;Bacteria
Acinetobacter_baumannii_USA15	0.098301	34.2438	NZ_CP020594.1	GCA_002082825.1	Acinetobacter baumannii;Acinetobacter calcoaceticus/baumannii complex;Acinetobacter;Moraxellaceae;Moraxellales;Gammaproteobacteria;Proteobacteria;Bacteria
Acinetobacter_baumannii_SSA12	0.00873	34.3643	NZ_CP020576.1	GCA_002082865.1	Acinetobacter baumannii;Acinetobacter calcoaceticus/baumannii complex;Acinetobacter;Moraxellaceae;Moraxellales;Gammaproteobacteria;Proteobacteria;Bacteria
Acinetobacter_baumannii_SSA12	0.073264	33.4271	NZ_CP020577.1	GCA_002082865.1	Acinetobacter baumannii;Acinetobacter calcoaceticus/baumannii complex;Acinetobacter;Moraxellaceae;Moraxellales;Gammaproteobacteria;Proteobacteria;Bacteria
Acinetobacter_baumannii_SSMA17	0.090973	34.4201	NZ_CP020580.1	GCA_002082885.1	Acinetobacter baumannii;Acinetobacter calcoaceticus/baumannii complex;Acinetobacter;Moraxellaceae;Moraxellales;Gammaproteobacteria;Proteobacteria;Bacteria
Acinetobacter_baumannii_ab736	0.009539	34.6787	NZ_CP015122.1	GCA_002116925.1	Acinetobacter baumannii;Acinetobacter calcoaceticus/baumannii complex;Acinetobacter;Moraxellaceae;Moraxellales;Gammaproteobacteria;Proteobacteria;Bacteria
Acinetobacter_baumannii_B8300	0.02515	35.336	NZ_CP021348.1	GCA_001077965.2	Acinetobacter baumannii;Acinetobacter calcoaceticus/baumannii complex;Acinetobacter;Moraxellaceae;Moraxellales;Gammaproteobacteria;Proteobacteria;Bacteria
Acinetobacter_baumannii_B11911	0.21678	39.5581	NZ_CP021344.1	GCA_001077565.2	Acinetobacter baumannii;Acinetobacter calcoaceticus/baumannii complex;Acinetobacter;Moraxellaceae;Moraxellales;Gammaproteobacteria;Proteobacteria;Bacteria
Acinetobacter_baumannii_A85	0.002726	37.7476	NZ_CP021783.1	GCA_002210065.1	Acinetobacter baumannii;Acinetobacter calcoaceticus/baumannii complex;Acinetobacter;Moraxellaceae;Moraxellales;Gammaproteobacteria;Proteobacteria;Bacteria
Acinetobacter_baumannii_A85	0.002343	38.7537	NZ_CP021784.1	GCA_002210065.1	Acinetobacter baumannii;Acinetobacter calcoaceticus/baumannii complex;Acinetobacter;Moraxellaceae;Moraxellales;Gammaproteobacteria;Proteobacteria;Bacteria
Acinetobacter_baumannii_A85	0.004484	39.8528	NZ_CP021785.1	GCA_002210065.1	Acinetobacter baumannii;Acinetobacter calcoaceticus/baumannii complex;Acinetobacter;Moraxellaceae;Moraxellales;Gammaproteobacteria;Proteobacteria;Bacteria
Acinetobacter_baumannii_A85	0.008731	34.3718	NZ_CP021786.1	GCA_002210065.1	Acinetobacter baumannii;Acinetobacter calcoaceticus/baumannii complex;Acinetobacter;Moraxellaceae;Moraxellales;Gammaproteobacteria;Proteobacteria;Bacteria
Acinetobacter_baumannii_A85	0.086334	33.8986	NZ_CP021787.1	GCA_002210065.1	Acinetobacter baumannii;Acinetobacter calcoaceticus/baumannii complex;Acinetobacter;Moraxellaceae;Moraxellales;Gammaproteobacteria;Proteobacteria;Bacteria
Acinetobacter_baumannii_11510	0.005381	37.1306	NZ_CP018862.2	GCA_001922425.2	Acinetobacter baumannii;Acinetobacter calcoaceticus/baumannii complex;Acinetobacter;Moraxellaceae;Moraxellales;Gammaproteobacteria;Proteobacteria;Bacteria
Acinetobacter_baumannii_A1296	0.112773	42.1936	NZ_CP018333.1	GCA_002504145.1	Acinetobacter baumannii;Acinetobacter calcoaceticus/baumannii complex;Acinetobacter;Moraxellaceae;Moraxellales;Gammaproteobacteria;Proteobacteria;Bacteria
Acinetobacter_baumannii_A1296	0.011586	36.8548	NZ_CP018334.1	GCA_002504145.1	Acinetobacter baumannii;Acinetobacter calcoaceticus/baumannii complex;Acinetobacter;Moraxellaceae;Moraxellales;Gammaproteobacteria;Proteobacteria;Bacteria
Acinetobacter_baumannii_AC002-1-R4	0.111165	41.6156	NZ_CM008330.1	GCA_002416425.1	Acinetobacter baumannii;Acinetobacter calcoaceticus/baumannii complex;Acinetobacter;Moraxellaceae;Moraxellales;Gammaproteobacteria;Proteobacteria;Bacteria
Acinetobacter_baumannii_A388	0.033036	37.7437	NZ_CP024419.1	GCA_002741415.1	Acinetobacter baumannii;Acinetobacter calcoaceticus/baumannii complex;Acinetobacter;Moraxellaceae;Moraxellales;Gammaproteobacteria;Proteobacteria;Bacteria
Acinetobacter_baumannii_AbPK1	0.015113	35.6911	NZ_CP024577.1	GCA_002753915.1	Acinetobacter baumannii;Acinetobacter calcoaceticus/baumannii complex;Acinetobacter;Moraxellaceae;Moraxellales;Gammaproteobacteria;Proteobacteria;Bacteria
Acinetobacter_baumannii_AbPK1	0.079335	33.7997	NZ_CP024578.1	GCA_002753915.1	Acinetobacter baumannii;Acinetobacter calcoaceticus/baumannii complex;Acinetobacter;Moraxellaceae;Moraxellales;Gammaproteobacteria;Proteobacteria;Bacteria
Acinetobacter_baumannii_AYP-A2	0.110967	41.616	NZ_CP024125.1	GCA_002761575.1	Acinetobacter baumannii;Acinetobacter calcoaceticus/baumannii complex;Acinetobacter;Moraxellaceae;Moraxellales;Gammaproteobacteria;Proteobacteria;Bacteria
Acinetobacter_baumannii_SMC_Paed_Ab_BL01	0.074241	33.5165	NZ_CP025267.1	GCA_002843665.1	Acinetobacter baumannii;Acinetobacter calcoaceticus/baumannii complex;Acinetobacter;Moraxellaceae;Moraxellales;Gammaproteobacteria;Proteobacteria;Bacteria
Acinetobacter_baumannii_ABNIH28	0.011305	33.4188	NZ_CP026126.1	GCA_002902885.1	Acinetobacter baumannii;Acinetobacter calcoaceticus/baumannii complex;Acinetobacter;Moraxellaceae;Moraxellales;Gammaproteobacteria;Proteobacteria;Bacteria
Acinetobacter_baumannii_ABNIH28	0.039359	37.0767	NZ_CP026127.1	GCA_002902885.1	Acinetobacter baumannii;Acinetobacter calcoaceticus/baumannii complex;Acinetobacter;Moraxellaceae;Moraxellales;Gammaproteobacteria;Proteobacteria;Bacteria
Acinetobacter_baumannii_ABNIH28	0.110754	41.6662	NZ_CP026128.1	GCA_002902885.1	Acinetobacter baumannii;Acinetobacter calcoaceticus/baumannii complex;Acinetobacter;Moraxellaceae;Moraxellales;Gammaproteobacteria;Proteobacteria;Bacteria
Acinetobacter_baumannii_ABNIH28	0.130044	38.57	NZ_CP026129.1	GCA_002902885.1	Acinetobacter baumannii;Acinetobacter calcoaceticus/baumannii complex;Acinetobacter;Moraxellaceae;Moraxellales;Gammaproteobacteria;Proteobacteria;Bacteria
Acinetobacter_baumannii_AR_0056	0.113706	42.7911	NZ_CP026705.1	GCA_002947415.1	Acinetobacter baumannii;Acinetobacter calcoaceticus/baumannii complex;Acinetobacter;Moraxellaceae;Moraxellales;Gammaproteobacteria;Proteobacteria;Bacteria
Acinetobacter_baumannii_AR_0056	0.072105	33.6218	NZ_CP026706.1	GCA_002947415.1	Acinetobacter baumannii;Acinetobacter calcoaceticus/baumannii complex;Acinetobacter;Moraxellaceae;Moraxellales;Gammaproteobacteria;Proteobacteria;Bacteria
Acinetobacter_baumannii_AR_0056	0.008731	34.3718	NZ_CP026708.1	GCA_002947415.1	Acinetobacter baumannii;Acinetobacter calcoaceticus/baumannii complex;Acinetobacter;Moraxellaceae;Moraxellales;Gammaproteobacteria;Proteobacteria;Bacteria
Acinetobacter_baumannii_AR_0063	0.07299	33.6347	NZ_CP026712.1	GCA_002947845.1	Acinetobacter baumannii;Acinetobacter calcoaceticus/baumannii complex;Acinetobacter;Moraxellaceae;Moraxellales;Gammaproteobacteria;Proteobacteria;Bacteria
Acinetobacter_baumannii_S1__AB1A2	0.108394	42.6177	NZ_CP026944.1	GCA_002948475.1	Acinetobacter baumannii;Acinetobacter calcoaceticus/baumannii complex;Acinetobacter;Moraxellaceae;Moraxellales;Gammaproteobacteria;Proteobacteria;Bacteria
Acinetobacter_baumannii_S1__AB1A2	0.111068	41.615	NZ_CP026945.1	GCA_002948475.1	Acinetobacter baumannii;Acinetobacter calcoaceticus/baumannii complex;Acinetobacter;Moraxellaceae;Moraxellales;Gammaproteobacteria;Proteobacteria;Bacteria
Acinetobacter_baumannii_S1__AB1A2	0.072204	33.6477	NZ_CP026946.1	GCA_002948475.1	Acinetobacter baumannii;Acinetobacter calcoaceticus/baumannii complex;Acinetobacter;Moraxellaceae;Moraxellales;Gammaproteobacteria;Proteobacteria;Bacteria
Acinetobacter_baumannii_AR_0083	0.008731	34.3718	NZ_CP027529.1	GCA_002996805.1	Acinetobacter baumannii;Acinetobacter calcoaceticus/baumannii complex;Acinetobacter;Moraxellaceae;Moraxellales;Gammaproteobacteria;Proteobacteria;Bacteria
Acinetobacter_baumannii_AR_0088	0.146698	37.8628	NZ_CP027531.1	GCA_003006035.1	Acinetobacter baumannii;Acinetobacter calcoaceticus/baumannii complex;Acinetobacter;Moraxellaceae;Moraxellales;Gammaproteobacteria;Proteobacteria;Bacteria
Acinetobacter_baumannii_AR_0088	0.041087	38.3163	NZ_CP027532.1	GCA_003006035.1	Acinetobacter baumannii;Acinetobacter calcoaceticus/baumannii complex;Acinetobacter;Moraxellaceae;Moraxellales;Gammaproteobacteria;Proteobacteria;Bacteria
Acinetobacter_baumannii_I43	0.114918	41.6941	NZ_CP027483.1	GCA_002727055.2	Acinetobacter baumannii;Acinetobacter calcoaceticus/baumannii complex;Acinetobacter;Moraxellaceae;Moraxellales;Gammaproteobacteria;Proteobacteria;Bacteria
Acinetobacter_baumannii_AR_0102	0.106967	42.6449	NZ_CP027608.1	GCA_003010655.1	Acinetobacter baumannii;Acinetobacter calcoaceticus/baumannii complex;Acinetobacter;Moraxellaceae;Moraxellales;Gammaproteobacteria;Proteobacteria;Bacteria
Acinetobacter_baumannii_AR_0102	0.008731	34.3718	NZ_CP027609.1	GCA_003010655.1	Acinetobacter baumannii;Acinetobacter calcoaceticus/baumannii complex;Acinetobacter;Moraxellaceae;Moraxellales;Gammaproteobacteria;Proteobacteria;Bacteria
Acinetobacter_baumannii_AR_0101	0.016095	35.3215	NZ_CP027610.1	GCA_003010675.1	Acinetobacter baumannii;Acinetobacter calcoaceticus/baumannii complex;Acinetobacter;Moraxellaceae;Moraxellales;Gammaproteobacteria;Proteobacteria;Bacteria
Acinetobacter_baumannii_ZQ1	0.018253	47.0334	NZ_CM008887.2	GCA_002803655.2	Acinetobacter baumannii;Acinetobacter calcoaceticus/baumannii complex;Acinetobacter;Moraxellaceae;Moraxellales;Gammaproteobacteria;Proteobacteria;Bacteria
Acinetobacter_baumannii_ZQ4	0.008331	33.9335	NZ_CM009045.2	GCA_002837945.2	Acinetobacter baumannii;Acinetobacter calcoaceticus/baumannii complex;Acinetobacter;Moraxellaceae;Moraxellales;Gammaproteobacteria;Proteobacteria;Bacteria
Acinetobacter_baumannii_ZQ4	0.013311	35.9928	NZ_CM009046.2	GCA_002837945.2	Acinetobacter baumannii;Acinetobacter calcoaceticus/baumannii complex;Acinetobacter;Moraxellaceae;Moraxellales;Gammaproteobacteria;Proteobacteria;Bacteria
Acinetobacter_baumannii_ZQ7	0.011191	34.7869	NZ_CM009036.2	GCA_002837985.2	Acinetobacter baumannii;Acinetobacter calcoaceticus/baumannii complex;Acinetobacter;Moraxellaceae;Moraxellales;Gammaproteobacteria;Proteobacteria;Bacteria
Acinetobacter_baumannii_ZQ6	0.008905	34.5424	NZ_CM009038.2	GCA_002838005.2	Acinetobacter baumannii;Acinetobacter calcoaceticus/baumannii complex;Acinetobacter;Moraxellaceae;Moraxellales;Gammaproteobacteria;Proteobacteria;Bacteria
Acinetobacter_baumannii_ZQ6	0.006772	36.1636	NZ_CM009039.2	GCA_002838005.2	Acinetobacter baumannii;Acinetobacter calcoaceticus/baumannii complex;Acinetobacter;Moraxellaceae;Moraxellales;Gammaproteobacteria;Proteobacteria;Bacteria
Acinetobacter_baumannii_ZQ6	0.006032	36.3727	NZ_CM009040.2	GCA_002838005.2	Acinetobacter baumannii;Acinetobacter calcoaceticus/baumannii complex;Acinetobacter;Moraxellaceae;Moraxellales;Gammaproteobacteria;Proteobacteria;Bacteria
Acinetobacter_baumannii_ZQ6	0.002725	37.7982	NZ_CM009041.2	GCA_002838005.2	Acinetobacter baumannii;Acinetobacter calcoaceticus/baumannii complex;Acinetobacter;Moraxellaceae;Moraxellales;Gammaproteobacteria;Proteobacteria;Bacteria
Acinetobacter_baumannii_ZQ6	0.016476	35.5669	NZ_CM009653.1	GCA_002838005.2	Acinetobacter baumannii;Acinetobacter calcoaceticus/baumannii complex;Acinetobacter;Moraxellaceae;Moraxellales;Gammaproteobacteria;Proteobacteria;Bacteria
Acinetobacter_baumannii_ZQ9	0.035194	35.7845	NZ_CM009083.2	GCA_002837885.3	Acinetobacter baumannii;Acinetobacter calcoaceticus/baumannii complex;Acinetobacter;Moraxellaceae;Moraxellales;Gammaproteobacteria;Proteobacteria;Bacteria
Acinetobacter_baumannii_ZQ9	0.067023	33.3766	NZ_CM009084.2	GCA_002837885.3	Acinetobacter baumannii;Acinetobacter calcoaceticus/baumannii complex;Acinetobacter;Moraxellaceae;Moraxellales;Gammaproteobacteria;Proteobacteria;Bacteria
Acinetobacter_baumannii_ZQ9	0.006078	39.2563	NZ_CM009085.2	GCA_002837885.3	Acinetobacter baumannii;Acinetobacter calcoaceticus/baumannii complex;Acinetobacter;Moraxellaceae;Moraxellales;Gammaproteobacteria;Proteobacteria;Bacteria
Acinetobacter_baumannii_ZQ9	0.011685	32.4775	NZ_CM009652.1	GCA_002837885.3	Acinetobacter baumannii;Acinetobacter calcoaceticus/baumannii complex;Acinetobacter;Moraxellaceae;Moraxellales;Gammaproteobacteria;Proteobacteria;Bacteria
Acinetobacter_baumannii_ZQ8	0.012636	37.1399	NZ_CM009033.2	GCA_002837895.2	Acinetobacter baumannii;Acinetobacter calcoaceticus/baumannii complex;Acinetobacter;Moraxellaceae;Moraxellales;Gammaproteobacteria;Proteobacteria;Bacteria
Acinetobacter_baumannii_ZQ8	0.006078	39.2563	NZ_CM009034.2	GCA_002837895.2	Acinetobacter baumannii;Acinetobacter calcoaceticus/baumannii complex;Acinetobacter;Moraxellaceae;Moraxellales;Gammaproteobacteria;Proteobacteria;Bacteria
Acinetobacter_baumannii_ZQ8	0.011034	35.7169	NZ_CM009035.2	GCA_002837895.2	Acinetobacter baumannii;Acinetobacter calcoaceticus/baumannii complex;Acinetobacter;Moraxellaceae;Moraxellales;Gammaproteobacteria;Proteobacteria;Bacteria
Acinetobacter_baumannii_ZQ10	0.035194	35.7845	NZ_CM009030.2	GCA_002837905.2	Acinetobacter baumannii;Acinetobacter calcoaceticus/baumannii complex;Acinetobacter;Moraxellaceae;Moraxellales;Gammaproteobacteria;Proteobacteria;Bacteria
Acinetobacter_baumannii_ZQ10	0.006078	39.2563	NZ_CM009031.2	GCA_002837905.2	Acinetobacter baumannii;Acinetobacter calcoaceticus/baumannii complex;Acinetobacter;Moraxellaceae;Moraxellales;Gammaproteobacteria;Proteobacteria;Bacteria
Acinetobacter_baumannii_ZQ10	0.002277	39.9209	NZ_CM009646.1	GCA_002837905.2	Acinetobacter baumannii;Acinetobacter calcoaceticus/baumannii complex;Acinetobacter;Moraxellaceae;Moraxellales;Gammaproteobacteria;Proteobacteria;Bacteria
Acinetobacter_baumannii_ZQ2	0.110967	41.6169	NZ_CM009049.2	GCA_002838015.2	Acinetobacter baumannii;Acinetobacter calcoaceticus/baumannii complex;Acinetobacter;Moraxellaceae;Moraxellales;Gammaproteobacteria;Proteobacteria;Bacteria
Acinetobacter_baumannii_ZQ2	0.005695	39.1045	NZ_CM009050.2	GCA_002838015.2	Acinetobacter baumannii;Acinetobacter calcoaceticus/baumannii complex;Acinetobacter;Moraxellaceae;Moraxellales;Gammaproteobacteria;Proteobacteria;Bacteria
Acinetobacter_baumannii_ZQ2	0.012769	36.8157	NZ_CM009647.1	GCA_002838015.2	Acinetobacter baumannii;Acinetobacter calcoaceticus/baumannii complex;Acinetobacter;Moraxellaceae;Moraxellales;Gammaproteobacteria;Proteobacteria;Bacteria
Acinetobacter_baumannii_ZQ2	0.006078	39.2563	NZ_CM009648.1	GCA_002838015.2	Acinetobacter baumannii;Acinetobacter calcoaceticus/baumannii complex;Acinetobacter;Moraxellaceae;Moraxellales;Gammaproteobacteria;Proteobacteria;Bacteria
Acinetobacter_baumannii_ZQ3	0.006078	39.2563	NZ_CM009028.2	GCA_002838025.2	Acinetobacter baumannii;Acinetobacter calcoaceticus/baumannii complex;Acinetobacter;Moraxellaceae;Moraxellales;Gammaproteobacteria;Proteobacteria;Bacteria
Acinetobacter_baumannii_ZQ3	0.005071	36.0284	NZ_CM009029.2	GCA_002838025.2	Acinetobacter baumannii;Acinetobacter calcoaceticus/baumannii complex;Acinetobacter;Moraxellaceae;Moraxellales;Gammaproteobacteria;Proteobacteria;Bacteria
Acinetobacter_baumannii_ZQ3	0.006032	36.4058	NZ_CM009649.1	GCA_002838025.2	Acinetobacter baumannii;Acinetobacter calcoaceticus/baumannii complex;Acinetobacter;Moraxellaceae;Moraxellales;Gammaproteobacteria;Proteobacteria;Bacteria
Acinetobacter_baumannii_ZQ3	0.068115	33.4376	NZ_CM009650.1	GCA_002838025.2	Acinetobacter baumannii;Acinetobacter calcoaceticus/baumannii complex;Acinetobacter;Moraxellaceae;Moraxellales;Gammaproteobacteria;Proteobacteria;Bacteria
Acinetobacter_baumannii_ZQ3	0.01647	34.7662	NZ_CM009651.1	GCA_002838025.2	Acinetobacter baumannii;Acinetobacter calcoaceticus/baumannii complex;Acinetobacter;Moraxellaceae;Moraxellales;Gammaproteobacteria;Proteobacteria;Bacteria
Acinetobacter_baumannii_DA33098	0.108151	42.5664	NZ_CP029570.1	GCA_003181015.1	Acinetobacter baumannii;Acinetobacter calcoaceticus/baumannii complex;Acinetobacter;Moraxellaceae;Moraxellales;Gammaproteobacteria;Proteobacteria;Bacteria
Acinetobacter_baumannii_DA33098	0.071234	33.5416	NZ_CP029571.1	GCA_003181015.1	Acinetobacter baumannii;Acinetobacter calcoaceticus/baumannii complex;Acinetobacter;Moraxellaceae;Moraxellales;Gammaproteobacteria;Proteobacteria;Bacteria
Acinetobacter_baumannii_DA33098	0.008771	34.7737	NZ_CP029572.1	GCA_003181015.1	Acinetobacter baumannii;Acinetobacter calcoaceticus/baumannii complex;Acinetobacter;Moraxellaceae;Moraxellales;Gammaproteobacteria;Proteobacteria;Bacteria
Acinetobacter_baumannii_DA33098	0.008963	34.4639	NZ_CP029573.1	GCA_003181015.1	Acinetobacter baumannii;Acinetobacter calcoaceticus/baumannii complex;Acinetobacter;Moraxellaceae;Moraxellales;Gammaproteobacteria;Proteobacteria;Bacteria
Acinetobacter_baumannii_CCUG_70743	0.01088	34.4577	NZ_CM009924.1	GCA_003194535.1	Acinetobacter baumannii;Acinetobacter calcoaceticus/baumannii complex;Acinetobacter;Moraxellaceae;Moraxellales;Gammaproteobacteria;Proteobacteria;Bacteria
Acinetobacter_baumannii_XH731	0.064557	33.5378	NZ_CP021322.1	GCA_003264255.1	Acinetobacter baumannii;Acinetobacter calcoaceticus/baumannii complex;Acinetobacter;Moraxellaceae;Moraxellales;Gammaproteobacteria;Proteobacteria;Bacteria
Acinetobacter_baumannii_Aba	0.008732	34.3678	NZ_CP030084.1	GCA_003288775.1	Acinetobacter baumannii;Acinetobacter calcoaceticus/baumannii complex;Acinetobacter;Moraxellaceae;Moraxellales;Gammaproteobacteria;Proteobacteria;Bacteria
Acinetobacter_baumannii_DA33382	0.002372	41.231	NZ_CP030107.1	GCA_003296225.1	Acinetobacter baumannii;Acinetobacter calcoaceticus/baumannii complex;Acinetobacter;Moraxellaceae;Moraxellales;Gammaproteobacteria;Proteobacteria;Bacteria
Acinetobacter_baumannii_DA33382	0.002359	38.8724	NZ_CP030108.1	GCA_003296225.1	Acinetobacter baumannii;Acinetobacter calcoaceticus/baumannii complex;Acinetobacter;Moraxellaceae;Moraxellales;Gammaproteobacteria;Proteobacteria;Bacteria
Acinetobacter_baumannii_DA33382	0.084678	33.8293	NZ_CP030109.1	GCA_003296225.1	Acinetobacter baumannii;Acinetobacter calcoaceticus/baumannii complex;Acinetobacter;Moraxellaceae;Moraxellales;Gammaproteobacteria;Proteobacteria;Bacteria
Acinetobacter_baumannii_810CP	0.016095	35.3215	NZ_CP026339.1	GCA_003345235.1	Acinetobacter baumannii;Acinetobacter calcoaceticus/baumannii complex;Acinetobacter;Moraxellaceae;Moraxellales;Gammaproteobacteria;Proteobacteria;Bacteria
Acinetobacter_baumannii_810CP	0.005281	36.7733	NZ_CP026340.1	GCA_003345235.1	Acinetobacter baumannii;Acinetobacter calcoaceticus/baumannii complex;Acinetobacter;Moraxellaceae;Moraxellales;Gammaproteobacteria;Proteobacteria;Bacteria
Acinetobacter_baumannii_7804	0.012381	33.7453	NZ_CP022284.1	GCA_003431385.1	Acinetobacter baumannii;Acinetobacter calcoaceticus/baumannii complex;Acinetobacter;Moraxellaceae;Moraxellales;Gammaproteobacteria;Proteobacteria;Bacteria
Acinetobacter_baumannii_7804	0.17042	38.1616	NZ_CP022285.1	GCA_003431385.1	Acinetobacter baumannii;Acinetobacter calcoaceticus/baumannii complex;Acinetobacter;Moraxellaceae;Moraxellales;Gammaproteobacteria;Proteobacteria;Bacteria
Acinetobacter_baumannii_AR_0070	0.039535	39.9469	NZ_CP027179.1	GCA_003431865.1	Acinetobacter baumannii;Acinetobacter calcoaceticus/baumannii complex;Acinetobacter;Moraxellaceae;Moraxellales;Gammaproteobacteria;Proteobacteria;Bacteria
Acinetobacter_baumannii_AR_0070	0.073018	35.4515	NZ_CP027180.1	GCA_003431865.1	Acinetobacter baumannii;Acinetobacter calcoaceticus/baumannii complex;Acinetobacter;Moraxellaceae;Moraxellales;Gammaproteobacteria;Proteobacteria;Bacteria
Acinetobacter_baumannii_AR_0070	0.006078	39.2563	NZ_CP027181.1	GCA_003431865.1	Acinetobacter baumannii;Acinetobacter calcoaceticus/baumannii complex;Acinetobacter;Moraxellaceae;Moraxellales;Gammaproteobacteria;Proteobacteria;Bacteria
Acinetobacter_baumannii_AR_0070	0.105127	39.3591	NZ_CP027182.1	GCA_003431865.1	Acinetobacter baumannii;Acinetobacter calcoaceticus/baumannii complex;Acinetobacter;Moraxellaceae;Moraxellales;Gammaproteobacteria;Proteobacteria;Bacteria
Acinetobacter_baumannii_7847	0.013478	34.0184	NZ_CP023032.1	GCA_003516005.1	Acinetobacter baumannii;Acinetobacter calcoaceticus/baumannii complex;Acinetobacter;Moraxellaceae;Moraxellales;Gammaproteobacteria;Proteobacteria;Bacteria
Acinetobacter_baumannii_7847	0.080546	34.1805	NZ_CP023033.1	GCA_003516005.1	Acinetobacter baumannii;Acinetobacter calcoaceticus/baumannii complex;Acinetobacter;Moraxellaceae;Moraxellales;Gammaproteobacteria;Proteobacteria;Bacteria
Acinetobacter_baumannii_9201	0.009024	34.7074	NZ_CP023021.1	GCA_003522665.1	Acinetobacter baumannii;Acinetobacter calcoaceticus/baumannii complex;Acinetobacter;Moraxellaceae;Moraxellales;Gammaproteobacteria;Proteobacteria;Bacteria
Acinetobacter_baumannii_10324	0.0053	35.1132	NZ_CP023023.1	GCA_003522705.1	Acinetobacter baumannii;Acinetobacter calcoaceticus/baumannii complex;Acinetobacter;Moraxellaceae;Moraxellales;Gammaproteobacteria;Proteobacteria;Bacteria
Acinetobacter_baumannii_10324	0.007143	32.0734	NZ_CP023024.1	GCA_003522705.1	Acinetobacter baumannii;Acinetobacter calcoaceticus/baumannii complex;Acinetobacter;Moraxellaceae;Moraxellales;Gammaproteobacteria;Proteobacteria;Bacteria
Acinetobacter_baumannii_10324	0.11342	41.967	NZ_CP023025.1	GCA_003522705.1	Acinetobacter baumannii;Acinetobacter calcoaceticus/baumannii complex;Acinetobacter;Moraxellaceae;Moraxellales;Gammaproteobacteria;Proteobacteria;Bacteria
Acinetobacter_baumannii_10042	0.010062	34.9235	NZ_CP023027.1	GCA_003522785.1	Acinetobacter baumannii;Acinetobacter calcoaceticus/baumannii complex;Acinetobacter;Moraxellaceae;Moraxellales;Gammaproteobacteria;Proteobacteria;Bacteria
Acinetobacter_baumannii_10042	0.110728	34.0944	NZ_CP023028.1	GCA_003522785.1	Acinetobacter baumannii;Acinetobacter calcoaceticus/baumannii complex;Acinetobacter;Moraxellaceae;Moraxellales;Gammaproteobacteria;Proteobacteria;Bacteria
Acinetobacter_baumannii_9102	0.095206	34.0966	NZ_CP023030.1	GCA_003522845.1	Acinetobacter baumannii;Acinetobacter calcoaceticus/baumannii complex;Acinetobacter;Moraxellaceae;Moraxellales;Gammaproteobacteria;Proteobacteria;Bacteria
Acinetobacter_baumannii_5845	0.009935	34.9673	NZ_CP023035.1	GCA_003522885.1	Acinetobacter baumannii;Acinetobacter calcoaceticus/baumannii complex;Acinetobacter;Moraxellaceae;Moraxellales;Gammaproteobacteria;Proteobacteria;Bacteria
Acinetobacter_baumannii_AR_0052	0.060699	38.8293	NZ_CP027184.1	GCA_003547115.1	Acinetobacter baumannii;Acinetobacter calcoaceticus/baumannii complex;Acinetobacter;Moraxellaceae;Moraxellales;Gammaproteobacteria;Proteobacteria;Bacteria
Acinetobacter_baumannii_AR_0052	0.105128	39.3596	NZ_CP027185.1	GCA_003547115.1	Acinetobacter baumannii;Acinetobacter calcoaceticus/baumannii complex;Acinetobacter;Moraxellaceae;Moraxellales;Gammaproteobacteria;Proteobacteria;Bacteria
Acinetobacter_baumannii_AR_0052	0.038505	35.263	NZ_CP027186.1	GCA_003547115.1	Acinetobacter baumannii;Acinetobacter calcoaceticus/baumannii complex;Acinetobacter;Moraxellaceae;Moraxellales;Gammaproteobacteria;Proteobacteria;Bacteria
Acinetobacter_baumannii_AR_0052	0.006078	39.2563	NZ_CP027187.1	GCA_003547115.1	Acinetobacter baumannii;Acinetobacter calcoaceticus/baumannii complex;Acinetobacter;Moraxellaceae;Moraxellales;Gammaproteobacteria;Proteobacteria;Bacteria
Acinetobacter_baumannii_JBA13	0.090972	34.4205	NZ_CP020582.1	GCA_002082625.2	Acinetobacter baumannii;Acinetobacter calcoaceticus/baumannii complex;Acinetobacter;Moraxellaceae;Moraxellales;Gammaproteobacteria;Proteobacteria;Bacteria
Acinetobacter_baumannii_FDAARGOS_540	0.007181	36.8194	NZ_CP033751.1	GCA_003812065.1	Acinetobacter baumannii;Acinetobacter calcoaceticus/baumannii complex;Acinetobacter;Moraxellaceae;Moraxellales;Gammaproteobacteria;Proteobacteria;Bacteria
Acinetobacter_baumannii_FDAARGOS_540	0.013195	35.9757	NZ_CP033752.1	GCA_003812065.1	Acinetobacter baumannii;Acinetobacter calcoaceticus/baumannii complex;Acinetobacter;Moraxellaceae;Moraxellales;Gammaproteobacteria;Proteobacteria;Bacteria
Acinetobacter_baumannii_FDAARGOS_540	0.086551	40.4247	NZ_CP033753.1	GCA_003812065.1	Acinetobacter baumannii;Acinetobacter calcoaceticus/baumannii complex;Acinetobacter;Moraxellaceae;Moraxellales;Gammaproteobacteria;Proteobacteria;Bacteria
Acinetobacter_baumannii_FDAARGOS_533	0.097783	40.7688	NZ_CP033769.1	GCA_003812385.1	Acinetobacter baumannii;Acinetobacter calcoaceticus/baumannii complex;Acinetobacter;Moraxellaceae;Moraxellales;Gammaproteobacteria;Proteobacteria;Bacteria
Acinetobacter_baumannii_FDAARGOS_533	0.006078	39.1905	NZ_CP033770.1	GCA_003812385.1	Acinetobacter baumannii;Acinetobacter calcoaceticus/baumannii complex;Acinetobacter;Moraxellaceae;Moraxellales;Gammaproteobacteria;Proteobacteria;Bacteria
Acinetobacter_baumannii_MRSN15313	0.006667	34.2283	NZ_CP033870.1	GCA_003812485.1	Acinetobacter baumannii;Acinetobacter calcoaceticus/baumannii complex;Acinetobacter;Moraxellaceae;Moraxellales;Gammaproteobacteria;Proteobacteria;Bacteria
Acinetobacter_baumannii_MRSN15313	0.014807	34.3959	NZ_CP033871.1	GCA_003812485.1	Acinetobacter baumannii;Acinetobacter calcoaceticus/baumannii complex;Acinetobacter;Moraxellaceae;Moraxellales;Gammaproteobacteria;Proteobacteria;Bacteria
Acinetobacter_baumannii_MRSN15313	0.035502	38.5725	NZ_CP033872.1	GCA_003812485.1	Acinetobacter baumannii;Acinetobacter calcoaceticus/baumannii complex;Acinetobacter;Moraxellaceae;Moraxellales;Gammaproteobacteria;Proteobacteria;Bacteria
Acinetobacter_baumannii_2008S11-069	0.110816	41.6312	CP033517.1	GCA_003359255.2	Acinetobacter baumannii;Acinetobacter calcoaceticus/baumannii complex;Acinetobacter;Moraxellaceae;Moraxellales;Gammaproteobacteria;Proteobacteria;Bacteria
Acinetobacter_baumannii_2008S11-069	0.070637	33.4216	CP033518.1	GCA_003359255.2	Acinetobacter baumannii;Acinetobacter calcoaceticus/baumannii complex;Acinetobacter;Moraxellaceae;Moraxellales;Gammaproteobacteria;Proteobacteria;Bacteria
Acinetobacter_baumannii_2008S11-069	0.008936	34.4226	CP033519.1	GCA_003359255.2	Acinetobacter baumannii;Acinetobacter calcoaceticus/baumannii complex;Acinetobacter;Moraxellaceae;Moraxellales;Gammaproteobacteria;Proteobacteria;Bacteria
Acinetobacter_baumannii_PIMB13AB-41	0.011194	34.7776	NZ_CM012225.1	GCA_003991295.1	Acinetobacter baumannii;Acinetobacter calcoaceticus/baumannii complex;Acinetobacter;Moraxellaceae;Moraxellales;Gammaproteobacteria;Proteobacteria;Bacteria
Acinetobacter_baumannii_AB18PR065	0.025602	40.6335	NZ_CM013137.1	GCA_003994455.1	Acinetobacter baumannii;Acinetobacter calcoaceticus/baumannii complex;Acinetobacter;Moraxellaceae;Moraxellales;Gammaproteobacteria;Proteobacteria;Bacteria
Acinetobacter_baumannii_A52	0.110713	40.7269	NZ_CP034093.1	GCA_004028375.1	Acinetobacter baumannii;Acinetobacter calcoaceticus/baumannii complex;Acinetobacter;Moraxellaceae;Moraxellales;Gammaproteobacteria;Proteobacteria;Bacteria
Acinetobacter_baumannii_A52	0.027452	33.1998	NZ_CP034094.1	GCA_004028375.1	Acinetobacter baumannii;Acinetobacter calcoaceticus/baumannii complex;Acinetobacter;Moraxellaceae;Moraxellales;Gammaproteobacteria;Proteobacteria;Bacteria
Acinetobacter_baumannii_A52	0.00842	32.8266	NZ_CP034095.1	GCA_004028375.1	Acinetobacter baumannii;Acinetobacter calcoaceticus/baumannii complex;Acinetobacter;Moraxellaceae;Moraxellales;Gammaproteobacteria;Proteobacteria;Bacteria
Acinetobacter_baumannii_A52	0.00361	41.4958	NZ_CP034096.1	GCA_004028375.1	Acinetobacter baumannii;Acinetobacter calcoaceticus/baumannii complex;Acinetobacter;Moraxellaceae;Moraxellales;Gammaproteobacteria;Proteobacteria;Bacteria
Acinetobacter_baumannii_A52	0.008493	33.3216	NZ_CP034097.1	GCA_004028375.1	Acinetobacter baumannii;Acinetobacter calcoaceticus/baumannii complex;Acinetobacter;Moraxellaceae;Moraxellales;Gammaproteobacteria;Proteobacteria;Bacteria
Acinetobacter_baumannii_MDR-UNC	0.112216	42.7114	NZ_CP031445.1	GCA_004136355.1	Acinetobacter baumannii;Acinetobacter calcoaceticus/baumannii complex;Acinetobacter;Moraxellaceae;Moraxellales;Gammaproteobacteria;Proteobacteria;Bacteria
Acinetobacter_baumannii_MDR-UNC	0.010879	34.4425	NZ_CP031446.1	GCA_004136355.1	Acinetobacter baumannii;Acinetobacter calcoaceticus/baumannii complex;Acinetobacter;Moraxellaceae;Moraxellales;Gammaproteobacteria;Proteobacteria;Bacteria
Acinetobacter_baumannii_NCIMB_8209	0.133709	40.1312	NZ_CP028139.1	GCA_004194555.1	Acinetobacter baumannii;Acinetobacter calcoaceticus/baumannii complex;Acinetobacter;Moraxellaceae;Moraxellales;Gammaproteobacteria;Proteobacteria;Bacteria
Acinetobacter_baumannii_VB31459	1.02441	39.6973	CP035931.1	GCA_003627485.2	Acinetobacter baumannii;Acinetobacter calcoaceticus/baumannii complex;Acinetobacter;Moraxellaceae;Moraxellales;Gammaproteobacteria;Proteobacteria;Bacteria
Acinetobacter_baumannii_VB31459	0.038962	35.8041	CP035932.1	GCA_003627485.2	Acinetobacter baumannii;Acinetobacter calcoaceticus/baumannii complex;Acinetobacter;Moraxellaceae;Moraxellales;Gammaproteobacteria;Proteobacteria;Bacteria
Acinetobacter_baumannii_VB31459	0.011195	34.7745	CP035933.1	GCA_003627485.2	Acinetobacter baumannii;Acinetobacter calcoaceticus/baumannii complex;Acinetobacter;Moraxellaceae;Moraxellales;Gammaproteobacteria;Proteobacteria;Bacteria
Acinetobacter_baumannii_TG60155	0.127784	40.9104	NZ_CP036284.1	GCA_003949295.2	Acinetobacter baumannii;Acinetobacter calcoaceticus/baumannii complex;Acinetobacter;Moraxellaceae;Moraxellales;Gammaproteobacteria;Proteobacteria;Bacteria
Acinetobacter_baumannii_TG60155	0.102405	37.2853	NZ_CP036285.1	GCA_003949295.2	Acinetobacter baumannii;Acinetobacter calcoaceticus/baumannii complex;Acinetobacter;Moraxellaceae;Moraxellales;Gammaproteobacteria;Proteobacteria;Bacteria
Acinetobacter_baumannii_TG60155	0.071234	33.4686	NZ_CP036286.1	GCA_003949295.2	Acinetobacter baumannii;Acinetobacter calcoaceticus/baumannii complex;Acinetobacter;Moraxellaceae;Moraxellales;Gammaproteobacteria;Proteobacteria;Bacteria
Acinetobacter_baumannii_EC	0.128013	41.4505	NZ_CP038263.1	GCA_004564095.1	Acinetobacter baumannii;Acinetobacter calcoaceticus/baumannii complex;Acinetobacter;Moraxellaceae;Moraxellales;Gammaproteobacteria;Proteobacteria;Bacteria
Acinetobacter_baumannii_EC	0.076956	34.7627	NZ_CP038264.1	GCA_004564095.1	Acinetobacter baumannii;Acinetobacter calcoaceticus/baumannii complex;Acinetobacter;Moraxellaceae;Moraxellales;Gammaproteobacteria;Proteobacteria;Bacteria
Acinetobacter_baumannii_EC	0.043093	49.3978	NZ_CP038265.1	GCA_004564095.1	Acinetobacter baumannii;Acinetobacter calcoaceticus/baumannii complex;Acinetobacter;Moraxellaceae;Moraxellales;Gammaproteobacteria;Proteobacteria;Bacteria
Acinetobacter_baumannii_EH	0.135229	42.678	NZ_CP038259.1	GCA_004564115.1	Acinetobacter baumannii;Acinetobacter calcoaceticus/baumannii complex;Acinetobacter;Moraxellaceae;Moraxellales;Gammaproteobacteria;Proteobacteria;Bacteria
Acinetobacter_baumannii_EH	0.025856	36.1425	NZ_CP038260.1	GCA_004564115.1	Acinetobacter baumannii;Acinetobacter calcoaceticus/baumannii complex;Acinetobacter;Moraxellaceae;Moraxellales;Gammaproteobacteria;Proteobacteria;Bacteria
Acinetobacter_baumannii_EH	0.018786	40.6047	NZ_CP038261.1	GCA_004564115.1	Acinetobacter baumannii;Acinetobacter calcoaceticus/baumannii complex;Acinetobacter;Moraxellaceae;Moraxellales;Gammaproteobacteria;Proteobacteria;Bacteria
Acinetobacter_baumannii_VB23193	0.016033	35.0527	CP035673.1	GCA_002762545.2	Acinetobacter baumannii;Acinetobacter calcoaceticus/baumannii complex;Acinetobacter;Moraxellaceae;Moraxellales;Gammaproteobacteria;Proteobacteria;Bacteria
Acinetobacter_baumannii_VB23193	0.014067	34.2006	CP035674.1	GCA_002762545.2	Acinetobacter baumannii;Acinetobacter calcoaceticus/baumannii complex;Acinetobacter;Moraxellaceae;Moraxellales;Gammaproteobacteria;Proteobacteria;Bacteria
Acinetobacter_baumannii_VB23193	0.011089	34.8003	CP035675.1	GCA_002762545.2	Acinetobacter baumannii;Acinetobacter calcoaceticus/baumannii complex;Acinetobacter;Moraxellaceae;Moraxellales;Gammaproteobacteria;Proteobacteria;Bacteria
Acinetobacter_baumannii_CIAT758	0.078125	39.6416	NZ_CP038501.1	GCA_004758865.1	Acinetobacter baumannii;Acinetobacter calcoaceticus/baumannii complex;Acinetobacter;Moraxellaceae;Moraxellales;Gammaproteobacteria;Proteobacteria;Bacteria
Acinetobacter_baumannii_CIAT758	0.047417	39.2939	NZ_CP038502.1	GCA_004758865.1	Acinetobacter baumannii;Acinetobacter calcoaceticus/baumannii complex;Acinetobacter;Moraxellaceae;Moraxellales;Gammaproteobacteria;Proteobacteria;Bacteria
Acinetobacter_baumannii_CIAT758	0.029128	39.9478	NZ_CP038503.1	GCA_004758865.1	Acinetobacter baumannii;Acinetobacter calcoaceticus/baumannii complex;Acinetobacter;Moraxellaceae;Moraxellales;Gammaproteobacteria;Proteobacteria;Bacteria
Acinetobacter_baumannii_ACN21	0.116047	41.6271	NZ_CP038645.1	GCA_004768705.1	Acinetobacter baumannii;Acinetobacter calcoaceticus/baumannii complex;Acinetobacter;Moraxellaceae;Moraxellales;Gammaproteobacteria;Proteobacteria;Bacteria
Acinetobacter_baumannii_ACN21	0.057333	39.2392	NZ_CP038646.1	GCA_004768705.1	Acinetobacter baumannii;Acinetobacter calcoaceticus/baumannii complex;Acinetobacter;Moraxellaceae;Moraxellales;Gammaproteobacteria;Proteobacteria;Bacteria
Acinetobacter_baumannii_ACN21	0.009909	38.8435	NZ_CP038647.1	GCA_004768705.1	Acinetobacter baumannii;Acinetobacter calcoaceticus/baumannii complex;Acinetobacter;Moraxellaceae;Moraxellales;Gammaproteobacteria;Proteobacteria;Bacteria
Acinetobacter_baumannii_ACN21	0.009205	34.8072	NZ_CP038648.1	GCA_004768705.1	Acinetobacter baumannii;Acinetobacter calcoaceticus/baumannii complex;Acinetobacter;Moraxellaceae;Moraxellales;Gammaproteobacteria;Proteobacteria;Bacteria
Acinetobacter_baumannii_ACN21	0.007396	39.8729	NZ_CP038649.1	GCA_004768705.1	Acinetobacter baumannii;Acinetobacter calcoaceticus/baumannii complex;Acinetobacter;Moraxellaceae;Moraxellales;Gammaproteobacteria;Proteobacteria;Bacteria
Acinetobacter_baumannii_ACN21	0.006944	38.4361	NZ_CP038650.1	GCA_004768705.1	Acinetobacter baumannii;Acinetobacter calcoaceticus/baumannii complex;Acinetobacter;Moraxellaceae;Moraxellales;Gammaproteobacteria;Proteobacteria;Bacteria
Acinetobacter_baumannii_ACN21	0.005844	39.2197	NZ_CP038651.1	GCA_004768705.1	Acinetobacter baumannii;Acinetobacter calcoaceticus/baumannii complex;Acinetobacter;Moraxellaceae;Moraxellales;Gammaproteobacteria;Proteobacteria;Bacteria
Acinetobacter_baumannii_ACN21	0.005734	40.3209	NZ_CP038652.1	GCA_004768705.1	Acinetobacter baumannii;Acinetobacter calcoaceticus/baumannii complex;Acinetobacter;Moraxellaceae;Moraxellales;Gammaproteobacteria;Proteobacteria;Bacteria
Acinetobacter_baumannii_TG31986	0.055269	39.4109	NZ_CP039342.1	GCA_003948085.2	Acinetobacter baumannii;Acinetobacter calcoaceticus/baumannii complex;Acinetobacter;Moraxellaceae;Moraxellales;Gammaproteobacteria;Proteobacteria;Bacteria
Acinetobacter_baumannii_TG31302	0.055268	39.4134	NZ_CP039344.1	GCA_003949115.2	Acinetobacter baumannii;Acinetobacter calcoaceticus/baumannii complex;Acinetobacter;Moraxellaceae;Moraxellales;Gammaproteobacteria;Proteobacteria;Bacteria
Acinetobacter_baumannii_TG22653	0.127784	40.9089	NZ_CP039519.1	GCA_003948455.2	Acinetobacter baumannii;Acinetobacter calcoaceticus/baumannii complex;Acinetobacter;Moraxellaceae;Moraxellales;Gammaproteobacteria;Proteobacteria;Bacteria
Acinetobacter_baumannii_TG22627	0.005602	33.2738	NZ_CP039521.1	GCA_003948535.2	Acinetobacter baumannii;Acinetobacter calcoaceticus/baumannii complex;Acinetobacter;Moraxellaceae;Moraxellales;Gammaproteobacteria;Proteobacteria;Bacteria
Acinetobacter_baumannii_TG22182	0.071233	33.4676	NZ_CP039994.1	GCA_003949595.2	Acinetobacter baumannii;Acinetobacter calcoaceticus/baumannii complex;Acinetobacter;Moraxellaceae;Moraxellales;Gammaproteobacteria;Proteobacteria;Bacteria
Acinetobacter_baumannii_TG22182	0.005602	33.3095	NZ_CP039995.1	GCA_003949595.2	Acinetobacter baumannii;Acinetobacter calcoaceticus/baumannii complex;Acinetobacter;Moraxellaceae;Moraxellales;Gammaproteobacteria;Proteobacteria;Bacteria
Acinetobacter_baumannii_TG29392	0.084785	37.4418	NZ_CP039931.1	GCA_003949725.2	Acinetobacter baumannii;Acinetobacter calcoaceticus/baumannii complex;Acinetobacter;Moraxellaceae;Moraxellales;Gammaproteobacteria;Proteobacteria;Bacteria
Acinetobacter_baumannii_TG29392	0.055269	39.4109	NZ_CP039932.1	GCA_003949725.2	Acinetobacter baumannii;Acinetobacter calcoaceticus/baumannii complex;Acinetobacter;Moraxellaceae;Moraxellales;Gammaproteobacteria;Proteobacteria;Bacteria
Acinetobacter_baumannii_TG29392	0.010255	36.431	NZ_CP039933.1	GCA_003949725.2	Acinetobacter baumannii;Acinetobacter calcoaceticus/baumannii complex;Acinetobacter;Moraxellaceae;Moraxellales;Gammaproteobacteria;Proteobacteria;Bacteria
Acinetobacter_baumannii_VB958	0.561419	39.3123	CP040041.1	GCA_005280355.1	Acinetobacter baumannii;Acinetobacter calcoaceticus/baumannii complex;Acinetobacter;Moraxellaceae;Moraxellales;Gammaproteobacteria;Proteobacteria;Bacteria
Acinetobacter_baumannii_VB958	0.538712	39.8803	CP040042.1	GCA_005280355.1	Acinetobacter baumannii;Acinetobacter calcoaceticus/baumannii complex;Acinetobacter;Moraxellaceae;Moraxellales;Gammaproteobacteria;Proteobacteria;Bacteria
Acinetobacter_baumannii_VB958	0.0825	34.0945	CP040043.1	GCA_005280355.1	Acinetobacter baumannii;Acinetobacter calcoaceticus/baumannii complex;Acinetobacter;Moraxellaceae;Moraxellales;Gammaproteobacteria;Proteobacteria;Bacteria
Acinetobacter_baumannii_VB958	0.047143	39.8023	CP040044.1	GCA_005280355.1	Acinetobacter baumannii;Acinetobacter calcoaceticus/baumannii complex;Acinetobacter;Moraxellaceae;Moraxellales;Gammaproteobacteria;Proteobacteria;Bacteria
Acinetobacter_baumannii_VB958	0.016485	34.6679	CP040045.1	GCA_005280355.1	Acinetobacter baumannii;Acinetobacter calcoaceticus/baumannii complex;Acinetobacter;Moraxellaceae;Moraxellales;Gammaproteobacteria;Proteobacteria;Bacteria
Acinetobacter_baumannii_VB958	0.01649	34.718	CP040046.1	GCA_005280355.1	Acinetobacter baumannii;Acinetobacter calcoaceticus/baumannii complex;Acinetobacter;Moraxellaceae;Moraxellales;Gammaproteobacteria;Proteobacteria;Bacteria
Acinetobacter_baumannii_VB1190	0.657699	38.7855	NZ_CP040048.1	GCA_005280375.1	Acinetobacter baumannii;Acinetobacter calcoaceticus/baumannii complex;Acinetobacter;Moraxellaceae;Moraxellales;Gammaproteobacteria;Proteobacteria;Bacteria
Acinetobacter_baumannii_VB1190	0.016479	34.7412	NZ_CP040049.1	GCA_005280375.1	Acinetobacter baumannii;Acinetobacter calcoaceticus/baumannii complex;Acinetobacter;Moraxellaceae;Moraxellales;Gammaproteobacteria;Proteobacteria;Bacteria
Acinetobacter_baumannii_VB35179	0.236166	40.4495	CP040054.1	GCA_005280395.1	Acinetobacter baumannii;Acinetobacter calcoaceticus/baumannii complex;Acinetobacter;Moraxellaceae;Moraxellales;Gammaproteobacteria;Proteobacteria;Bacteria
Acinetobacter_baumannii_VB35179	0.016467	34.7422	CP040055.1	GCA_005280395.1	Acinetobacter baumannii;Acinetobacter calcoaceticus/baumannii complex;Acinetobacter;Moraxellaceae;Moraxellales;Gammaproteobacteria;Proteobacteria;Bacteria
Acinetobacter_baumannii_VB35435	0.046025	39.7306	CP040057.1	GCA_005280415.1	Acinetobacter baumannii;Acinetobacter calcoaceticus/baumannii complex;Acinetobacter;Moraxellaceae;Moraxellales;Gammaproteobacteria;Proteobacteria;Bacteria
Acinetobacter_baumannii_VB16141	0.189343	39.5262	NZ_CP040051.1	GCA_005280435.1	Acinetobacter baumannii;Acinetobacter calcoaceticus/baumannii complex;Acinetobacter;Moraxellaceae;Moraxellales;Gammaproteobacteria;Proteobacteria;Bacteria
Acinetobacter_baumannii_VB16141	0.005681	36.0676	NZ_CP040052.1	GCA_005280435.1	Acinetobacter baumannii;Acinetobacter calcoaceticus/baumannii complex;Acinetobacter;Moraxellaceae;Moraxellales;Gammaproteobacteria;Proteobacteria;Bacteria
Acinetobacter_baumannii_SP304	0.011933	30.8808	NZ_CP040081.1	GCA_005280675.1	Acinetobacter baumannii;Acinetobacter calcoaceticus/baumannii complex;Acinetobacter;Moraxellaceae;Moraxellales;Gammaproteobacteria;Proteobacteria;Bacteria
Acinetobacter_baumannii_SP304	0.009605	31.317	NZ_CP040082.1	GCA_005280675.1	Acinetobacter baumannii;Acinetobacter calcoaceticus/baumannii complex;Acinetobacter;Moraxellaceae;Moraxellales;Gammaproteobacteria;Proteobacteria;Bacteria
Acinetobacter_baumannii_SP304	0.009185	32.0849	NZ_CP040083.1	GCA_005280675.1	Acinetobacter baumannii;Acinetobacter calcoaceticus/baumannii complex;Acinetobacter;Moraxellaceae;Moraxellales;Gammaproteobacteria;Proteobacteria;Bacteria
Acinetobacter_baumannii_VB33071	0.023294	37.3487	NZ_CP040085.1	GCA_005280695.1	Acinetobacter baumannii;Acinetobacter calcoaceticus/baumannii complex;Acinetobacter;Moraxellaceae;Moraxellales;Gammaproteobacteria;Proteobacteria;Bacteria
Acinetobacter_baumannii_VB33071	0.011194	34.7776	NZ_CP040086.1	GCA_005280695.1	Acinetobacter baumannii;Acinetobacter calcoaceticus/baumannii complex;Acinetobacter;Moraxellaceae;Moraxellales;Gammaproteobacteria;Proteobacteria;Bacteria
Acinetobacter_baumannii_VB35575	0.011194	34.7776	NZ_CP040088.1	GCA_005280715.1	Acinetobacter baumannii;Acinetobacter calcoaceticus/baumannii complex;Acinetobacter;Moraxellaceae;Moraxellales;Gammaproteobacteria;Proteobacteria;Bacteria
Acinetobacter_baumannii_TG31307	0.055269	39.4109	NZ_CM016516.1	GCA_003948305.2	Acinetobacter baumannii;Acinetobacter calcoaceticus/baumannii complex;Acinetobacter;Moraxellaceae;Moraxellales;Gammaproteobacteria;Proteobacteria;Bacteria
Acinetobacter_baumannii_P7774	0.202283	39.4833	NZ_CP040260.1	GCA_005518095.1	Acinetobacter baumannii;Acinetobacter calcoaceticus/baumannii complex;Acinetobacter;Moraxellaceae;Moraxellales;Gammaproteobacteria;Proteobacteria;Bacteria
Acinetobacter_baumannii_P7774	0.01488	36.1223	NZ_CP040261.1	GCA_005518095.1	Acinetobacter baumannii;Acinetobacter calcoaceticus/baumannii complex;Acinetobacter;Moraxellaceae;Moraxellales;Gammaproteobacteria;Proteobacteria;Bacteria
Acinetobacter_baumannii_P7774	0.005464	38.2138	NZ_CP040262.1	GCA_005518095.1	Acinetobacter baumannii;Acinetobacter calcoaceticus/baumannii complex;Acinetobacter;Moraxellaceae;Moraxellales;Gammaproteobacteria;Proteobacteria;Bacteria
Acinetobacter_baumannii_PB364	0.111449	42.6312	NZ_CP040426.1	GCA_005671375.1	Acinetobacter baumannii;Acinetobacter calcoaceticus/baumannii complex;Acinetobacter;Moraxellaceae;Moraxellales;Gammaproteobacteria;Proteobacteria;Bacteria
Acinetobacter_baumannii_PB364	0.010967	36.9199	NZ_CP040427.1	GCA_005671375.1	Acinetobacter baumannii;Acinetobacter calcoaceticus/baumannii complex;Acinetobacter;Moraxellaceae;Moraxellales;Gammaproteobacteria;Proteobacteria;Bacteria
Acinetobacter_baumannii_UPAB1	0.080061	41.1936	NZ_CP032217.1	GCA_006843645.1	Acinetobacter baumannii;Acinetobacter calcoaceticus/baumannii complex;Acinetobacter;Moraxellaceae;Moraxellales;Gammaproteobacteria;Proteobacteria;Bacteria
Acinetobacter_baumannii_UPAB1	0.016743	44.1259	NZ_CP032220.1	GCA_006843645.1	Acinetobacter baumannii;Acinetobacter calcoaceticus/baumannii complex;Acinetobacter;Moraxellaceae;Moraxellales;Gammaproteobacteria;Proteobacteria;Bacteria
Acinetobacter_baumannii_J9	0.006078	39.2399	NZ_CP041588.1	GCA_007107525.1	Acinetobacter baumannii;Acinetobacter calcoaceticus/baumannii complex;Acinetobacter;Moraxellaceae;Moraxellales;Gammaproteobacteria;Proteobacteria;Bacteria
Acinetobacter_baumannii_J9	0.010967	36.929	NZ_CP041589.1	GCA_007107525.1	Acinetobacter baumannii;Acinetobacter calcoaceticus/baumannii complex;Acinetobacter;Moraxellaceae;Moraxellales;Gammaproteobacteria;Proteobacteria;Bacteria
Acinetobacter_baumannii_J9	0.145071	41.0358	NZ_CP041590.1	GCA_007107525.1	Acinetobacter baumannii;Acinetobacter calcoaceticus/baumannii complex;Acinetobacter;Moraxellaceae;Moraxellales;Gammaproteobacteria;Proteobacteria;Bacteria
Acinetobacter_baumannii_MDR-CQ	0.07539	33.596	NZ_CP019115.1	GCA_007647215.1	Acinetobacter baumannii;Acinetobacter calcoaceticus/baumannii complex;Acinetobacter;Moraxellaceae;Moraxellales;Gammaproteobacteria;Proteobacteria;Bacteria
Acinetobacter_baumannii_WCHAB005133	0.005602	33.3095	NZ_CP026748.1	GCA_002950495.2	Acinetobacter baumannii;Acinetobacter calcoaceticus/baumannii complex;Acinetobacter;Moraxellaceae;Moraxellales;Gammaproteobacteria;Proteobacteria;Bacteria
Acinetobacter_baumannii_WCHAB005133	0.042455	41.8537	NZ_CP026749.2	GCA_002950495.2	Acinetobacter baumannii;Acinetobacter calcoaceticus/baumannii complex;Acinetobacter;Moraxellaceae;Moraxellales;Gammaproteobacteria;Proteobacteria;Bacteria
Acinetobacter_baumannii_WCHAB005078	0.070796	33.379	NZ_CP027243.1	GCA_002999195.2	Acinetobacter baumannii;Acinetobacter calcoaceticus/baumannii complex;Acinetobacter;Moraxellaceae;Moraxellales;Gammaproteobacteria;Proteobacteria;Bacteria
Acinetobacter_baumannii_WCHAB005078	0.008731	34.3718	NZ_CP027244.1	GCA_002999195.2	Acinetobacter baumannii;Acinetobacter calcoaceticus/baumannii complex;Acinetobacter;Moraxellaceae;Moraxellales;Gammaproteobacteria;Proteobacteria;Bacteria
Acinetobacter_baumannii_WCHAB005078	0.070509	41.3678	NZ_CP027245.2	GCA_002999195.2	Acinetobacter baumannii;Acinetobacter calcoaceticus/baumannii complex;Acinetobacter;Moraxellaceae;Moraxellales;Gammaproteobacteria;Proteobacteria;Bacteria
Acinetobacter_baumannii_Ab242	0.009284	35.6097	KY984045.1	GCA_008365335.2	Acinetobacter baumannii;Acinetobacter calcoaceticus/baumannii complex;Acinetobacter;Moraxellaceae;Moraxellales;Gammaproteobacteria;Proteobacteria;Bacteria
Acinetobacter_baumannii_Ab242	0.011891	36.1786	KY984046.1	GCA_008365335.2	Acinetobacter baumannii;Acinetobacter calcoaceticus/baumannii complex;Acinetobacter;Moraxellaceae;Moraxellales;Gammaproteobacteria;Proteobacteria;Bacteria
Acinetobacter_baumannii_Ab242	0.024808	36.6011	KY984047.1	GCA_008365335.2	Acinetobacter baumannii;Acinetobacter calcoaceticus/baumannii complex;Acinetobacter;Moraxellaceae;Moraxellales;Gammaproteobacteria;Proteobacteria;Bacteria
Acinetobacter_baumannii_K09-14	0.007791	33.7184	NZ_CP043954.1	GCA_008632635.1	Acinetobacter baumannii;Acinetobacter calcoaceticus/baumannii complex;Acinetobacter;Moraxellaceae;Moraxellales;Gammaproteobacteria;Proteobacteria;Bacteria
Acinetobacter_baumannii_ABUH763	0.074091	33.6654	NZ_CP035052.1	GCA_001674475.2	Acinetobacter baumannii;Acinetobacter calcoaceticus/baumannii complex;Acinetobacter;Moraxellaceae;Moraxellales;Gammaproteobacteria;Proteobacteria;Bacteria
Acinetobacter_baumannii_ABUH763	0.010967	36.9199	NZ_CP035053.1	GCA_001674475.2	Acinetobacter baumannii;Acinetobacter calcoaceticus/baumannii complex;Acinetobacter;Moraxellaceae;Moraxellales;Gammaproteobacteria;Proteobacteria;Bacteria
Acinetobacter_baumannii_ABUH793	0.106963	42.6428	NZ_CP035046.1	GCA_001669145.2	Acinetobacter baumannii;Acinetobacter calcoaceticus/baumannii complex;Acinetobacter;Moraxellaceae;Moraxellales;Gammaproteobacteria;Proteobacteria;Bacteria
Acinetobacter_baumannii_ABUH793	0.074091	33.6667	NZ_CP035047.1	GCA_001669145.2	Acinetobacter baumannii;Acinetobacter calcoaceticus/baumannii complex;Acinetobacter;Moraxellaceae;Moraxellales;Gammaproteobacteria;Proteobacteria;Bacteria
Acinetobacter_baumannii_ABUH793	0.010945	36.9118	NZ_CP035048.1	GCA_001669145.2	Acinetobacter baumannii;Acinetobacter calcoaceticus/baumannii complex;Acinetobacter;Moraxellaceae;Moraxellales;Gammaproteobacteria;Proteobacteria;Bacteria
Acinetobacter_baumannii_ABUH773	0.01181	40.271	NZ_CP035050.1	GCA_001668465.2	Acinetobacter baumannii;Acinetobacter calcoaceticus/baumannii complex;Acinetobacter;Moraxellaceae;Moraxellales;Gammaproteobacteria;Proteobacteria;Bacteria
Acinetobacter_baumannii_C25	0.051223	31.8763	NZ_CP032741.1	GCA_008807055.1	Acinetobacter baumannii;Acinetobacter calcoaceticus/baumannii complex;Acinetobacter;Moraxellaceae;Moraxellales;Gammaproteobacteria;Proteobacteria;Bacteria
Acinetobacter_baumannii_C25	0.028674	34.8085	NZ_CP032742.1	GCA_008807055.1	Acinetobacter baumannii;Acinetobacter calcoaceticus/baumannii complex;Acinetobacter;Moraxellaceae;Moraxellales;Gammaproteobacteria;Proteobacteria;Bacteria
Acinetobacter_baumannii_CAM180-1	0.092034	40.4753	NZ_CP044357.1	GCA_008802935.1	Acinetobacter baumannii;Acinetobacter calcoaceticus/baumannii complex;Acinetobacter;Moraxellaceae;Moraxellales;Gammaproteobacteria;Proteobacteria;Bacteria
Acinetobacter_baumannii_CAM180-1	0.016096	35.6362	NZ_CP044358.1	GCA_008802935.1	Acinetobacter baumannii;Acinetobacter calcoaceticus/baumannii complex;Acinetobacter;Moraxellaceae;Moraxellales;Gammaproteobacteria;Proteobacteria;Bacteria
Acinetobacter_baumannii_E47	0.327867	40.84	NZ_CP042557.1	GCA_008931365.1	Acinetobacter baumannii;Acinetobacter calcoaceticus/baumannii complex;Acinetobacter;Moraxellaceae;Moraxellales;Gammaproteobacteria;Proteobacteria;Bacteria
Acinetobacter_baumannii_E47	0.059744	37.5251	NZ_CP042558.1	GCA_008931365.1	Acinetobacter baumannii;Acinetobacter calcoaceticus/baumannii complex;Acinetobacter;Moraxellaceae;Moraxellales;Gammaproteobacteria;Proteobacteria;Bacteria
Acinetobacter_baumannii_E47	0.008795	34.1444	NZ_CP042559.1	GCA_008931365.1	Acinetobacter baumannii;Acinetobacter calcoaceticus/baumannii complex;Acinetobacter;Moraxellaceae;Moraxellales;Gammaproteobacteria;Proteobacteria;Bacteria
Acinetobacter_baumannii_E47	0.007703	37.1544	NZ_CP042560.1	GCA_008931365.1	Acinetobacter baumannii;Acinetobacter calcoaceticus/baumannii complex;Acinetobacter;Moraxellaceae;Moraxellales;Gammaproteobacteria;Proteobacteria;Bacteria
Acinetobacter_baumannii_E47	0.005234	34.295	NZ_CP042561.1	GCA_008931365.1	Acinetobacter baumannii;Acinetobacter calcoaceticus/baumannii complex;Acinetobacter;Moraxellaceae;Moraxellales;Gammaproteobacteria;Proteobacteria;Bacteria
Acinetobacter_baumannii_E47	0.005039	38.3608	NZ_CP042562.1	GCA_008931365.1	Acinetobacter baumannii;Acinetobacter calcoaceticus/baumannii complex;Acinetobacter;Moraxellaceae;Moraxellales;Gammaproteobacteria;Proteobacteria;Bacteria
Acinetobacter_baumannii_E47	0.004715	39.2365	NZ_CP042563.1	GCA_008931365.1	Acinetobacter baumannii;Acinetobacter calcoaceticus/baumannii complex;Acinetobacter;Moraxellaceae;Moraxellales;Gammaproteobacteria;Proteobacteria;Bacteria
Acinetobacter_baumannii_E47	0.003065	38.1729	NZ_CP042564.1	GCA_008931365.1	Acinetobacter baumannii;Acinetobacter calcoaceticus/baumannii complex;Acinetobacter;Moraxellaceae;Moraxellales;Gammaproteobacteria;Proteobacteria;Bacteria
Acinetobacter_baumannii_E47	0.002427	37.124	NZ_CP042565.1	GCA_008931365.1	Acinetobacter baumannii;Acinetobacter calcoaceticus/baumannii complex;Acinetobacter;Moraxellaceae;Moraxellales;Gammaproteobacteria;Proteobacteria;Bacteria
Acinetobacter_baumannii_7835	0.008536	33.88	NZ_CP033244.1	GCA_009497995.1	Acinetobacter baumannii;Acinetobacter calcoaceticus/baumannii complex;Acinetobacter;Moraxellaceae;Moraxellales;Gammaproteobacteria;Proteobacteria;Bacteria
Acinetobacter_baumannii_7835	0.080548	34.1796	NZ_CP033245.1	GCA_009497995.1	Acinetobacter baumannii;Acinetobacter calcoaceticus/baumannii complex;Acinetobacter;Moraxellaceae;Moraxellales;Gammaproteobacteria;Proteobacteria;Bacteria
Acinetobacter_baumannii_ABIQM1	0.04448	39.0805	NZ_CM018764.1	GCA_009361735.1	Acinetobacter baumannii;Acinetobacter calcoaceticus/baumannii complex;Acinetobacter;Moraxellaceae;Moraxellales;Gammaproteobacteria;Proteobacteria;Bacteria
Acinetobacter_baumannii_XL380	0.112007	40.743	NZ_CP046537.1	GCA_009740145.1	Acinetobacter baumannii;Acinetobacter calcoaceticus/baumannii complex;Acinetobacter;Moraxellaceae;Moraxellales;Gammaproteobacteria;Proteobacteria;Bacteria
Acinetobacter_baumannii_ATCC_19606	0.00954	34.6751	NZ_CP046655.1	GCA_009759685.1	Acinetobacter baumannii;Acinetobacter calcoaceticus/baumannii complex;Acinetobacter;Moraxellaceae;Moraxellales;Gammaproteobacteria;Proteobacteria;Bacteria
Acinetobacter_baumannii_ATCC_17978	0.021761	35.8026	NZ_CP049364.1	GCA_011067065.1	Acinetobacter baumannii;Acinetobacter calcoaceticus/baumannii complex;Acinetobacter;Moraxellaceae;Moraxellales;Gammaproteobacteria;Proteobacteria;Bacteria
Acinetobacter_baumannii_ATCC_17978	0.008031	34.0306	NZ_CP049365.1	GCA_011067065.1	Acinetobacter baumannii;Acinetobacter calcoaceticus/baumannii complex;Acinetobacter;Moraxellaceae;Moraxellales;Gammaproteobacteria;Proteobacteria;Bacteria
Acinetobacter_baumannii_DT-Ab020	0.071194	33.5674	NZ_CP050912.1	GCA_012272755.1	Acinetobacter baumannii;Acinetobacter calcoaceticus/baumannii complex;Acinetobacter;Moraxellaceae;Moraxellales;Gammaproteobacteria;Proteobacteria;Bacteria
Acinetobacter_baumannii_DT-Ab020	0.008731	34.3718	NZ_CP050913.1	GCA_012272755.1	Acinetobacter baumannii;Acinetobacter calcoaceticus/baumannii complex;Acinetobacter;Moraxellaceae;Moraxellales;Gammaproteobacteria;Proteobacteria;Bacteria
Acinetobacter_baumannii_DT-Ab022	0.110967	41.6133	NZ_CP050908.1	GCA_012272735.1	Acinetobacter baumannii;Acinetobacter calcoaceticus/baumannii complex;Acinetobacter;Moraxellaceae;Moraxellales;Gammaproteobacteria;Proteobacteria;Bacteria
Acinetobacter_baumannii_DT-Ab022	0.071194	33.5674	NZ_CP050909.1	GCA_012272735.1	Acinetobacter baumannii;Acinetobacter calcoaceticus/baumannii complex;Acinetobacter;Moraxellaceae;Moraxellales;Gammaproteobacteria;Proteobacteria;Bacteria
Acinetobacter_baumannii_DT-Ab022	0.008731	34.3718	NZ_CP050910.1	GCA_012272735.1	Acinetobacter baumannii;Acinetobacter calcoaceticus/baumannii complex;Acinetobacter;Moraxellaceae;Moraxellales;Gammaproteobacteria;Proteobacteria;Bacteria
Acinetobacter_baumannii_DT-Ab003	0.071194	33.5674	NZ_CP050917.1	GCA_012272795.1	Acinetobacter baumannii;Acinetobacter calcoaceticus/baumannii complex;Acinetobacter;Moraxellaceae;Moraxellales;Gammaproteobacteria;Proteobacteria;Bacteria
Acinetobacter_baumannii_DT-Ab003	0.008731	34.3718	NZ_CP050918.1	GCA_012272795.1	Acinetobacter baumannii;Acinetobacter calcoaceticus/baumannii complex;Acinetobacter;Moraxellaceae;Moraxellales;Gammaproteobacteria;Proteobacteria;Bacteria
Acinetobacter_baumannii_DT-Ab057	0.110967	41.6133	NZ_CP050905.1	GCA_012272715.1	Acinetobacter baumannii;Acinetobacter calcoaceticus/baumannii complex;Acinetobacter;Moraxellaceae;Moraxellales;Gammaproteobacteria;Proteobacteria;Bacteria
Acinetobacter_baumannii_DT-Ab057	0.008731	34.3718	NZ_CP050906.1	GCA_012272715.1	Acinetobacter baumannii;Acinetobacter calcoaceticus/baumannii complex;Acinetobacter;Moraxellaceae;Moraxellales;Gammaproteobacteria;Proteobacteria;Bacteria
Acinetobacter_baumannii_DT-Ab007	0.092021	34.4867	NZ_CP050915.1	GCA_012272775.1	Acinetobacter baumannii;Acinetobacter calcoaceticus/baumannii complex;Acinetobacter;Moraxellaceae;Moraxellales;Gammaproteobacteria;Proteobacteria;Bacteria
Acinetobacter_baumannii_Ab-D10a-a	0.048239	37.0758	NZ_CP051870.1	GCA_012931625.1	Acinetobacter baumannii;Acinetobacter calcoaceticus/baumannii complex;Acinetobacter;Moraxellaceae;Moraxellales;Gammaproteobacteria;Proteobacteria;Bacteria
Acinetobacter_baumannii_Ab-D10a-a	0.008495	33.3608	NZ_CP051871.1	GCA_012931625.1	Acinetobacter baumannii;Acinetobacter calcoaceticus/baumannii complex;Acinetobacter;Moraxellaceae;Moraxellales;Gammaproteobacteria;Proteobacteria;Bacteria
Acinetobacter_baumannii_Ab-D10a-a	0.008215	37.5654	NZ_CP051872.1	GCA_012931625.1	Acinetobacter baumannii;Acinetobacter calcoaceticus/baumannii complex;Acinetobacter;Moraxellaceae;Moraxellales;Gammaproteobacteria;Proteobacteria;Bacteria
Acinetobacter_baumannii_Ab-D10a-a	0.006619	36.9995	NZ_CP051873.1	GCA_012931625.1	Acinetobacter baumannii;Acinetobacter calcoaceticus/baumannii complex;Acinetobacter;Moraxellaceae;Moraxellales;Gammaproteobacteria;Proteobacteria;Bacteria
Acinetobacter_baumannii_Ab-D10a-a	0.002697	36.6333	NZ_CP051874.1	GCA_012931625.1	Acinetobacter baumannii;Acinetobacter calcoaceticus/baumannii complex;Acinetobacter;Moraxellaceae;Moraxellales;Gammaproteobacteria;Proteobacteria;Bacteria
Acinetobacter_baumannii_Ab-B004d-c	0.048239	37.0758	NZ_CP051876.1	GCA_012931645.1	Acinetobacter baumannii;Acinetobacter calcoaceticus/baumannii complex;Acinetobacter;Moraxellaceae;Moraxellales;Gammaproteobacteria;Proteobacteria;Bacteria
Acinetobacter_baumannii_Ab-B004d-c	0.008495	33.3608	NZ_CP051877.1	GCA_012931645.1	Acinetobacter baumannii;Acinetobacter calcoaceticus/baumannii complex;Acinetobacter;Moraxellaceae;Moraxellales;Gammaproteobacteria;Proteobacteria;Bacteria
Acinetobacter_baumannii_Ab-B004d-c	0.008215	37.5654	NZ_CP051878.1	GCA_012931645.1	Acinetobacter baumannii;Acinetobacter calcoaceticus/baumannii complex;Acinetobacter;Moraxellaceae;Moraxellales;Gammaproteobacteria;Proteobacteria;Bacteria
Acinetobacter_baumannii_Ab-B004d-c	0.002697	36.6333	NZ_CP051879.1	GCA_012931645.1	Acinetobacter baumannii;Acinetobacter calcoaceticus/baumannii complex;Acinetobacter;Moraxellaceae;Moraxellales;Gammaproteobacteria;Proteobacteria;Bacteria
Acinetobacter_baumannii_Ab-C63	0.081353	41.1196	NZ_CP051867.1	GCA_012931665.1	Acinetobacter baumannii;Acinetobacter calcoaceticus/baumannii complex;Acinetobacter;Moraxellaceae;Moraxellales;Gammaproteobacteria;Proteobacteria;Bacteria
Acinetobacter_baumannii_Ab-C63	0.010662	35.1623	NZ_CP051868.1	GCA_012931665.1	Acinetobacter baumannii;Acinetobacter calcoaceticus/baumannii complex;Acinetobacter;Moraxellaceae;Moraxellales;Gammaproteobacteria;Proteobacteria;Bacteria
Acinetobacter_baumannii_Ab-C102	0.090089	40.2213	NZ_CP051863.1	GCA_012931605.1	Acinetobacter baumannii;Acinetobacter calcoaceticus/baumannii complex;Acinetobacter;Moraxellaceae;Moraxellales;Gammaproteobacteria;Proteobacteria;Bacteria
Acinetobacter_baumannii_Ab-C102	0.067097	37.407	NZ_CP051864.1	GCA_012931605.1	Acinetobacter baumannii;Acinetobacter calcoaceticus/baumannii complex;Acinetobacter;Moraxellaceae;Moraxellales;Gammaproteobacteria;Proteobacteria;Bacteria
Acinetobacter_baumannii_Ab-C102	0.019853	37.0574	NZ_CP051865.1	GCA_012931605.1	Acinetobacter baumannii;Acinetobacter calcoaceticus/baumannii complex;Acinetobacter;Moraxellaceae;Moraxellales;Gammaproteobacteria;Proteobacteria;Bacteria
Acinetobacter_baumannii_VB82	0.215278	39.4072	NZ_CP050386.1	GCA_012934905.1	Acinetobacter baumannii;Acinetobacter calcoaceticus/baumannii complex;Acinetobacter;Moraxellaceae;Moraxellales;Gammaproteobacteria;Proteobacteria;Bacteria
Acinetobacter_baumannii_VB82	0.00754	34.6286	NZ_CP050387.1	GCA_012934905.1	Acinetobacter baumannii;Acinetobacter calcoaceticus/baumannii complex;Acinetobacter;Moraxellaceae;Moraxellales;Gammaproteobacteria;Proteobacteria;Bacteria
Acinetobacter_baumannii_VB2486	0.09909	35.0237	NZ_CP050404.1	GCA_012935005.1	Acinetobacter baumannii;Acinetobacter calcoaceticus/baumannii complex;Acinetobacter;Moraxellaceae;Moraxellales;Gammaproteobacteria;Proteobacteria;Bacteria
Acinetobacter_baumannii_VB2486	0.014906	35.5427	NZ_CP050405.1	GCA_012935005.1	Acinetobacter baumannii;Acinetobacter calcoaceticus/baumannii complex;Acinetobacter;Moraxellaceae;Moraxellales;Gammaproteobacteria;Proteobacteria;Bacteria
Acinetobacter_baumannii_VB2486	0.012574	35.7166	NZ_CP050406.1	GCA_012935005.1	Acinetobacter baumannii;Acinetobacter calcoaceticus/baumannii complex;Acinetobacter;Moraxellaceae;Moraxellales;Gammaproteobacteria;Proteobacteria;Bacteria
Acinetobacter_baumannii_VB2486	0.005679	36.0979	NZ_CP050407.1	GCA_012935005.1	Acinetobacter baumannii;Acinetobacter calcoaceticus/baumannii complex;Acinetobacter;Moraxellaceae;Moraxellales;Gammaproteobacteria;Proteobacteria;Bacteria
Acinetobacter_baumannii_VB2486	0.005432	39.525	NZ_CP050408.1	GCA_012935005.1	Acinetobacter baumannii;Acinetobacter calcoaceticus/baumannii complex;Acinetobacter;Moraxellaceae;Moraxellales;Gammaproteobacteria;Proteobacteria;Bacteria
Acinetobacter_baumannii_VB2486	0.002457	38.3394	NZ_CP050409.1	GCA_012935005.1	Acinetobacter baumannii;Acinetobacter calcoaceticus/baumannii complex;Acinetobacter;Moraxellaceae;Moraxellales;Gammaproteobacteria;Proteobacteria;Bacteria
Acinetobacter_baumannii_VB7036	0.00873	34.3757	NZ_CP050524.1	GCA_012935145.1	Acinetobacter baumannii;Acinetobacter calcoaceticus/baumannii complex;Acinetobacter;Moraxellaceae;Moraxellales;Gammaproteobacteria;Proteobacteria;Bacteria
Acinetobacter_baumannii_VB7036	0.001764	50.6803	NZ_CP050525.1	GCA_012935145.1	Acinetobacter baumannii;Acinetobacter calcoaceticus/baumannii complex;Acinetobacter;Moraxellaceae;Moraxellales;Gammaproteobacteria;Proteobacteria;Bacteria
Acinetobacter_baumannii_PM194188	0.150385	40.4209	NZ_CP050426.1	GCA_012935105.1	Acinetobacter baumannii;Acinetobacter calcoaceticus/baumannii complex;Acinetobacter;Moraxellaceae;Moraxellales;Gammaproteobacteria;Proteobacteria;Bacteria
Acinetobacter_baumannii_PM194188	0.018783	34.4833	NZ_CP050427.1	GCA_012935105.1	Acinetobacter baumannii;Acinetobacter calcoaceticus/baumannii complex;Acinetobacter;Moraxellaceae;Moraxellales;Gammaproteobacteria;Proteobacteria;Bacteria
Acinetobacter_baumannii_PM194188	0.007695	33.8012	NZ_CP050428.1	GCA_012935105.1	Acinetobacter baumannii;Acinetobacter calcoaceticus/baumannii complex;Acinetobacter;Moraxellaceae;Moraxellales;Gammaproteobacteria;Proteobacteria;Bacteria
Acinetobacter_baumannii_PM194188	0.00754	34.6817	NZ_CP050429.1	GCA_012935105.1	Acinetobacter baumannii;Acinetobacter calcoaceticus/baumannii complex;Acinetobacter;Moraxellaceae;Moraxellales;Gammaproteobacteria;Proteobacteria;Bacteria
Acinetobacter_baumannii_PM194188	0.002762	35.6626	NZ_CP050430.1	GCA_012935105.1	Acinetobacter baumannii;Acinetobacter calcoaceticus/baumannii complex;Acinetobacter;Moraxellaceae;Moraxellales;Gammaproteobacteria;Proteobacteria;Bacteria
Acinetobacter_baumannii_PM194188	0.002419	57.1724	NZ_CP050431.1	GCA_012935105.1	Acinetobacter baumannii;Acinetobacter calcoaceticus/baumannii complex;Acinetobacter;Moraxellaceae;Moraxellales;Gammaproteobacteria;Proteobacteria;Bacteria
Acinetobacter_baumannii_VB2107	0.008731	34.3718	NZ_CP051475.1	GCA_012935185.1	Acinetobacter baumannii;Acinetobacter calcoaceticus/baumannii complex;Acinetobacter;Moraxellaceae;Moraxellales;Gammaproteobacteria;Proteobacteria;Bacteria
Acinetobacter_baumannii_VB2107	0.006974	40.7514	NZ_CP051476.1	GCA_012935185.1	Acinetobacter baumannii;Acinetobacter calcoaceticus/baumannii complex;Acinetobacter;Moraxellaceae;Moraxellales;Gammaproteobacteria;Proteobacteria;Bacteria
Acinetobacter_baumannii_VB2107	0.003432	39.5688	NZ_CP051477.1	GCA_012935185.1	Acinetobacter baumannii;Acinetobacter calcoaceticus/baumannii complex;Acinetobacter;Moraxellaceae;Moraxellales;Gammaproteobacteria;Proteobacteria;Bacteria
Acinetobacter_baumannii_VB2139	0.008731	34.3718	NZ_CP050527.1	GCA_012935165.1	Acinetobacter baumannii;Acinetobacter calcoaceticus/baumannii complex;Acinetobacter;Moraxellaceae;Moraxellales;Gammaproteobacteria;Proteobacteria;Bacteria
Acinetobacter_baumannii_VB2139	0.005679	36.0803	NZ_CP050528.1	GCA_012935165.1	Acinetobacter baumannii;Acinetobacter calcoaceticus/baumannii complex;Acinetobacter;Moraxellaceae;Moraxellales;Gammaproteobacteria;Proteobacteria;Bacteria
Acinetobacter_baumannii_VB2139	0.002682	56.264	NZ_CP050529.1	GCA_012935165.1	Acinetobacter baumannii;Acinetobacter calcoaceticus/baumannii complex;Acinetobacter;Moraxellaceae;Moraxellales;Gammaproteobacteria;Proteobacteria;Bacteria
Acinetobacter_baumannii_VB2200	0.008731	34.3718	NZ_CP050422.1	GCA_012935025.1	Acinetobacter baumannii;Acinetobacter calcoaceticus/baumannii complex;Acinetobacter;Moraxellaceae;Moraxellales;Gammaproteobacteria;Proteobacteria;Bacteria
Acinetobacter_baumannii_VB2200	0.005679	36.0803	NZ_CP050423.1	GCA_012935025.1	Acinetobacter baumannii;Acinetobacter calcoaceticus/baumannii complex;Acinetobacter;Moraxellaceae;Moraxellales;Gammaproteobacteria;Proteobacteria;Bacteria
Acinetobacter_baumannii_VB11737	0.070712	33.4441	NZ_CP050392.1	GCA_012934965.1	Acinetobacter baumannii;Acinetobacter calcoaceticus/baumannii complex;Acinetobacter;Moraxellaceae;Moraxellales;Gammaproteobacteria;Proteobacteria;Bacteria
Acinetobacter_baumannii_VB11737	0.008731	34.3718	NZ_CP050393.1	GCA_012934965.1	Acinetobacter baumannii;Acinetobacter calcoaceticus/baumannii complex;Acinetobacter;Moraxellaceae;Moraxellales;Gammaproteobacteria;Proteobacteria;Bacteria
Acinetobacter_baumannii_VB11737	0.003383	37.3337	NZ_CP050394.1	GCA_012934965.1	Acinetobacter baumannii;Acinetobacter calcoaceticus/baumannii complex;Acinetobacter;Moraxellaceae;Moraxellales;Gammaproteobacteria;Proteobacteria;Bacteria
Acinetobacter_baumannii_VB11737	0.002673	38.3838	NZ_CP050395.1	GCA_012934965.1	Acinetobacter baumannii;Acinetobacter calcoaceticus/baumannii complex;Acinetobacter;Moraxellaceae;Moraxellales;Gammaproteobacteria;Proteobacteria;Bacteria
Acinetobacter_baumannii_VB11737	0.001359	59.3819	NZ_CP050396.1	GCA_012934965.1	Acinetobacter baumannii;Acinetobacter calcoaceticus/baumannii complex;Acinetobacter;Moraxellaceae;Moraxellales;Gammaproteobacteria;Proteobacteria;Bacteria
Acinetobacter_baumannii_VB11737	0.001025	36.5854	NZ_CP050397.1	GCA_012934965.1	Acinetobacter baumannii;Acinetobacter calcoaceticus/baumannii complex;Acinetobacter;Moraxellaceae;Moraxellales;Gammaproteobacteria;Proteobacteria;Bacteria
Acinetobacter_baumannii_VB11737	0.000607	29.3245	NZ_CP050398.1	GCA_012934965.1	Acinetobacter baumannii;Acinetobacter calcoaceticus/baumannii complex;Acinetobacter;Moraxellaceae;Moraxellales;Gammaproteobacteria;Proteobacteria;Bacteria
Acinetobacter_baumannii_VB11737	0.000359	32.5905	NZ_CP050399.1	GCA_012934965.1	Acinetobacter baumannii;Acinetobacter calcoaceticus/baumannii complex;Acinetobacter;Moraxellaceae;Moraxellales;Gammaproteobacteria;Proteobacteria;Bacteria
Acinetobacter_baumannii_PM192696	0.070098	33.4788	NZ_CP050413.1	GCA_012935065.1	Acinetobacter baumannii;Acinetobacter calcoaceticus/baumannii complex;Acinetobacter;Moraxellaceae;Moraxellales;Gammaproteobacteria;Proteobacteria;Bacteria
Acinetobacter_baumannii_PM192696	0.008732	34.3678	NZ_CP050414.1	GCA_012935065.1	Acinetobacter baumannii;Acinetobacter calcoaceticus/baumannii complex;Acinetobacter;Moraxellaceae;Moraxellales;Gammaproteobacteria;Proteobacteria;Bacteria
Acinetobacter_baumannii_PM193665	0.150385	40.4203	NZ_CP050416.1	GCA_012935085.1	Acinetobacter baumannii;Acinetobacter calcoaceticus/baumannii complex;Acinetobacter;Moraxellaceae;Moraxellales;Gammaproteobacteria;Proteobacteria;Bacteria
Acinetobacter_baumannii_PM193665	0.052509	39.4313	NZ_CP050417.1	GCA_012935085.1	Acinetobacter baumannii;Acinetobacter calcoaceticus/baumannii complex;Acinetobacter;Moraxellaceae;Moraxellales;Gammaproteobacteria;Proteobacteria;Bacteria
Acinetobacter_baumannii_PM193665	0.018783	34.4886	NZ_CP050418.1	GCA_012935085.1	Acinetobacter baumannii;Acinetobacter calcoaceticus/baumannii complex;Acinetobacter;Moraxellaceae;Moraxellales;Gammaproteobacteria;Proteobacteria;Bacteria
Acinetobacter_baumannii_PM193665	0.00754	34.6817	NZ_CP050419.1	GCA_012935085.1	Acinetobacter baumannii;Acinetobacter calcoaceticus/baumannii complex;Acinetobacter;Moraxellaceae;Moraxellales;Gammaproteobacteria;Proteobacteria;Bacteria
Acinetobacter_baumannii_PM193665	0.002762	35.6626	NZ_CP050420.1	GCA_012935085.1	Acinetobacter baumannii;Acinetobacter calcoaceticus/baumannii complex;Acinetobacter;Moraxellaceae;Moraxellales;Gammaproteobacteria;Proteobacteria;Bacteria
Acinetobacter_baumannii_VB473	0.01647	34.7662	NZ_CP050389.1	GCA_012934925.1	Acinetobacter baumannii;Acinetobacter calcoaceticus/baumannii complex;Acinetobacter;Moraxellaceae;Moraxellales;Gammaproteobacteria;Proteobacteria;Bacteria
Acinetobacter_baumannii_VB2181	0.008731	34.3718	NZ_CP050402.1	GCA_012934985.1	Acinetobacter baumannii;Acinetobacter calcoaceticus/baumannii complex;Acinetobacter;Moraxellaceae;Moraxellales;Gammaproteobacteria;Proteobacteria;Bacteria
Acinetobacter_baumannii_PM1912235	0.008731	34.3718	NZ_CP050411.1	GCA_012935045.1	Acinetobacter baumannii;Acinetobacter calcoaceticus/baumannii complex;Acinetobacter;Moraxellaceae;Moraxellales;Gammaproteobacteria;Proteobacteria;Bacteria
Acinetobacter_baumannii_VB723	0.008731	34.3718	NZ_CP050391.1	GCA_012934945.1	Acinetobacter baumannii;Acinetobacter calcoaceticus/baumannii complex;Acinetobacter;Moraxellaceae;Moraxellales;Gammaproteobacteria;Proteobacteria;Bacteria
Acinetobacter_baumannii_PM194229	0.226394	40.3681	NZ_CP050433.1	GCA_012935125.1	Acinetobacter baumannii;Acinetobacter calcoaceticus/baumannii complex;Acinetobacter;Moraxellaceae;Moraxellales;Gammaproteobacteria;Proteobacteria;Bacteria
Acinetobacter_baumannii_PM194229	0.010967	36.9199	NZ_CP050434.1	GCA_012935125.1	Acinetobacter baumannii;Acinetobacter calcoaceticus/baumannii complex;Acinetobacter;Moraxellaceae;Moraxellales;Gammaproteobacteria;Proteobacteria;Bacteria
Acinetobacter_baumannii_PM194229	0.009847	32.0605	NZ_CP050435.1	GCA_012935125.1	Acinetobacter baumannii;Acinetobacter calcoaceticus/baumannii complex;Acinetobacter;Moraxellaceae;Moraxellales;Gammaproteobacteria;Proteobacteria;Bacteria
Acinetobacter_baumannii_CUVET-MIC596	0.082016	38.3303	NZ_CP041149.1	GCA_012974845.1	Acinetobacter baumannii;Acinetobacter calcoaceticus/baumannii complex;Acinetobacter;Moraxellaceae;Moraxellales;Gammaproteobacteria;Proteobacteria;Bacteria
Acinetobacter_baumannii_ABF9692	0.264805	39.1647	NZ_CP048828.1	GCA_012974585.1	Acinetobacter baumannii;Acinetobacter calcoaceticus/baumannii complex;Acinetobacter;Moraxellaceae;Moraxellales;Gammaproteobacteria;Proteobacteria;Bacteria
Acinetobacter_baumannii_ABUH796	0.012952	36.6662	NZ_CP035044.1	GCA_001674505.2	Acinetobacter baumannii;Acinetobacter calcoaceticus/baumannii complex;Acinetobacter;Moraxellaceae;Moraxellales;Gammaproteobacteria;Proteobacteria;Bacteria
Acinetobacter_baumannii_A1429	0.205113	38.3213	NZ_CP046899.1	GCA_013377175.1	Acinetobacter baumannii;Acinetobacter calcoaceticus/baumannii complex;Acinetobacter;Moraxellaceae;Moraxellales;Gammaproteobacteria;Proteobacteria;Bacteria
Acinetobacter_baumannii_A1429	0.019147	34.6686	NZ_CP046900.1	GCA_013377175.1	Acinetobacter baumannii;Acinetobacter calcoaceticus/baumannii complex;Acinetobacter;Moraxellaceae;Moraxellales;Gammaproteobacteria;Proteobacteria;Bacteria
Acinetobacter_baumannii_A1429	0.007852	33.7876	NZ_CP046901.1	GCA_013377175.1	Acinetobacter baumannii;Acinetobacter calcoaceticus/baumannii complex;Acinetobacter;Moraxellaceae;Moraxellales;Gammaproteobacteria;Proteobacteria;Bacteria
Acinetobacter_baumannii_29FS20	0.066277	46.1276	NZ_CP044520.1	GCA_013394285.1	Acinetobacter baumannii;Acinetobacter calcoaceticus/baumannii complex;Acinetobacter;Moraxellaceae;Moraxellales;Gammaproteobacteria;Proteobacteria;Bacteria
Acinetobacter_baumannii_29FS20	0.012731	39.6905	NZ_CP044521.1	GCA_013394285.1	Acinetobacter baumannii;Acinetobacter calcoaceticus/baumannii complex;Acinetobacter;Moraxellaceae;Moraxellales;Gammaproteobacteria;Proteobacteria;Bacteria
Acinetobacter_baumannii_31FS3-2	0.006099	37.9734	NZ_CP044518.1	GCA_013394265.1	Acinetobacter baumannii;Acinetobacter calcoaceticus/baumannii complex;Acinetobacter;Moraxellaceae;Moraxellales;Gammaproteobacteria;Proteobacteria;Bacteria
Acinetobacter_baumannii_ATCC_BAA1605	0.008731	34.3718	CP058626.1	GCA_013403505.1	Acinetobacter baumannii;Acinetobacter calcoaceticus/baumannii complex;Acinetobacter;Moraxellaceae;Moraxellales;Gammaproteobacteria;Proteobacteria;Bacteria
Acinetobacter_baumannii_DT0544C	0.055394	40.9304	NZ_CP053216.1	GCA_013416255.1	Acinetobacter baumannii;Acinetobacter calcoaceticus/baumannii complex;Acinetobacter;Moraxellaceae;Moraxellales;Gammaproteobacteria;Proteobacteria;Bacteria
Acinetobacter_baumannii_DT0544C	0.003968	36.6683	NZ_CP053217.1	GCA_013416255.1	Acinetobacter baumannii;Acinetobacter calcoaceticus/baumannii complex;Acinetobacter;Moraxellaceae;Moraxellales;Gammaproteobacteria;Proteobacteria;Bacteria
Acinetobacter_baumannii_DT01139C	0.097161	39.8977	NZ_CP053219.1	GCA_013416275.1	Acinetobacter baumannii;Acinetobacter calcoaceticus/baumannii complex;Acinetobacter;Moraxellaceae;Moraxellales;Gammaproteobacteria;Proteobacteria;Bacteria
Acinetobacter_baumannii_DT01139C	0.06365	43.1139	NZ_CP053220.1	GCA_013416275.1	Acinetobacter baumannii;Acinetobacter calcoaceticus/baumannii complex;Acinetobacter;Moraxellaceae;Moraxellales;Gammaproteobacteria;Proteobacteria;Bacteria
Acinetobacter_baumannii_DT01139C	0.009613	34.2973	NZ_CP053221.1	GCA_013416275.1	Acinetobacter baumannii;Acinetobacter calcoaceticus/baumannii complex;Acinetobacter;Moraxellaceae;Moraxellales;Gammaproteobacteria;Proteobacteria;Bacteria
Acinetobacter_baumannii_OCU_Ac16a	0.073028	34.5498	NZ_AP023078.1	GCA_001895125.2	Acinetobacter baumannii;Acinetobacter calcoaceticus/baumannii complex;Acinetobacter;Moraxellaceae;Moraxellales;Gammaproteobacteria;Proteobacteria;Bacteria
Acinetobacter_baumannii_OCU_Ac16a	0.041087	38.3163	NZ_AP023079.1	GCA_001895125.2	Acinetobacter baumannii;Acinetobacter calcoaceticus/baumannii complex;Acinetobacter;Moraxellaceae;Moraxellales;Gammaproteobacteria;Proteobacteria;Bacteria
Acinetobacter_baumannii_OCU_Ac16a	0.013096	34.1631	NZ_AP023080.1	GCA_001895125.2	Acinetobacter baumannii;Acinetobacter calcoaceticus/baumannii complex;Acinetobacter;Moraxellaceae;Moraxellales;Gammaproteobacteria;Proteobacteria;Bacteria
Acinetobacter_baumannii_TP1	0.008731	34.3718	NZ_CP056785.1	GCA_013376855.2	Acinetobacter baumannii;Acinetobacter calcoaceticus/baumannii complex;Acinetobacter;Moraxellaceae;Moraxellales;Gammaproteobacteria;Proteobacteria;Bacteria
Acinetobacter_baumannii_36-1512	0.11333	41.6412	NZ_CP059387.1	GCA_013787185.1	Acinetobacter baumannii;Acinetobacter calcoaceticus/baumannii complex;Acinetobacter;Moraxellaceae;Moraxellales;Gammaproteobacteria;Proteobacteria;Bacteria
Acinetobacter_baumannii_36-1512	0.009458	33.1888	NZ_CP059388.1	GCA_013787185.1	Acinetobacter baumannii;Acinetobacter calcoaceticus/baumannii complex;Acinetobacter;Moraxellaceae;Moraxellales;Gammaproteobacteria;Proteobacteria;Bacteria
Acinetobacter_baumannii_36-1512	0.005688	34.9156	NZ_CP059389.1	GCA_013787185.1	Acinetobacter baumannii;Acinetobacter calcoaceticus/baumannii complex;Acinetobacter;Moraxellaceae;Moraxellales;Gammaproteobacteria;Proteobacteria;Bacteria
Acinetobacter_baumannii_36-1512	0.004721	38.7206	NZ_CP059390.1	GCA_013787185.1	Acinetobacter baumannii;Acinetobacter calcoaceticus/baumannii complex;Acinetobacter;Moraxellaceae;Moraxellales;Gammaproteobacteria;Proteobacteria;Bacteria
Acinetobacter_baumannii_ZQ5	0.008731	34.3718	NZ_CM009043.2	GCA_002837955.2	Acinetobacter baumannii;Acinetobacter calcoaceticus/baumannii complex;Acinetobacter;Moraxellaceae;Moraxellales;Gammaproteobacteria;Proteobacteria;Bacteria
Acinetobacter_baumannii_ZQ5	0.006032	36.3727	NZ_CM009044.2	GCA_002837955.2	Acinetobacter baumannii;Acinetobacter calcoaceticus/baumannii complex;Acinetobacter;Moraxellaceae;Moraxellales;Gammaproteobacteria;Proteobacteria;Bacteria
Acinetobacter_baumannii_ZQ5	0.002725	37.7982	NZ_CM009683.1	GCA_002837955.2	Acinetobacter baumannii;Acinetobacter calcoaceticus/baumannii complex;Acinetobacter;Moraxellaceae;Moraxellales;Gammaproteobacteria;Proteobacteria;Bacteria
Acinetobacter_baumannii_17-84	0.108715	39.6127	NZ_CP059478.1	GCA_014171935.1	Acinetobacter baumannii;Acinetobacter calcoaceticus/baumannii complex;Acinetobacter;Moraxellaceae;Moraxellales;Gammaproteobacteria;Proteobacteria;Bacteria
Acinetobacter_baumannii_WP8-W18-ESBL-11	0.114365	41.2854	NZ_AP022239.1	GCA_014169655.1	Acinetobacter baumannii;Acinetobacter calcoaceticus/baumannii complex;Acinetobacter;Moraxellaceae;Moraxellales;Gammaproteobacteria;Proteobacteria;Bacteria
Acinetobacter_baumannii_WP8-W18-ESBL-11	0.010735	42.4592	NZ_AP022240.1	GCA_014169655.1	Acinetobacter baumannii;Acinetobacter calcoaceticus/baumannii complex;Acinetobacter;Moraxellaceae;Moraxellales;Gammaproteobacteria;Proteobacteria;Bacteria
Acinetobacter_baumannii_NCTC7364	0.148956	37.4829	NZ_LT605060.1	GCA_900093475.1	Acinetobacter baumannii;Acinetobacter calcoaceticus/baumannii complex;Acinetobacter;Moraxellaceae;Moraxellales;Gammaproteobacteria;Proteobacteria;Bacteria
Acinetobacter_baumannii_DETAB-P2	0.103751	42.121	NZ_CP047974.1	GCA_014322245.1	Acinetobacter baumannii;Acinetobacter calcoaceticus/baumannii complex;Acinetobacter;Moraxellaceae;Moraxellales;Gammaproteobacteria;Proteobacteria;Bacteria
Acinetobacter_baumannii_DETAB-P2	0.100072	43.6066	NZ_CP047975.1	GCA_014322245.1	Acinetobacter baumannii;Acinetobacter calcoaceticus/baumannii complex;Acinetobacter;Moraxellaceae;Moraxellales;Gammaproteobacteria;Proteobacteria;Bacteria
Acinetobacter_baumannii_DETAB-P2	0.009132	37.3084	NZ_CP047976.1	GCA_014322245.1	Acinetobacter baumannii;Acinetobacter calcoaceticus/baumannii complex;Acinetobacter;Moraxellaceae;Moraxellales;Gammaproteobacteria;Proteobacteria;Bacteria
Acinetobacter_baumannii_CFSAN093709	0.110965	41.6176	NZ_CP061518.1	GCA_014705785.1	Acinetobacter baumannii;Acinetobacter calcoaceticus/baumannii complex;Acinetobacter;Moraxellaceae;Moraxellales;Gammaproteobacteria;Proteobacteria;Bacteria
Acinetobacter_baumannii_CFSAN093708	0.110967	41.6169	NZ_CP061520.1	GCA_014705885.1	Acinetobacter baumannii;Acinetobacter calcoaceticus/baumannii complex;Acinetobacter;Moraxellaceae;Moraxellales;Gammaproteobacteria;Proteobacteria;Bacteria
Acinetobacter_baumannii_CFSAN093705	0.014639	38.2471	NZ_CP061526.1	GCA_014705825.1	Acinetobacter baumannii;Acinetobacter calcoaceticus/baumannii complex;Acinetobacter;Moraxellaceae;Moraxellales;Gammaproteobacteria;Proteobacteria;Bacteria
Acinetobacter_baumannii_CFSAN093710	0.110967	41.6169	NZ_CP061515.1	GCA_014705805.1	Acinetobacter baumannii;Acinetobacter calcoaceticus/baumannii complex;Acinetobacter;Moraxellaceae;Moraxellales;Gammaproteobacteria;Proteobacteria;Bacteria
Acinetobacter_baumannii_CFSAN093710	0.083626	33.2684	NZ_CP061516.1	GCA_014705805.1	Acinetobacter baumannii;Acinetobacter calcoaceticus/baumannii complex;Acinetobacter;Moraxellaceae;Moraxellales;Gammaproteobacteria;Proteobacteria;Bacteria
Acinetobacter_baumannii_CFSAN093706	0.110967	41.6169	NZ_CP061524.1	GCA_014705845.1	Acinetobacter baumannii;Acinetobacter calcoaceticus/baumannii complex;Acinetobacter;Moraxellaceae;Moraxellales;Gammaproteobacteria;Proteobacteria;Bacteria
Acinetobacter_baumannii_XH1344	0.084629	34.2448	CP061542.1	GCA_014705985.1	Acinetobacter baumannii;Acinetobacter calcoaceticus/baumannii complex;Acinetobacter;Moraxellaceae;Moraxellales;Gammaproteobacteria;Proteobacteria;Bacteria
Acinetobacter_baumannii_CFSAN093707	0.110964	41.618	NZ_CP061522.1	GCA_014705865.1	Acinetobacter baumannii;Acinetobacter calcoaceticus/baumannii complex;Acinetobacter;Moraxellaceae;Moraxellales;Gammaproteobacteria;Proteobacteria;Bacteria
Acinetobacter_baumannii_AC1633	0.174292	38.2576	NZ_CP059301.1	GCA_014874575.1	Acinetobacter baumannii;Acinetobacter calcoaceticus/baumannii complex;Acinetobacter;Moraxellaceae;Moraxellales;Gammaproteobacteria;Proteobacteria;Bacteria
Acinetobacter_baumannii_AC1633	0.00521	37.1401	NZ_CP059302.1	GCA_014874575.1	Acinetobacter baumannii;Acinetobacter calcoaceticus/baumannii complex;Acinetobacter;Moraxellaceae;Moraxellales;Gammaproteobacteria;Proteobacteria;Bacteria
Acinetobacter_baumannii_AC1633	0.012651	36.2659	NZ_CP059303.1	GCA_014874575.1	Acinetobacter baumannii;Acinetobacter calcoaceticus/baumannii complex;Acinetobacter;Moraxellaceae;Moraxellales;Gammaproteobacteria;Proteobacteria;Bacteria
Acinetobacter_baumannii_AC1633	0.00995	35.9196	NZ_CP059304.1	GCA_014874575.1	Acinetobacter baumannii;Acinetobacter calcoaceticus/baumannii complex;Acinetobacter;Moraxellaceae;Moraxellales;Gammaproteobacteria;Proteobacteria;Bacteria
Acinetobacter_baumannii_SD	0.013499	39.2399	CP064293.1	GCA_015356075.1	Acinetobacter baumannii;Acinetobacter calcoaceticus/baumannii complex;Acinetobacter;Moraxellaceae;Moraxellales;Gammaproteobacteria;Proteobacteria;Bacteria
Acinetobacter_baumannii_SD	0.005822	33.9746	CP064294.1	GCA_015356075.1	Acinetobacter baumannii;Acinetobacter calcoaceticus/baumannii complex;Acinetobacter;Moraxellaceae;Moraxellales;Gammaproteobacteria;Proteobacteria;Bacteria
Acinetobacter_baumannii_Res13-Abat-PEA21-P4-01-A	0.113139	41.518	NZ_CP062920.1	GCA_015571935.1	Acinetobacter baumannii;Acinetobacter calcoaceticus/baumannii complex;Acinetobacter;Moraxellaceae;Moraxellales;Gammaproteobacteria;Proteobacteria;Bacteria
Acinetobacter_baumannii_Res13-Abat-PEA21-P4-01-A	0.072831	34.5828	NZ_CP062921.1	GCA_015571935.1	Acinetobacter baumannii;Acinetobacter calcoaceticus/baumannii complex;Acinetobacter;Moraxellaceae;Moraxellales;Gammaproteobacteria;Proteobacteria;Bacteria
Acinetobacter_baumannii_Res13-Abat-PEA21-P4-01-A	0.014288	36.4992	NZ_CP062922.1	GCA_015571935.1	Acinetobacter baumannii;Acinetobacter calcoaceticus/baumannii complex;Acinetobacter;Moraxellaceae;Moraxellales;Gammaproteobacteria;Proteobacteria;Bacteria
Acinetobacter_baumannii_Res13-Abat-PEA21-P4-01-A	0.005242	37.7337	NZ_CP062923.1	GCA_015571935.1	Acinetobacter baumannii;Acinetobacter calcoaceticus/baumannii complex;Acinetobacter;Moraxellaceae;Moraxellales;Gammaproteobacteria;Proteobacteria;Bacteria
Acinetobacter_baumannii_Res13-Abat-PEA28-P5-02-A	0.002279	39.8859	NZ_JADAIY010000264.1	GCA_015676635.1	Acinetobacter baumannii;Acinetobacter calcoaceticus/baumannii complex;Acinetobacter;Moraxellaceae;Moraxellales;Gammaproteobacteria;Proteobacteria;Bacteria
Acinetobacter_baumannii_Res13-Abat-PEA16-P5-01-A	0.014288	36.4992	NZ_JADAJJ010000299.1	GCA_015676835.1	Acinetobacter baumannii;Acinetobacter calcoaceticus/baumannii complex;Acinetobacter;Moraxellaceae;Moraxellales;Gammaproteobacteria;Proteobacteria;Bacteria
Acinetobacter_baumannii_Res13-Abat-EA3-S5-02-A	0.014288	36.4992	NZ_JADAJL010000301.1	GCA_015676875.1	Acinetobacter baumannii;Acinetobacter calcoaceticus/baumannii complex;Acinetobacter;Moraxellaceae;Moraxellales;Gammaproteobacteria;Proteobacteria;Bacteria
Acinetobacter_baumannii_AbBAS-1	0.072518	40.3638	CP065393.1	GCA_015832155.1	Acinetobacter baumannii;Acinetobacter calcoaceticus/baumannii complex;Acinetobacter;Moraxellaceae;Moraxellales;Gammaproteobacteria;Proteobacteria;Bacteria
Acinetobacter_baumannii_AbBAS-1	0.006078	39.2563	CP065394.1	GCA_015832155.1	Acinetobacter baumannii;Acinetobacter calcoaceticus/baumannii complex;Acinetobacter;Moraxellaceae;Moraxellales;Gammaproteobacteria;Proteobacteria;Bacteria
Acinetobacter_baumannii_TP3	0.008731	34.3718	NZ_CP060014.1	GCA_015870965.1	Acinetobacter baumannii;Acinetobacter calcoaceticus/baumannii complex;Acinetobacter;Moraxellaceae;Moraxellales;Gammaproteobacteria;Proteobacteria;Bacteria
Acinetobacter_baumannii_TP2	0.008731	34.3718	NZ_CP060012.1	GCA_015870765.1	Acinetobacter baumannii;Acinetobacter calcoaceticus/baumannii complex;Acinetobacter;Moraxellaceae;Moraxellales;Gammaproteobacteria;Proteobacteria;Bacteria
Acinetobacter_baumannii_ATCC_17961	0.009395	35.4125	NZ_CP065433.1	GCA_015910475.1	Acinetobacter baumannii;Acinetobacter calcoaceticus/baumannii complex;Acinetobacter;Moraxellaceae;Moraxellales;Gammaproteobacteria;Proteobacteria;Bacteria
Acinetobacter_baumannii_ATCC_17961	0.006667	33.3433	NZ_CP065434.1	GCA_015910475.1	Acinetobacter baumannii;Acinetobacter calcoaceticus/baumannii complex;Acinetobacter;Moraxellaceae;Moraxellales;Gammaproteobacteria;Proteobacteria;Bacteria
Acinetobacter_baumannii_FDAARGOS_1036	0.010308	33.7699	NZ_CP066017.1	GCA_016127515.1	Acinetobacter baumannii;Acinetobacter calcoaceticus/baumannii complex;Acinetobacter;Moraxellaceae;Moraxellales;Gammaproteobacteria;Proteobacteria;Bacteria
Acinetobacter_baumannii_FDAARGOS_917	0.00954	34.6751	NZ_CP065886.1	GCA_016117795.1	Acinetobacter baumannii;Acinetobacter calcoaceticus/baumannii complex;Acinetobacter;Moraxellaceae;Moraxellales;Gammaproteobacteria;Proteobacteria;Bacteria
Acinetobacter_baumannii_FDAARGOS_917	0.006778	33.6087	NZ_CP065888.1	GCA_016117795.1	Acinetobacter baumannii;Acinetobacter calcoaceticus/baumannii complex;Acinetobacter;Moraxellaceae;Moraxellales;Gammaproteobacteria;Proteobacteria;Bacteria
Acinetobacter_baumannii_G20AB009	0.073361	33.4742	NZ_CP066236.1	GCA_016350105.1	Acinetobacter baumannii;Acinetobacter calcoaceticus/baumannii complex;Acinetobacter;Moraxellaceae;Moraxellales;Gammaproteobacteria;Proteobacteria;Bacteria
Acinetobacter_baumannii_G20AB007	0.073361	33.4742	NZ_CP066238.1	GCA_016350085.1	Acinetobacter baumannii;Acinetobacter calcoaceticus/baumannii complex;Acinetobacter;Moraxellaceae;Moraxellales;Gammaproteobacteria;Proteobacteria;Bacteria
Acinetobacter_baumannii_G20AB007	0.011508	43.1091	NZ_CP066239.1	GCA_016350085.1	Acinetobacter baumannii;Acinetobacter calcoaceticus/baumannii complex;Acinetobacter;Moraxellaceae;Moraxellales;Gammaproteobacteria;Proteobacteria;Bacteria
Acinetobacter_baumannii_G20AB007	0.008731	34.3718	NZ_CP066240.1	GCA_016350085.1	Acinetobacter baumannii;Acinetobacter calcoaceticus/baumannii complex;Acinetobacter;Moraxellaceae;Moraxellales;Gammaproteobacteria;Proteobacteria;Bacteria
Acinetobacter_baumannii_G20AB010	0.07336	33.4746	NZ_CP066233.1	GCA_016350065.1	Acinetobacter baumannii;Acinetobacter calcoaceticus/baumannii complex;Acinetobacter;Moraxellaceae;Moraxellales;Gammaproteobacteria;Proteobacteria;Bacteria
Acinetobacter_baumannii_G20AB010	0.019616	40.4721	NZ_CP066234.1	GCA_016350065.1	Acinetobacter baumannii;Acinetobacter calcoaceticus/baumannii complex;Acinetobacter;Moraxellaceae;Moraxellales;Gammaproteobacteria;Proteobacteria;Bacteria
Acinetobacter_baumannii_G20AB011	0.073339	33.4774	NZ_CP066230.1	GCA_016350005.1	Acinetobacter baumannii;Acinetobacter calcoaceticus/baumannii complex;Acinetobacter;Moraxellaceae;Moraxellales;Gammaproteobacteria;Proteobacteria;Bacteria
Acinetobacter_baumannii_G20AB011	0.008731	34.3718	NZ_CP066231.1	GCA_016350005.1	Acinetobacter baumannii;Acinetobacter calcoaceticus/baumannii complex;Acinetobacter;Moraxellaceae;Moraxellales;Gammaproteobacteria;Proteobacteria;Bacteria
Acinetobacter_baumannii_AbCTX2	0.015266	35.5168	NZ_JACGEH010000071.1	GCA_016762825.1	Acinetobacter baumannii;Acinetobacter calcoaceticus/baumannii complex;Acinetobacter;Moraxellaceae;Moraxellales;Gammaproteobacteria;Proteobacteria;Bacteria
Acinetobacter_baumannii_AbCTX17	0.007055	33.3097	NZ_JACGEK010000079.1	GCA_016762895.1	Acinetobacter baumannii;Acinetobacter calcoaceticus/baumannii complex;Acinetobacter;Moraxellaceae;Moraxellales;Gammaproteobacteria;Proteobacteria;Bacteria
Acinetobacter_baumannii_AbCTX17	0.017003	35.3879	NZ_JACGEK010000080.1	GCA_016762895.1	Acinetobacter baumannii;Acinetobacter calcoaceticus/baumannii complex;Acinetobacter;Moraxellaceae;Moraxellales;Gammaproteobacteria;Proteobacteria;Bacteria
Acinetobacter_baumannii_AbCTX11	0.015343	35.4494	NZ_JACGEI010000083.1	GCA_016762815.1	Acinetobacter baumannii;Acinetobacter calcoaceticus/baumannii complex;Acinetobacter;Moraxellaceae;Moraxellales;Gammaproteobacteria;Proteobacteria;Bacteria
Acinetobacter_baumannii_AbCTX19	0.00897	34.3701	NZ_JACGEJ010000130.1	GCA_016762855.1	Acinetobacter baumannii;Acinetobacter calcoaceticus/baumannii complex;Acinetobacter;Moraxellaceae;Moraxellales;Gammaproteobacteria;Proteobacteria;Bacteria
Acinetobacter_baumannii_AbCTX13	0.007055	33.253	NZ_CP059730.1	GCA_016864915.1	Acinetobacter baumannii;Acinetobacter calcoaceticus/baumannii complex;Acinetobacter;Moraxellaceae;Moraxellales;Gammaproteobacteria;Proteobacteria;Bacteria
Acinetobacter_baumannii_AbCTX13	0.017003	35.3879	NZ_CP059731.1	GCA_016864915.1	Acinetobacter baumannii;Acinetobacter calcoaceticus/baumannii complex;Acinetobacter;Moraxellaceae;Moraxellales;Gammaproteobacteria;Proteobacteria;Bacteria
Acinetobacter_baumannii_FDAARGOS_1244	0.014639	38.2471	NZ_JAFEKL010000006.1	GCA_016888585.1	Acinetobacter baumannii;Acinetobacter calcoaceticus/baumannii complex;Acinetobacter;Moraxellaceae;Moraxellales;Gammaproteobacteria;Proteobacteria;Bacteria
Acinetobacter_baumannii_ATCC_BAA-1790	0.067023	33.3751	NZ_CP042842.1	GCA_008033255.2	Acinetobacter baumannii;Acinetobacter calcoaceticus/baumannii complex;Acinetobacter;Moraxellaceae;Moraxellales;Gammaproteobacteria;Proteobacteria;Bacteria
Acinetobacter_baumannii_ATCC_BAA-1790	0.010955	36.9055	NZ_CP067103.1	GCA_008033255.2	Acinetobacter baumannii;Acinetobacter calcoaceticus/baumannii complex;Acinetobacter;Moraxellaceae;Moraxellales;Gammaproteobacteria;Proteobacteria;Bacteria
Acinetobacter_baumannii_FDAARGOS_1360	0.076933	33.6475	NZ_CP069841.1	GCA_016903135.1	Acinetobacter baumannii;Acinetobacter calcoaceticus/baumannii complex;Acinetobacter;Moraxellaceae;Moraxellales;Gammaproteobacteria;Proteobacteria;Bacteria
Acinetobacter_baumannii_FDAARGOS_1360	0.014879	36.0508	NZ_CP069842.1	GCA_016903135.1	Acinetobacter baumannii;Acinetobacter calcoaceticus/baumannii complex;Acinetobacter;Moraxellaceae;Moraxellales;Gammaproteobacteria;Proteobacteria;Bacteria
Acinetobacter_baumannii_FDAARGOS_1359	0.008731	34.3718	NZ_CP069852.1	GCA_016903215.1	Acinetobacter baumannii;Acinetobacter calcoaceticus/baumannii complex;Acinetobacter;Moraxellaceae;Moraxellales;Gammaproteobacteria;Proteobacteria;Bacteria
Acinetobacter_baumannii_GIMC5510_ABT-897-17	0.01348	36.8323	NZ_CP071920.1	GCA_017584105.1	Acinetobacter baumannii;Acinetobacter calcoaceticus/baumannii complex;Acinetobacter;Moraxellaceae;Moraxellales;Gammaproteobacteria;Proteobacteria;Bacteria
Acinetobacter_baumannii_KSK1	0.218105	39.5475	NZ_CP072123.1	GCA_017639875.1	Acinetobacter baumannii;Acinetobacter calcoaceticus/baumannii complex;Acinetobacter;Moraxellaceae;Moraxellales;Gammaproteobacteria;Proteobacteria;Bacteria
Acinetobacter_baumannii_KSK1	0.087529	33.9876	NZ_CP072124.1	GCA_017639875.1	Acinetobacter baumannii;Acinetobacter calcoaceticus/baumannii complex;Acinetobacter;Moraxellaceae;Moraxellales;Gammaproteobacteria;Proteobacteria;Bacteria
Acinetobacter_baumannii_KSK1	0.00754	34.6684	NZ_CP072125.1	GCA_017639875.1	Acinetobacter baumannii;Acinetobacter calcoaceticus/baumannii complex;Acinetobacter;Moraxellaceae;Moraxellales;Gammaproteobacteria;Proteobacteria;Bacteria
Acinetobacter_baumannii_KSK1	0.005679	36.0979	NZ_CP072126.1	GCA_017639875.1	Acinetobacter baumannii;Acinetobacter calcoaceticus/baumannii complex;Acinetobacter;Moraxellaceae;Moraxellales;Gammaproteobacteria;Proteobacteria;Bacteria
Acinetobacter_baumannii_KSK10	0.218105	39.5475	NZ_CP072281.1	GCA_017724155.1	Acinetobacter baumannii;Acinetobacter calcoaceticus/baumannii complex;Acinetobacter;Moraxellaceae;Moraxellales;Gammaproteobacteria;Proteobacteria;Bacteria
Acinetobacter_baumannii_KSK10	0.087529	33.9899	NZ_CP072282.1	GCA_017724155.1	Acinetobacter baumannii;Acinetobacter calcoaceticus/baumannii complex;Acinetobacter;Moraxellaceae;Moraxellales;Gammaproteobacteria;Proteobacteria;Bacteria
Acinetobacter_baumannii_KSK10	0.00754	34.6684	NZ_CP072283.1	GCA_017724155.1	Acinetobacter baumannii;Acinetobacter calcoaceticus/baumannii complex;Acinetobacter;Moraxellaceae;Moraxellales;Gammaproteobacteria;Proteobacteria;Bacteria
Acinetobacter_baumannii_KSK10	0.005679	36.0979	NZ_CP072284.1	GCA_017724155.1	Acinetobacter baumannii;Acinetobacter calcoaceticus/baumannii complex;Acinetobacter;Moraxellaceae;Moraxellales;Gammaproteobacteria;Proteobacteria;Bacteria
Acinetobacter_baumannii_KSK19	0.218105	39.5475	NZ_CP072296.1	GCA_017726495.1	Acinetobacter baumannii;Acinetobacter calcoaceticus/baumannii complex;Acinetobacter;Moraxellaceae;Moraxellales;Gammaproteobacteria;Proteobacteria;Bacteria
Acinetobacter_baumannii_KSK19	0.087529	33.9876	NZ_CP072297.1	GCA_017726495.1	Acinetobacter baumannii;Acinetobacter calcoaceticus/baumannii complex;Acinetobacter;Moraxellaceae;Moraxellales;Gammaproteobacteria;Proteobacteria;Bacteria
Acinetobacter_baumannii_KSK19	0.00754	34.6684	NZ_CP072298.1	GCA_017726495.1	Acinetobacter baumannii;Acinetobacter calcoaceticus/baumannii complex;Acinetobacter;Moraxellaceae;Moraxellales;Gammaproteobacteria;Proteobacteria;Bacteria
Acinetobacter_baumannii_KSK19	0.005679	36.0979	NZ_CP072299.1	GCA_017726495.1	Acinetobacter baumannii;Acinetobacter calcoaceticus/baumannii complex;Acinetobacter;Moraxellaceae;Moraxellales;Gammaproteobacteria;Proteobacteria;Bacteria
Acinetobacter_baumannii_KSK7	0.218105	39.5465	NZ_CP072276.1	GCA_017724115.1	Acinetobacter baumannii;Acinetobacter calcoaceticus/baumannii complex;Acinetobacter;Moraxellaceae;Moraxellales;Gammaproteobacteria;Proteobacteria;Bacteria
Acinetobacter_baumannii_KSK7	0.068225	33.4863	NZ_CP072277.1	GCA_017724115.1	Acinetobacter baumannii;Acinetobacter calcoaceticus/baumannii complex;Acinetobacter;Moraxellaceae;Moraxellales;Gammaproteobacteria;Proteobacteria;Bacteria
Acinetobacter_baumannii_KSK7	0.00754	34.6684	NZ_CP072278.1	GCA_017724115.1	Acinetobacter baumannii;Acinetobacter calcoaceticus/baumannii complex;Acinetobacter;Moraxellaceae;Moraxellales;Gammaproteobacteria;Proteobacteria;Bacteria
Acinetobacter_baumannii_KSK7	0.005679	36.0979	NZ_CP072279.1	GCA_017724115.1	Acinetobacter baumannii;Acinetobacter calcoaceticus/baumannii complex;Acinetobacter;Moraxellaceae;Moraxellales;Gammaproteobacteria;Proteobacteria;Bacteria
Acinetobacter_baumannii_KSK18	0.218105	39.5475	NZ_CP072291.1	GCA_017724215.1	Acinetobacter baumannii;Acinetobacter calcoaceticus/baumannii complex;Acinetobacter;Moraxellaceae;Moraxellales;Gammaproteobacteria;Proteobacteria;Bacteria
Acinetobacter_baumannii_KSK18	0.068225	33.4863	NZ_CP072292.1	GCA_017724215.1	Acinetobacter baumannii;Acinetobacter calcoaceticus/baumannii complex;Acinetobacter;Moraxellaceae;Moraxellales;Gammaproteobacteria;Proteobacteria;Bacteria
Acinetobacter_baumannii_KSK18	0.00754	34.6684	NZ_CP072293.1	GCA_017724215.1	Acinetobacter baumannii;Acinetobacter calcoaceticus/baumannii complex;Acinetobacter;Moraxellaceae;Moraxellales;Gammaproteobacteria;Proteobacteria;Bacteria
Acinetobacter_baumannii_KSK18	0.005679	36.0979	NZ_CP072294.1	GCA_017724215.1	Acinetobacter baumannii;Acinetobacter calcoaceticus/baumannii complex;Acinetobacter;Moraxellaceae;Moraxellales;Gammaproteobacteria;Proteobacteria;Bacteria
Acinetobacter_baumannii_KSK20	0.218105	39.5475	NZ_CP072301.1	GCA_017726555.1	Acinetobacter baumannii;Acinetobacter calcoaceticus/baumannii complex;Acinetobacter;Moraxellaceae;Moraxellales;Gammaproteobacteria;Proteobacteria;Bacteria
Acinetobacter_baumannii_KSK20	0.068309	33.4231	NZ_CP072302.1	GCA_017726555.1	Acinetobacter baumannii;Acinetobacter calcoaceticus/baumannii complex;Acinetobacter;Moraxellaceae;Moraxellales;Gammaproteobacteria;Proteobacteria;Bacteria
Acinetobacter_baumannii_KSK20	0.00754	34.6684	NZ_CP072303.1	GCA_017726555.1	Acinetobacter baumannii;Acinetobacter calcoaceticus/baumannii complex;Acinetobacter;Moraxellaceae;Moraxellales;Gammaproteobacteria;Proteobacteria;Bacteria
Acinetobacter_baumannii_KSK20	0.005679	36.0979	NZ_CP072304.1	GCA_017726555.1	Acinetobacter baumannii;Acinetobacter calcoaceticus/baumannii complex;Acinetobacter;Moraxellaceae;Moraxellales;Gammaproteobacteria;Proteobacteria;Bacteria
Acinetobacter_baumannii_KSK6	0.218105	39.5465	NZ_CP072271.1	GCA_017723975.1	Acinetobacter baumannii;Acinetobacter calcoaceticus/baumannii complex;Acinetobacter;Moraxellaceae;Moraxellales;Gammaproteobacteria;Proteobacteria;Bacteria
Acinetobacter_baumannii_KSK6	0.068224	33.4867	NZ_CP072272.1	GCA_017723975.1	Acinetobacter baumannii;Acinetobacter calcoaceticus/baumannii complex;Acinetobacter;Moraxellaceae;Moraxellales;Gammaproteobacteria;Proteobacteria;Bacteria
Acinetobacter_baumannii_KSK6	0.00754	34.6684	NZ_CP072273.1	GCA_017723975.1	Acinetobacter baumannii;Acinetobacter calcoaceticus/baumannii complex;Acinetobacter;Moraxellaceae;Moraxellales;Gammaproteobacteria;Proteobacteria;Bacteria
Acinetobacter_baumannii_KSK6	0.005679	36.0979	NZ_CP072274.1	GCA_017723975.1	Acinetobacter baumannii;Acinetobacter calcoaceticus/baumannii complex;Acinetobacter;Moraxellaceae;Moraxellales;Gammaproteobacteria;Proteobacteria;Bacteria
Acinetobacter_baumannii_KSK2	0.218105	39.5465	NZ_CP072399.1	GCA_017742855.1	Acinetobacter baumannii;Acinetobacter calcoaceticus/baumannii complex;Acinetobacter;Moraxellaceae;Moraxellales;Gammaproteobacteria;Proteobacteria;Bacteria
Acinetobacter_baumannii_KSK2	0.087529	33.9899	NZ_CP072400.1	GCA_017742855.1	Acinetobacter baumannii;Acinetobacter calcoaceticus/baumannii complex;Acinetobacter;Moraxellaceae;Moraxellales;Gammaproteobacteria;Proteobacteria;Bacteria
Acinetobacter_baumannii_KSK2	0.00754	34.6684	NZ_CP072401.1	GCA_017742855.1	Acinetobacter baumannii;Acinetobacter calcoaceticus/baumannii complex;Acinetobacter;Moraxellaceae;Moraxellales;Gammaproteobacteria;Proteobacteria;Bacteria
Acinetobacter_baumannii_KSK2	0.005679	36.0979	NZ_CP072402.1	GCA_017742855.1	Acinetobacter baumannii;Acinetobacter calcoaceticus/baumannii complex;Acinetobacter;Moraxellaceae;Moraxellales;Gammaproteobacteria;Proteobacteria;Bacteria
Acinetobacter_baumannii_KSK11	0.218105	39.5465	NZ_CP072286.1	GCA_017724195.1	Acinetobacter baumannii;Acinetobacter calcoaceticus/baumannii complex;Acinetobacter;Moraxellaceae;Moraxellales;Gammaproteobacteria;Proteobacteria;Bacteria
Acinetobacter_baumannii_KSK11	0.087529	33.9899	NZ_CP072287.1	GCA_017724195.1	Acinetobacter baumannii;Acinetobacter calcoaceticus/baumannii complex;Acinetobacter;Moraxellaceae;Moraxellales;Gammaproteobacteria;Proteobacteria;Bacteria
Acinetobacter_baumannii_KSK11	0.00754	34.6684	NZ_CP072288.1	GCA_017724195.1	Acinetobacter baumannii;Acinetobacter calcoaceticus/baumannii complex;Acinetobacter;Moraxellaceae;Moraxellales;Gammaproteobacteria;Proteobacteria;Bacteria
Acinetobacter_baumannii_KSK11	0.005679	36.0979	NZ_CP072289.1	GCA_017724195.1	Acinetobacter baumannii;Acinetobacter calcoaceticus/baumannii complex;Acinetobacter;Moraxellaceae;Moraxellales;Gammaproteobacteria;Proteobacteria;Bacteria
Acinetobacter_baumannii_KSK_Sensitive	0.055356	39.4122	NZ_CP072306.1	GCA_017726575.1	Acinetobacter baumannii;Acinetobacter calcoaceticus/baumannii complex;Acinetobacter;Moraxellaceae;Moraxellales;Gammaproteobacteria;Proteobacteria;Bacteria
Acinetobacter_baumannii_KSK_Sensitive	0.00652	39.5859	NZ_CP072307.1	GCA_017726575.1	Acinetobacter baumannii;Acinetobacter calcoaceticus/baumannii complex;Acinetobacter;Moraxellaceae;Moraxellales;Gammaproteobacteria;Proteobacteria;Bacteria
Acinetobacter_baumannii_DETAB-E227	0.113682	41.9741	NZ_CP072527.1	GCA_017753625.1	Acinetobacter baumannii;Acinetobacter calcoaceticus/baumannii complex;Acinetobacter;Moraxellaceae;Moraxellales;Gammaproteobacteria;Proteobacteria;Bacteria
Acinetobacter_baumannii_DETAB-E227	0.097035	41.4974	NZ_CP072528.1	GCA_017753625.1	Acinetobacter baumannii;Acinetobacter calcoaceticus/baumannii complex;Acinetobacter;Moraxellaceae;Moraxellales;Gammaproteobacteria;Proteobacteria;Bacteria
Acinetobacter_baumannii_DETAB-E227	0.007145	32.0364	NZ_CP072529.1	GCA_017753625.1	Acinetobacter baumannii;Acinetobacter calcoaceticus/baumannii complex;Acinetobacter;Moraxellaceae;Moraxellales;Gammaproteobacteria;Proteobacteria;Bacteria
Acinetobacter_baumannii_DETAB-P39	0.091083	39.8735	NZ_CP073061.1	GCA_018135585.1	Acinetobacter baumannii;Acinetobacter calcoaceticus/baumannii complex;Acinetobacter;Moraxellaceae;Moraxellales;Gammaproteobacteria;Proteobacteria;Bacteria
Acinetobacter_baumannii_DD520	0.110967	41.6142	NZ_CP075322.1	GCA_018454385.1	Acinetobacter baumannii;Acinetobacter calcoaceticus/baumannii complex;Acinetobacter;Moraxellaceae;Moraxellales;Gammaproteobacteria;Proteobacteria;Bacteria
Acinetobacter_baumannii_Cl415	0.002277	39.9209	NZ_CP071764.1	GCA_018604365.1	Acinetobacter baumannii;Acinetobacter calcoaceticus/baumannii complex;Acinetobacter;Moraxellaceae;Moraxellales;Gammaproteobacteria;Proteobacteria;Bacteria
Acinetobacter_baumannii_Cl415	0.008731	34.3718	NZ_CP071765.1	GCA_018604365.1	Acinetobacter baumannii;Acinetobacter calcoaceticus/baumannii complex;Acinetobacter;Moraxellaceae;Moraxellales;Gammaproteobacteria;Proteobacteria;Bacteria
Acinetobacter_baumannii_D4	0.002277	39.9209	NZ_CP048850.1	GCA_018808925.1	Acinetobacter baumannii;Acinetobacter calcoaceticus/baumannii complex;Acinetobacter;Moraxellaceae;Moraxellales;Gammaproteobacteria;Proteobacteria;Bacteria
Acinetobacter_baumannii_D4	0.132632	36.6925	NZ_CP048851.1	GCA_018808925.1	Acinetobacter baumannii;Acinetobacter calcoaceticus/baumannii complex;Acinetobacter;Moraxellaceae;Moraxellales;Gammaproteobacteria;Proteobacteria;Bacteria
Acinetobacter_baumannii_D46	0.006078	39.2563	NZ_CP048132.1	GCA_018831125.1	Acinetobacter baumannii;Acinetobacter calcoaceticus/baumannii complex;Acinetobacter;Moraxellaceae;Moraxellales;Gammaproteobacteria;Proteobacteria;Bacteria
Acinetobacter_baumannii_D46	0.008731	34.3718	NZ_CP048133.1	GCA_018831125.1	Acinetobacter baumannii;Acinetobacter calcoaceticus/baumannii complex;Acinetobacter;Moraxellaceae;Moraxellales;Gammaproteobacteria;Proteobacteria;Bacteria
Acinetobacter_baumannii_D46	0.074916	33.6844	NZ_CP048134.1	GCA_018831125.1	Acinetobacter baumannii;Acinetobacter calcoaceticus/baumannii complex;Acinetobacter;Moraxellaceae;Moraxellales;Gammaproteobacteria;Proteobacteria;Bacteria
Acinetobacter_baumannii_D46	0.208004	38.7978	NZ_CP048135.1	GCA_018831125.1	Acinetobacter baumannii;Acinetobacter calcoaceticus/baumannii complex;Acinetobacter;Moraxellaceae;Moraxellales;Gammaproteobacteria;Proteobacteria;Bacteria
Acinetobacter_baumannii_Ex003	0.011844	34.1945	NZ_CP049315.1	GCA_018831485.1	Acinetobacter baumannii;Acinetobacter calcoaceticus/baumannii complex;Acinetobacter;Moraxellaceae;Moraxellales;Gammaproteobacteria;Proteobacteria;Bacteria
Acinetobacter_baumannii_CAb-65	0.091773	39.9333	NZ_CP060995.1	GCA_019076685.1	Acinetobacter baumannii;Acinetobacter calcoaceticus/baumannii complex;Acinetobacter;Moraxellaceae;Moraxellales;Gammaproteobacteria;Proteobacteria;Bacteria
Acinetobacter_baumannii_CAb-65	0.013325	35.955	NZ_CP060996.1	GCA_019076685.1	Acinetobacter baumannii;Acinetobacter calcoaceticus/baumannii complex;Acinetobacter;Moraxellaceae;Moraxellales;Gammaproteobacteria;Proteobacteria;Bacteria
Acinetobacter_baumannii_17978UN	0.148955	37.4784	NZ_CP079932.1	GCA_019356215.1	Acinetobacter baumannii;Acinetobacter calcoaceticus/baumannii complex;Acinetobacter;Moraxellaceae;Moraxellales;Gammaproteobacteria;Proteobacteria;Bacteria
Acinetobacter_baumannii_17978UN	0.013409	36.1623	NZ_CP079933.1	GCA_019356215.1	Acinetobacter baumannii;Acinetobacter calcoaceticus/baumannii complex;Acinetobacter;Moraxellaceae;Moraxellales;Gammaproteobacteria;Proteobacteria;Bacteria
Acinetobacter_baumannii_17978UN	0.011302	35.1796	NZ_CP079934.1	GCA_019356215.1	Acinetobacter baumannii;Acinetobacter calcoaceticus/baumannii complex;Acinetobacter;Moraxellaceae;Moraxellales;Gammaproteobacteria;Proteobacteria;Bacteria
Acinetobacter_baumannii_40288	0.145711	37.7878	NZ_CP077802.1	GCA_019457715.1	Acinetobacter baumannii;Acinetobacter calcoaceticus/baumannii complex;Acinetobacter;Moraxellaceae;Moraxellales;Gammaproteobacteria;Proteobacteria;Bacteria
Acinetobacter_baumannii_CNRAB1	0.112293	41.593	NZ_CP078100.1	GCA_019457735.1	Acinetobacter baumannii;Acinetobacter calcoaceticus/baumannii complex;Acinetobacter;Moraxellaceae;Moraxellales;Gammaproteobacteria;Proteobacteria;Bacteria
Acinetobacter_baumannii_MRSN_56	0.002178	39.0266	NZ_CP080453.1	GCA_019458485.1	Acinetobacter baumannii;Acinetobacter calcoaceticus/baumannii complex;Acinetobacter;Moraxellaceae;Moraxellales;Gammaproteobacteria;Proteobacteria;Bacteria
Acinetobacter_baumannii_MRSN_56	0.002725	37.7982	NZ_CP080454.1	GCA_019458485.1	Acinetobacter baumannii;Acinetobacter calcoaceticus/baumannii complex;Acinetobacter;Moraxellaceae;Moraxellales;Gammaproteobacteria;Proteobacteria;Bacteria
Acinetobacter_baumannii_MRSN_56	0.006772	36.1636	NZ_CP080455.1	GCA_019458485.1	Acinetobacter baumannii;Acinetobacter calcoaceticus/baumannii complex;Acinetobacter;Moraxellaceae;Moraxellales;Gammaproteobacteria;Proteobacteria;Bacteria
Acinetobacter_baumannii_MRSN_56	0.008731	34.3718	NZ_CP080456.1	GCA_019458485.1	Acinetobacter baumannii;Acinetobacter calcoaceticus/baumannii complex;Acinetobacter;Moraxellaceae;Moraxellales;Gammaproteobacteria;Proteobacteria;Bacteria
Acinetobacter_baumannii_OCU_Ac18	0.09009	40.3863	NZ_AP024803.1	GCA_019703285.1	Acinetobacter baumannii;Acinetobacter calcoaceticus/baumannii complex;Acinetobacter;Moraxellaceae;Moraxellales;Gammaproteobacteria;Proteobacteria;Bacteria
Acinetobacter_baumannii_OCU_Ac18	0.012817	35.882	NZ_AP024804.1	GCA_019703285.1	Acinetobacter baumannii;Acinetobacter calcoaceticus/baumannii complex;Acinetobacter;Moraxellaceae;Moraxellales;Gammaproteobacteria;Proteobacteria;Bacteria
Acinetobacter_baumannii_OCU_Ac18	0.010831	35.8139	NZ_AP024805.1	GCA_019703285.1	Acinetobacter baumannii;Acinetobacter calcoaceticus/baumannii complex;Acinetobacter;Moraxellaceae;Moraxellales;Gammaproteobacteria;Proteobacteria;Bacteria
Acinetobacter_baumannii_OCU_Ac18	0.008948	34.7899	NZ_AP024806.1	GCA_019703285.1	Acinetobacter baumannii;Acinetobacter calcoaceticus/baumannii complex;Acinetobacter;Moraxellaceae;Moraxellales;Gammaproteobacteria;Proteobacteria;Bacteria
Acinetobacter_baumannii_OCU_Ac18	0.007104	37.8097	NZ_AP024807.1	GCA_019703285.1	Acinetobacter baumannii;Acinetobacter calcoaceticus/baumannii complex;Acinetobacter;Moraxellaceae;Moraxellales;Gammaproteobacteria;Proteobacteria;Bacteria
Acinetobacter_baumannii_OCU_Ac18	0.005049	37.1559	NZ_AP024808.1	GCA_019703285.1	Acinetobacter baumannii;Acinetobacter calcoaceticus/baumannii complex;Acinetobacter;Moraxellaceae;Moraxellales;Gammaproteobacteria;Proteobacteria;Bacteria
Acinetobacter_baumannii_OCU_Ac18	0.004293	41.1367	NZ_AP024809.1	GCA_019703285.1	Acinetobacter baumannii;Acinetobacter calcoaceticus/baumannii complex;Acinetobacter;Moraxellaceae;Moraxellales;Gammaproteobacteria;Proteobacteria;Bacteria
Acinetobacter_baumannii_OCU_Ac18	0.003948	41.0081	NZ_AP024810.1	GCA_019703285.1	Acinetobacter baumannii;Acinetobacter calcoaceticus/baumannii complex;Acinetobacter;Moraxellaceae;Moraxellales;Gammaproteobacteria;Proteobacteria;Bacteria
Acinetobacter_baumannii_OCU_Ac18	0.003496	36.8135	NZ_AP024811.1	GCA_019703285.1	Acinetobacter baumannii;Acinetobacter calcoaceticus/baumannii complex;Acinetobacter;Moraxellaceae;Moraxellales;Gammaproteobacteria;Proteobacteria;Bacteria
Acinetobacter_baumannii_OCU_Ac18	0.002444	36.4157	NZ_AP024812.1	GCA_019703285.1	Acinetobacter baumannii;Acinetobacter calcoaceticus/baumannii complex;Acinetobacter;Moraxellaceae;Moraxellales;Gammaproteobacteria;Proteobacteria;Bacteria
Acinetobacter_baumannii_OCU_Ac18	0.002278	39.9034	NZ_AP024813.1	GCA_019703285.1	Acinetobacter baumannii;Acinetobacter calcoaceticus/baumannii complex;Acinetobacter;Moraxellaceae;Moraxellales;Gammaproteobacteria;Proteobacteria;Bacteria
Acinetobacter_baumannii_Aci46	0.070873	33.3879	NZ_JAHPZP010000021.1	GCA_019846375.1	Acinetobacter baumannii;Acinetobacter calcoaceticus/baumannii complex;Acinetobacter;Moraxellaceae;Moraxellales;Gammaproteobacteria;Proteobacteria;Bacteria
Acinetobacter_baumannii_Aci46	0.008808	34.3097	NZ_JAHPZP010000050.1	GCA_019846375.1	Acinetobacter baumannii;Acinetobacter calcoaceticus/baumannii complex;Acinetobacter;Moraxellaceae;Moraxellales;Gammaproteobacteria;Proteobacteria;Bacteria
Acinetobacter_baumannii_E-011922	0.117806	42.8408	NZ_CP059543.1	GCA_019903155.1	Acinetobacter baumannii;Acinetobacter calcoaceticus/baumannii complex;Acinetobacter;Moraxellaceae;Moraxellales;Gammaproteobacteria;Proteobacteria;Bacteria
Acinetobacter_baumannii_E-011922	0.01102	38.3575	NZ_CP059544.1	GCA_019903155.1	Acinetobacter baumannii;Acinetobacter calcoaceticus/baumannii complex;Acinetobacter;Moraxellaceae;Moraxellales;Gammaproteobacteria;Proteobacteria;Bacteria
Acinetobacter_baumannii_E-011922	0.007369	36.8571	NZ_CP059545.1	GCA_019903155.1	Acinetobacter baumannii;Acinetobacter calcoaceticus/baumannii complex;Acinetobacter;Moraxellaceae;Moraxellales;Gammaproteobacteria;Proteobacteria;Bacteria
Acinetobacter_baumannii_E-072658	0.11975	40.7257	NZ_CP061706.1	GCA_019903235.1	Acinetobacter baumannii;Acinetobacter calcoaceticus/baumannii complex;Acinetobacter;Moraxellaceae;Moraxellales;Gammaproteobacteria;Proteobacteria;Bacteria
Acinetobacter_baumannii_E-072658	0.019661	38.9655	NZ_CP061707.1	GCA_019903235.1	Acinetobacter baumannii;Acinetobacter calcoaceticus/baumannii complex;Acinetobacter;Moraxellaceae;Moraxellales;Gammaproteobacteria;Proteobacteria;Bacteria
Acinetobacter_baumannii_E-072658	0.018806	35.2334	NZ_CP061708.1	GCA_019903235.1	Acinetobacter baumannii;Acinetobacter calcoaceticus/baumannii complex;Acinetobacter;Moraxellaceae;Moraxellales;Gammaproteobacteria;Proteobacteria;Bacteria
Acinetobacter_baumannii_E-072658	0.015545	37.8707	NZ_CP061709.1	GCA_019903235.1	Acinetobacter baumannii;Acinetobacter calcoaceticus/baumannii complex;Acinetobacter;Moraxellaceae;Moraxellales;Gammaproteobacteria;Proteobacteria;Bacteria
Acinetobacter_baumannii_E-072658	0.007989	36.6504	NZ_CP061710.1	GCA_019903235.1	Acinetobacter baumannii;Acinetobacter calcoaceticus/baumannii complex;Acinetobacter;Moraxellaceae;Moraxellales;Gammaproteobacteria;Proteobacteria;Bacteria
Acinetobacter_baumannii_E-072658	0.006763	36.818	NZ_CP061711.1	GCA_019903235.1	Acinetobacter baumannii;Acinetobacter calcoaceticus/baumannii complex;Acinetobacter;Moraxellaceae;Moraxellales;Gammaproteobacteria;Proteobacteria;Bacteria
Acinetobacter_baumannii_E-072658	0.006018	36.1914	NZ_CP061712.1	GCA_019903235.1	Acinetobacter baumannii;Acinetobacter calcoaceticus/baumannii complex;Acinetobacter;Moraxellaceae;Moraxellales;Gammaproteobacteria;Proteobacteria;Bacteria
Acinetobacter_baumannii_E-072658	0.004483	36.6719	NZ_CP061713.1	GCA_019903235.1	Acinetobacter baumannii;Acinetobacter calcoaceticus/baumannii complex;Acinetobacter;Moraxellaceae;Moraxellales;Gammaproteobacteria;Proteobacteria;Bacteria
Acinetobacter_baumannii_AB43	0.104309	39.9975	NZ_CP083182.1	GCA_019997865.1	Acinetobacter baumannii;Acinetobacter calcoaceticus/baumannii complex;Acinetobacter;Moraxellaceae;Moraxellales;Gammaproteobacteria;Proteobacteria;Bacteria
Acinetobacter_baumannii_DS002	0.004586	37.9852	CP042206.1	GCA_003012895.3	Acinetobacter baumannii;Acinetobacter calcoaceticus/baumannii complex;Acinetobacter;Moraxellaceae;Moraxellales;Gammaproteobacteria;Proteobacteria;Bacteria
Acinetobacter_baumannii_DS002	0.0099	35.3333	CP042207.1	GCA_003012895.3	Acinetobacter baumannii;Acinetobacter calcoaceticus/baumannii complex;Acinetobacter;Moraxellaceae;Moraxellales;Gammaproteobacteria;Proteobacteria;Bacteria
Acinetobacter_baumannii_DS002	0.011291	38.3137	CP042208.1	GCA_003012895.3	Acinetobacter baumannii;Acinetobacter calcoaceticus/baumannii complex;Acinetobacter;Moraxellaceae;Moraxellales;Gammaproteobacteria;Proteobacteria;Bacteria
Acinetobacter_baumannii_DS002	0.037365	35.5734	CP042209.1	GCA_003012895.3	Acinetobacter baumannii;Acinetobacter calcoaceticus/baumannii complex;Acinetobacter;Moraxellaceae;Moraxellales;Gammaproteobacteria;Proteobacteria;Bacteria
Acinetobacter_baumannii_DS002	0.134338	40.3981	CP042210.1	GCA_003012895.3	Acinetobacter baumannii;Acinetobacter calcoaceticus/baumannii complex;Acinetobacter;Moraxellaceae;Moraxellales;Gammaproteobacteria;Proteobacteria;Bacteria
Acinetobacter_baumannii_Cl300	0.009205	34.8072	NZ_CP082953.1	GCA_020132105.1	Acinetobacter baumannii;Acinetobacter calcoaceticus/baumannii complex;Acinetobacter;Moraxellaceae;Moraxellales;Gammaproteobacteria;Proteobacteria;Bacteria
Acinetobacter_baumannii_LHC22-2	0.162264	41.4565	NZ_CP084298.1	GCA_020271605.1	Acinetobacter baumannii;Acinetobacter calcoaceticus/baumannii complex;Acinetobacter;Moraxellaceae;Moraxellales;Gammaproteobacteria;Proteobacteria;Bacteria
Acinetobacter_baumannii_LHC22-2	0.006942	37.7989	NZ_CP084299.1	GCA_020271605.1	Acinetobacter baumannii;Acinetobacter calcoaceticus/baumannii complex;Acinetobacter;Moraxellaceae;Moraxellales;Gammaproteobacteria;Proteobacteria;Bacteria
Acinetobacter_baumannii_HKU7	0.008731	34.3718	NZ_CP084722.1	GCA_020520405.1	Acinetobacter baumannii;Acinetobacter calcoaceticus/baumannii complex;Acinetobacter;Moraxellaceae;Moraxellales;Gammaproteobacteria;Proteobacteria;Bacteria
Acinetobacter_baumannii_HKU7	0.069524	33.3237	NZ_CP084723.1	GCA_020520405.1	Acinetobacter baumannii;Acinetobacter calcoaceticus/baumannii complex;Acinetobacter;Moraxellaceae;Moraxellales;Gammaproteobacteria;Proteobacteria;Bacteria
Acinetobacter_baumannii_HKU6	0.008731	34.3718	NZ_CP084725.1	GCA_020520385.1	Acinetobacter baumannii;Acinetobacter calcoaceticus/baumannii complex;Acinetobacter;Moraxellaceae;Moraxellales;Gammaproteobacteria;Proteobacteria;Bacteria
Acinetobacter_baumannii_HKU6	0.069524	33.3237	NZ_CP084726.1	GCA_020520385.1	Acinetobacter baumannii;Acinetobacter calcoaceticus/baumannii complex;Acinetobacter;Moraxellaceae;Moraxellales;Gammaproteobacteria;Proteobacteria;Bacteria
Acinetobacter_baumannii_HKU3	0.008731	34.3718	NZ_CP084734.1	GCA_020520325.1	Acinetobacter baumannii;Acinetobacter calcoaceticus/baumannii complex;Acinetobacter;Moraxellaceae;Moraxellales;Gammaproteobacteria;Proteobacteria;Bacteria
Acinetobacter_baumannii_HKU3	0.069524	33.3237	NZ_CP084735.1	GCA_020520325.1	Acinetobacter baumannii;Acinetobacter calcoaceticus/baumannii complex;Acinetobacter;Moraxellaceae;Moraxellales;Gammaproteobacteria;Proteobacteria;Bacteria
Acinetobacter_baumannii_HKU5	0.008731	34.3718	NZ_CP084728.1	GCA_020520365.1	Acinetobacter baumannii;Acinetobacter calcoaceticus/baumannii complex;Acinetobacter;Moraxellaceae;Moraxellales;Gammaproteobacteria;Proteobacteria;Bacteria
Acinetobacter_baumannii_HKU5	0.069524	33.3237	NZ_CP084729.1	GCA_020520365.1	Acinetobacter baumannii;Acinetobacter calcoaceticus/baumannii complex;Acinetobacter;Moraxellaceae;Moraxellales;Gammaproteobacteria;Proteobacteria;Bacteria
Acinetobacter_baumannii_HKU4	0.008731	34.3718	NZ_CP084731.1	GCA_020520345.1	Acinetobacter baumannii;Acinetobacter calcoaceticus/baumannii complex;Acinetobacter;Moraxellaceae;Moraxellales;Gammaproteobacteria;Proteobacteria;Bacteria
Acinetobacter_baumannii_HKU4	0.069524	33.3237	NZ_CP084732.1	GCA_020520345.1	Acinetobacter baumannii;Acinetobacter calcoaceticus/baumannii complex;Acinetobacter;Moraxellaceae;Moraxellales;Gammaproteobacteria;Proteobacteria;Bacteria
Acinetobacter_baumannii_AB5075-VUB	0.001967	39.1459	NZ_CP070363.1	GCA_016919505.1	Acinetobacter baumannii;Acinetobacter calcoaceticus/baumannii complex;Acinetobacter;Moraxellaceae;Moraxellales;Gammaproteobacteria;Proteobacteria;Bacteria
Acinetobacter_baumannii_AB5075-VUB	0.008731	34.3718	NZ_CP070364.1	GCA_016919505.1	Acinetobacter baumannii;Acinetobacter calcoaceticus/baumannii complex;Acinetobacter;Moraxellaceae;Moraxellales;Gammaproteobacteria;Proteobacteria;Bacteria
Acinetobacter_baumannii_AB5075-VUB	0.083362	37.4187	NZ_CP070365.1	GCA_016919505.1	Acinetobacter baumannii;Acinetobacter calcoaceticus/baumannii complex;Acinetobacter;Moraxellaceae;Moraxellales;Gammaproteobacteria;Proteobacteria;Bacteria
Acinetobacter_baumannii_AB5075-VUB-itrA__ISAba13	0.001967	39.1459	CP070359.1	GCA_016919525.1	Acinetobacter baumannii;Acinetobacter calcoaceticus/baumannii complex;Acinetobacter;Moraxellaceae;Moraxellales;Gammaproteobacteria;Proteobacteria;Bacteria
Acinetobacter_baumannii_AB5075-VUB-itrA__ISAba13	0.008731	34.3718	CP070360.1	GCA_016919525.1	Acinetobacter baumannii;Acinetobacter calcoaceticus/baumannii complex;Acinetobacter;Moraxellaceae;Moraxellales;Gammaproteobacteria;Proteobacteria;Bacteria
Acinetobacter_baumannii_AB5075-VUB-itrA__ISAba13	0.087892	38.6668	CP070361.1	GCA_016919525.1	Acinetobacter baumannii;Acinetobacter calcoaceticus/baumannii complex;Acinetobacter;Moraxellaceae;Moraxellales;Gammaproteobacteria;Proteobacteria;Bacteria
Acinetobacter_baumannii_RCH52	0.011164	34.1634	NZ_CP085789.1	GCA_020810655.1	Acinetobacter baumannii;Acinetobacter calcoaceticus/baumannii complex;Acinetobacter;Moraxellaceae;Moraxellales;Gammaproteobacteria;Proteobacteria;Bacteria
Acinetobacter_baumannii_RCH52	0.007039	31.8937	NZ_CP085790.1	GCA_020810655.1	Acinetobacter baumannii;Acinetobacter calcoaceticus/baumannii complex;Acinetobacter;Moraxellaceae;Moraxellales;Gammaproteobacteria;Proteobacteria;Bacteria
Acinetobacter_baumannii_2018HBAB1	0.110968	41.6147	NZ_CP082894.1	GCA_017098225.2	Acinetobacter baumannii;Acinetobacter calcoaceticus/baumannii complex;Acinetobacter;Moraxellaceae;Moraxellales;Gammaproteobacteria;Proteobacteria;Bacteria
Acinetobacter_baumannii_2018HBAB1	0.078023	33.608	NZ_CP082895.1	GCA_017098225.2	Acinetobacter baumannii;Acinetobacter calcoaceticus/baumannii complex;Acinetobacter;Moraxellaceae;Moraxellales;Gammaproteobacteria;Proteobacteria;Bacteria
Acinetobacter_baumannii_2018BJAB2	0.078023	33.6068	NZ_CP082219.1	GCA_017096325.2	Acinetobacter baumannii;Acinetobacter calcoaceticus/baumannii complex;Acinetobacter;Moraxellaceae;Moraxellales;Gammaproteobacteria;Proteobacteria;Bacteria
Acinetobacter_baumannii_2018HLJAB2	0.07803	33.6063	NZ_CP082228.1	GCA_017098245.2	Acinetobacter baumannii;Acinetobacter calcoaceticus/baumannii complex;Acinetobacter;Moraxellaceae;Moraxellales;Gammaproteobacteria;Proteobacteria;Bacteria
Acinetobacter_baumannii_2016BJAB1	0.077943	33.6233	NZ_CP082226.1	GCA_017098185.2	Acinetobacter baumannii;Acinetobacter calcoaceticus/baumannii complex;Acinetobacter;Moraxellaceae;Moraxellales;Gammaproteobacteria;Proteobacteria;Bacteria
Acinetobacter_baumannii_2014BJAB1	0.07753	34.0475	NZ_CP082225.1	GCA_017098205.2	Acinetobacter baumannii;Acinetobacter calcoaceticus/baumannii complex;Acinetobacter;Moraxellaceae;Moraxellales;Gammaproteobacteria;Proteobacteria;Bacteria
Acinetobacter_baumannii_2014LNAB1	0.110998	41.6098	NZ_CP082888.1	GCA_017096425.2	Acinetobacter baumannii;Acinetobacter calcoaceticus/baumannii complex;Acinetobacter;Moraxellaceae;Moraxellales;Gammaproteobacteria;Proteobacteria;Bacteria
Acinetobacter_baumannii_2014LNAB1	0.077537	34.0418	NZ_CP082889.1	GCA_017096425.2	Acinetobacter baumannii;Acinetobacter calcoaceticus/baumannii complex;Acinetobacter;Moraxellaceae;Moraxellales;Gammaproteobacteria;Proteobacteria;Bacteria
Acinetobacter_baumannii_2014LNAB1	0.011194	34.7776	NZ_CP082890.1	GCA_017096425.2	Acinetobacter baumannii;Acinetobacter calcoaceticus/baumannii complex;Acinetobacter;Moraxellaceae;Moraxellales;Gammaproteobacteria;Proteobacteria;Bacteria
Acinetobacter_baumannii_2018TJAB1	0.078022	33.6085	NZ_CP082221.1	GCA_017096365.2	Acinetobacter baumannii;Acinetobacter calcoaceticus/baumannii complex;Acinetobacter;Moraxellaceae;Moraxellales;Gammaproteobacteria;Proteobacteria;Bacteria
Acinetobacter_baumannii_2018BJAB1	0.078024	33.6038	NZ_CP082220.1	GCA_017096405.2	Acinetobacter baumannii;Acinetobacter calcoaceticus/baumannii complex;Acinetobacter;Moraxellaceae;Moraxellales;Gammaproteobacteria;Proteobacteria;Bacteria
Acinetobacter_baumannii_2016LNAB1	0.110967	41.6142	NZ_CP082891.1	GCA_017096385.2	Acinetobacter baumannii;Acinetobacter calcoaceticus/baumannii complex;Acinetobacter;Moraxellaceae;Moraxellales;Gammaproteobacteria;Proteobacteria;Bacteria
Acinetobacter_baumannii_2016LNAB1	0.07753	34.05	NZ_CP082892.1	GCA_017096385.2	Acinetobacter baumannii;Acinetobacter calcoaceticus/baumannii complex;Acinetobacter;Moraxellaceae;Moraxellales;Gammaproteobacteria;Proteobacteria;Bacteria
Acinetobacter_baumannii_2016LNAB1	0.011205	34.7702	NZ_CP082893.1	GCA_017096385.2	Acinetobacter baumannii;Acinetobacter calcoaceticus/baumannii complex;Acinetobacter;Moraxellaceae;Moraxellales;Gammaproteobacteria;Proteobacteria;Bacteria
Acinetobacter_baumannii_2014TJAB1	0.077531	34.047	NZ_CP082222.1	GCA_017096345.2	Acinetobacter baumannii;Acinetobacter calcoaceticus/baumannii complex;Acinetobacter;Moraxellaceae;Moraxellales;Gammaproteobacteria;Proteobacteria;Bacteria
Acinetobacter_baumannii_SHOU-Ab01	0.008571	35.4684	NZ_CP087595.1	GCA_020985285.1	Acinetobacter baumannii;Acinetobacter calcoaceticus/baumannii complex;Acinetobacter;Moraxellaceae;Moraxellales;Gammaproteobacteria;Proteobacteria;Bacteria
Acinetobacter_baumannii_SHOU-Ab01	0.00587	35.1278	NZ_CP087596.1	GCA_020985285.1	Acinetobacter baumannii;Acinetobacter calcoaceticus/baumannii complex;Acinetobacter;Moraxellaceae;Moraxellales;Gammaproteobacteria;Proteobacteria;Bacteria
Acinetobacter_baumannii_1656-2	0.074451	33.4663	NC_017163.1	GCA_000188215.1	Acinetobacter baumannii 1656-2;Acinetobacter calcoaceticus/baumannii complex;Acinetobacter;Moraxellaceae;Moraxellales;Gammaproteobacteria;Proteobacteria;Bacteria
Acinetobacter_baumannii_1656-2	0.008041	33.5033	NC_017164.1	GCA_000188215.1	Acinetobacter baumannii 1656-2;Acinetobacter calcoaceticus/baumannii complex;Acinetobacter;Moraxellaceae;Moraxellales;Gammaproteobacteria;Proteobacteria;Bacteria
Acinetobacter_baumannii_3909	0.026411	37.2648	NZ_AEOZ01000236.1	GCA_000189695.2	Acinetobacter baumannii 3909;Acinetobacter calcoaceticus/baumannii complex;Acinetobacter;Moraxellaceae;Moraxellales;Gammaproteobacteria;Proteobacteria;Bacteria
Acinetobacter_baumannii_3990	0.06332	33.4713	NZ_AEOY01000095.1	GCA_000189675.2	Acinetobacter baumannii 3990;Acinetobacter calcoaceticus/baumannii complex;Acinetobacter;Moraxellaceae;Moraxellales;Gammaproteobacteria;Proteobacteria;Bacteria
Acinetobacter_baumannii_3990	0.021846	37.2746	NZ_AEOY01000096.1	GCA_000189675.2	Acinetobacter baumannii 3990;Acinetobacter calcoaceticus/baumannii complex;Acinetobacter;Moraxellaceae;Moraxellales;Gammaproteobacteria;Proteobacteria;Bacteria
Acinetobacter_baumannii_4190	0.015267	35.5276	AEPA01000395.1	GCA_000189715.2	Acinetobacter baumannii 4190;Acinetobacter calcoaceticus/baumannii complex;Acinetobacter;Moraxellaceae;Moraxellales;Gammaproteobacteria;Proteobacteria;Bacteria
Acinetobacter_baumannii_4190	0.00897	34.359	AEPA01000396.1	GCA_000189715.2	Acinetobacter baumannii 4190;Acinetobacter calcoaceticus/baumannii complex;Acinetobacter;Moraxellaceae;Moraxellales;Gammaproteobacteria;Proteobacteria;Bacteria
Acinetobacter_baumannii_AB0057	0.008731	34.3718	NC_011585.2	GCA_000021245.2	Acinetobacter baumannii AB0057;Acinetobacter calcoaceticus/baumannii complex;Acinetobacter;Moraxellaceae;Moraxellales;Gammaproteobacteria;Proteobacteria;Bacteria
Acinetobacter_baumannii_AB5075	0.008819	34.2442	NZ_JHUI01000005.1	GCA_000770605.1	Acinetobacter baumannii AB5075;Acinetobacter calcoaceticus/baumannii complex;Acinetobacter;Moraxellaceae;Moraxellales;Gammaproteobacteria;Proteobacteria;Bacteria
Acinetobacter_baumannii_AC12	0.008731	34.3718	CP007550.1	GCA_000282795.3	Acinetobacter baumannii AC12;Acinetobacter calcoaceticus/baumannii complex;Acinetobacter;Moraxellaceae;Moraxellales;Gammaproteobacteria;Proteobacteria;Bacteria
Acinetobacter_baumannii_AC30	0.008685	34.3466	CP007578.1	GCA_000307975.2	Acinetobacter baumannii AC30;Acinetobacter calcoaceticus/baumannii complex;Acinetobacter;Moraxellaceae;Moraxellales;Gammaproteobacteria;Proteobacteria;Bacteria
Acinetobacter_baumannii_AC30	0.016236	45.1712	CP007579.1	GCA_000307975.2	Acinetobacter baumannii AC30;Acinetobacter calcoaceticus/baumannii complex;Acinetobacter;Moraxellaceae;Moraxellales;Gammaproteobacteria;Proteobacteria;Bacteria
Acinetobacter_baumannii_AC30	0.071433	33.7183	CP007580.1	GCA_000307975.2	Acinetobacter baumannii AC30;Acinetobacter calcoaceticus/baumannii complex;Acinetobacter;Moraxellaceae;Moraxellales;Gammaproteobacteria;Proteobacteria;Bacteria
Acinetobacter_baumannii_ACICU	0.028279	37.8443	NC_010605.1	GCA_000018445.1	Acinetobacter baumannii ACICU;Acinetobacter calcoaceticus/baumannii complex;Acinetobacter;Moraxellaceae;Moraxellales;Gammaproteobacteria;Proteobacteria;Bacteria
Acinetobacter_baumannii_ACICU	0.064366	33.4012	NC_010606.1	GCA_000018445.1	Acinetobacter baumannii ACICU;Acinetobacter calcoaceticus/baumannii complex;Acinetobacter;Moraxellaceae;Moraxellales;Gammaproteobacteria;Proteobacteria;Bacteria
Acinetobacter_baumannii_ATCC_17978_ATCC_17978_substr._PMR-High	0.030876	35.3446	NZ_CP039024.1	GCA_004797155.2	Acinetobacter baumannii ATCC 17978;Acinetobacter calcoaceticus/baumannii complex;Acinetobacter;Moraxellaceae;Moraxellales;Gammaproteobacteria;Proteobacteria;Bacteria
Acinetobacter_baumannii_ATCC_17978_ATCC_17978_substr._PMR-High	0.03041	35.8073	NZ_CP039026.1	GCA_004797155.2	Acinetobacter baumannii ATCC 17978;Acinetobacter calcoaceticus/baumannii complex;Acinetobacter;Moraxellaceae;Moraxellales;Gammaproteobacteria;Proteobacteria;Bacteria
Acinetobacter_baumannii_ATCC_17978_ATCC_17978_substr._Lab-WT	0.039017	39.8237	NZ_CP039027.1	GCA_004794235.2	Acinetobacter baumannii ATCC 17978;Acinetobacter calcoaceticus/baumannii complex;Acinetobacter;Moraxellaceae;Moraxellales;Gammaproteobacteria;Proteobacteria;Bacteria
Acinetobacter_baumannii_ATCC_17978_ATCC_17978_substr._Lab-WT	0.011429	35.1212	NZ_CP039029.1	GCA_004794235.2	Acinetobacter baumannii ATCC 17978;Acinetobacter calcoaceticus/baumannii complex;Acinetobacter;Moraxellaceae;Moraxellales;Gammaproteobacteria;Proteobacteria;Bacteria
Acinetobacter_baumannii_ATCC_17978_ATCC_17978_substr._Lab-WT	0.013536	36.1259	NZ_CP039030.1	GCA_004794235.2	Acinetobacter baumannii ATCC 17978;Acinetobacter calcoaceticus/baumannii complex;Acinetobacter;Moraxellaceae;Moraxellales;Gammaproteobacteria;Proteobacteria;Bacteria
Acinetobacter_baumannii_ATCC_19606___CIP_70.34___JCM_6841	0.007655	33.3899	NZ_CP058290.1	GCA_019331655.1	Acinetobacter baumannii ATCC 19606 = CIP 70.34 = JCM 6841;Acinetobacter calcoaceticus/baumannii complex;Acinetobacter;Moraxellaceae;Moraxellales;Gammaproteobacteria;Proteobacteria;Bacteria
Acinetobacter_baumannii_ATCC_19606___CIP_70.34___JCM_6841	0.00954	34.6751	NZ_CP058291.1	GCA_019331655.1	Acinetobacter baumannii ATCC 19606 = CIP 70.34 = JCM 6841;Acinetobacter calcoaceticus/baumannii complex;Acinetobacter;Moraxellaceae;Moraxellales;Gammaproteobacteria;Proteobacteria;Bacteria
Acinetobacter_baumannii_AYE	0.005644	34.5145	NC_010401.1	GCA_000069245.1	Acinetobacter baumannii AYE;Acinetobacter calcoaceticus/baumannii complex;Acinetobacter;Moraxellaceae;Moraxellales;Gammaproteobacteria;Proteobacteria;Bacteria
Acinetobacter_baumannii_AYE	0.009661	34.396	NC_010402.1	GCA_000069245.1	Acinetobacter baumannii AYE;Acinetobacter calcoaceticus/baumannii complex;Acinetobacter;Moraxellaceae;Moraxellales;Gammaproteobacteria;Proteobacteria;Bacteria
Acinetobacter_baumannii_AYE	0.002726	37.6009	NC_010403.1	GCA_000069245.1	Acinetobacter baumannii AYE;Acinetobacter calcoaceticus/baumannii complex;Acinetobacter;Moraxellaceae;Moraxellales;Gammaproteobacteria;Proteobacteria;Bacteria
Acinetobacter_baumannii_AYE	0.094413	37.4842	NC_010404.1	GCA_000069245.1	Acinetobacter baumannii AYE;Acinetobacter calcoaceticus/baumannii complex;Acinetobacter;Moraxellaceae;Moraxellales;Gammaproteobacteria;Proteobacteria;Bacteria
Acinetobacter_baumannii_BJAB07104	0.07017	33.8236	NC_021727.1	GCA_000419385.1	Acinetobacter baumannii BJAB07104;Acinetobacter calcoaceticus/baumannii complex;Acinetobacter;Moraxellaceae;Moraxellales;Gammaproteobacteria;Proteobacteria;Bacteria
Acinetobacter_baumannii_BJAB07104	0.020139	47.0679	NC_021728.1	GCA_000419385.1	Acinetobacter baumannii BJAB07104;Acinetobacter calcoaceticus/baumannii complex;Acinetobacter;Moraxellaceae;Moraxellales;Gammaproteobacteria;Proteobacteria;Bacteria
Acinetobacter_baumannii_BJAB0715	0.052268	40.4263	NC_021734.1	GCA_000419405.1	Acinetobacter baumannii BJAB0715;Acinetobacter calcoaceticus/baumannii complex;Acinetobacter;Moraxellaceae;Moraxellales;Gammaproteobacteria;Proteobacteria;Bacteria
Acinetobacter_baumannii_BJAB0868	0.008721	34.3424	NC_021730.1	GCA_000419425.1	Acinetobacter baumannii BJAB0868;Acinetobacter calcoaceticus/baumannii complex;Acinetobacter;Moraxellaceae;Moraxellales;Gammaproteobacteria;Proteobacteria;Bacteria
Acinetobacter_baumannii_BJAB0868	0.070167	33.8279	NC_021731.1	GCA_000419425.1	Acinetobacter baumannii BJAB0868;Acinetobacter calcoaceticus/baumannii complex;Acinetobacter;Moraxellaceae;Moraxellales;Gammaproteobacteria;Proteobacteria;Bacteria
Acinetobacter_baumannii_BJAB0868	0.020139	47.0927	NC_021732.1	GCA_000419425.1	Acinetobacter baumannii BJAB0868;Acinetobacter calcoaceticus/baumannii complex;Acinetobacter;Moraxellaceae;Moraxellales;Gammaproteobacteria;Proteobacteria;Bacteria
Acinetobacter_baumannii_Canada_BC-5	0.008731	34.3718	NZ_AFDN01000003.1	GCA_000286615.1	Acinetobacter baumannii Canada BC-5;Acinetobacter calcoaceticus/baumannii complex;Acinetobacter;Moraxellaceae;Moraxellales;Gammaproteobacteria;Proteobacteria;Bacteria
Acinetobacter_baumannii_D1279779	0.007416	32.5917	NC_020525.1	GCA_000186665.4	Acinetobacter baumannii D1279779;Acinetobacter calcoaceticus/baumannii complex;Acinetobacter;Moraxellaceae;Moraxellales;Gammaproteobacteria;Proteobacteria;Bacteria
Acinetobacter_baumannii_IS-123	0.0116	37.0431	NZ_ALII01000018.1	GCA_000286535.1	Acinetobacter baumannii IS-123;Acinetobacter calcoaceticus/baumannii complex;Acinetobacter;Moraxellaceae;Moraxellales;Gammaproteobacteria;Proteobacteria;Bacteria
Acinetobacter_baumannii_IS-123	0.017984	34.2026	NZ_ALII01000019.1	GCA_000286535.1	Acinetobacter baumannii IS-123;Acinetobacter calcoaceticus/baumannii complex;Acinetobacter;Moraxellaceae;Moraxellales;Gammaproteobacteria;Proteobacteria;Bacteria
Acinetobacter_baumannii_IS-123	0.067025	33.3831	NZ_ALII01000020.1	GCA_000286535.1	Acinetobacter baumannii IS-123;Acinetobacter calcoaceticus/baumannii complex;Acinetobacter;Moraxellaceae;Moraxellales;Gammaproteobacteria;Proteobacteria;Bacteria
Acinetobacter_baumannii_LAC-4	0.008006	31.9885	NZ_CP007713.1	GCA_000786735.1	Acinetobacter baumannii LAC-4;Acinetobacter calcoaceticus/baumannii complex;Acinetobacter;Moraxellaceae;Moraxellales;Gammaproteobacteria;Proteobacteria;Bacteria
Acinetobacter_baumannii_LAC-4	0.006076	39.2693	NZ_CP007714.1	GCA_000786735.1	Acinetobacter baumannii LAC-4;Acinetobacter calcoaceticus/baumannii complex;Acinetobacter;Moraxellaceae;Moraxellales;Gammaproteobacteria;Proteobacteria;Bacteria
Acinetobacter_baumannii_MDR-TJ	0.077528	34.0458	NC_017848.1	GCA_000187205.4	Acinetobacter baumannii MDR-TJ;Acinetobacter calcoaceticus/baumannii complex;Acinetobacter;Moraxellaceae;Moraxellales;Gammaproteobacteria;Proteobacteria;Bacteria
Acinetobacter_baumannii_MDR-TJ	0.110967	41.6142	NC_020524.1	GCA_000187205.4	Acinetobacter baumannii MDR-TJ;Acinetobacter calcoaceticus/baumannii complex;Acinetobacter;Moraxellaceae;Moraxellales;Gammaproteobacteria;Proteobacteria;Bacteria
Acinetobacter_baumannii_MRSN_3405	0.006078	39.2563	NZ_CM003320.1	GCA_001028385.1	Acinetobacter baumannii MRSN 3405;Acinetobacter calcoaceticus/baumannii complex;Acinetobacter;Moraxellaceae;Moraxellales;Gammaproteobacteria;Proteobacteria;Bacteria
Acinetobacter_baumannii_MRSN_3527	0.006068	39.2716	NZ_CM003318.1	GCA_001028325.1	Acinetobacter baumannii MRSN 3527;Acinetobacter calcoaceticus/baumannii complex;Acinetobacter;Moraxellaceae;Moraxellales;Gammaproteobacteria;Proteobacteria;Bacteria
Acinetobacter_baumannii_MRSN_3942	0.006078	39.2563	NZ_CM003319.1	GCA_001028335.1	Acinetobacter baumannii MRSN 3942;Acinetobacter calcoaceticus/baumannii complex;Acinetobacter;Moraxellaceae;Moraxellales;Gammaproteobacteria;Proteobacteria;Bacteria
Acinetobacter_baumannii_MRSN_4106	0.006078	39.2563	NZ_CM003315.1	GCA_001028305.1	Acinetobacter baumannii MRSN 4106;Acinetobacter calcoaceticus/baumannii complex;Acinetobacter;Moraxellaceae;Moraxellales;Gammaproteobacteria;Proteobacteria;Bacteria
Acinetobacter_baumannii_MRSN_58	0.002725	37.7982	NZ_CM003316.1	GCA_001028315.1	Acinetobacter baumannii MRSN 58;Acinetobacter calcoaceticus/baumannii complex;Acinetobacter;Moraxellaceae;Moraxellales;Gammaproteobacteria;Proteobacteria;Bacteria
Acinetobacter_baumannii_MRSN_58	0.008731	34.3718	NZ_CM003317.1	GCA_001028315.1	Acinetobacter baumannii MRSN 58;Acinetobacter calcoaceticus/baumannii complex;Acinetobacter;Moraxellaceae;Moraxellales;Gammaproteobacteria;Proteobacteria;Bacteria
Acinetobacter_baumannii_MRSN_7339	0.002343	38.7537	NZ_CM003313.1	GCA_001028265.1	Acinetobacter baumannii MRSN 7339;Acinetobacter calcoaceticus/baumannii complex;Acinetobacter;Moraxellaceae;Moraxellales;Gammaproteobacteria;Proteobacteria;Bacteria
Acinetobacter_baumannii_MRSN_7339	0.008731	34.3718	NZ_CM003314.1	GCA_001028265.1	Acinetobacter baumannii MRSN 7339;Acinetobacter calcoaceticus/baumannii complex;Acinetobacter;Moraxellaceae;Moraxellales;Gammaproteobacteria;Proteobacteria;Bacteria
Acinetobacter_baumannii_Naval-17	0.012636	37.1478	NZ_AFDO01000021.1	GCA_000278605.1	Acinetobacter baumannii Naval-17;Acinetobacter calcoaceticus/baumannii complex;Acinetobacter;Moraxellaceae;Moraxellales;Gammaproteobacteria;Proteobacteria;Bacteria
Acinetobacter_baumannii_Naval-18	0.006078	39.2563	AFDA02000006.1	GCA_000214965.2	Acinetobacter baumannii Naval-18;Acinetobacter calcoaceticus/baumannii complex;Acinetobacter;Moraxellaceae;Moraxellales;Gammaproteobacteria;Proteobacteria;Bacteria
Acinetobacter_baumannii_Naval-18	0.07442	34.4504	AFDA02000007.1	GCA_000214965.2	Acinetobacter baumannii Naval-18;Acinetobacter calcoaceticus/baumannii complex;Acinetobacter;Moraxellaceae;Moraxellales;Gammaproteobacteria;Proteobacteria;Bacteria
Acinetobacter_baumannii_Naval-18	0.008422	36.7846	AFDA02000008.1	GCA_000214965.2	Acinetobacter baumannii Naval-18;Acinetobacter calcoaceticus/baumannii complex;Acinetobacter;Moraxellaceae;Moraxellales;Gammaproteobacteria;Proteobacteria;Bacteria
Acinetobacter_baumannii_Naval-18	0.13066	36.2904	AFDA02000009.1	GCA_000214965.2	Acinetobacter baumannii Naval-18;Acinetobacter calcoaceticus/baumannii complex;Acinetobacter;Moraxellaceae;Moraxellales;Gammaproteobacteria;Proteobacteria;Bacteria
Acinetobacter_baumannii_Naval-18	0.005676	36.117	AFDA02000010.1	GCA_000214965.2	Acinetobacter baumannii Naval-18;Acinetobacter calcoaceticus/baumannii complex;Acinetobacter;Moraxellaceae;Moraxellales;Gammaproteobacteria;Proteobacteria;Bacteria
Acinetobacter_baumannii_Naval-18	0.007032	35.4522	AFDA02000011.1	GCA_000214965.2	Acinetobacter baumannii Naval-18;Acinetobacter calcoaceticus/baumannii complex;Acinetobacter;Moraxellaceae;Moraxellales;Gammaproteobacteria;Proteobacteria;Bacteria
Acinetobacter_baumannii_Naval-81	0.026089	34.0412	NZ_AFDB02000003.1	GCA_000214985.2	Acinetobacter baumannii Naval-81;Acinetobacter calcoaceticus/baumannii complex;Acinetobacter;Moraxellaceae;Moraxellales;Gammaproteobacteria;Proteobacteria;Bacteria
Acinetobacter_baumannii_Naval-81	0.067012	33.3821	NZ_AFDB02000004.1	GCA_000214985.2	Acinetobacter baumannii Naval-81;Acinetobacter calcoaceticus/baumannii complex;Acinetobacter;Moraxellaceae;Moraxellales;Gammaproteobacteria;Proteobacteria;Bacteria
Acinetobacter_baumannii_Naval-81	0.012634	37.1458	NZ_AFDB02000005.1	GCA_000214985.2	Acinetobacter baumannii Naval-81;Acinetobacter calcoaceticus/baumannii complex;Acinetobacter;Moraxellaceae;Moraxellales;Gammaproteobacteria;Proteobacteria;Bacteria
Acinetobacter_baumannii_OIFC032	0.101298	39.217	NZ_AFCZ02000003.1	GCA_000215005.2	Acinetobacter baumannii OIFC032;Acinetobacter calcoaceticus/baumannii complex;Acinetobacter;Moraxellaceae;Moraxellales;Gammaproteobacteria;Proteobacteria;Bacteria
Acinetobacter_baumannii_OIFC032	0.008604	31.59	NZ_AFCZ02000004.1	GCA_000215005.2	Acinetobacter baumannii OIFC032;Acinetobacter calcoaceticus/baumannii complex;Acinetobacter;Moraxellaceae;Moraxellales;Gammaproteobacteria;Proteobacteria;Bacteria
Acinetobacter_baumannii_OIFC109	0.122469	35.8336	NZ_ALAL01000013.1	GCA_000278645.1	Acinetobacter baumannii OIFC109;Acinetobacter calcoaceticus/baumannii complex;Acinetobacter;Moraxellaceae;Moraxellales;Gammaproteobacteria;Proteobacteria;Bacteria
Acinetobacter_baumannii_OIFC137	0.122461	35.8351	NZ_AFDK01000004.1	GCA_000278625.1	Acinetobacter baumannii OIFC137;Acinetobacter calcoaceticus/baumannii complex;Acinetobacter;Moraxellaceae;Moraxellales;Gammaproteobacteria;Proteobacteria;Bacteria
Acinetobacter_baumannii_OIFC143	0.002277	39.9209	NZ_AFDL01000005.1	GCA_000278665.1	Acinetobacter baumannii OIFC143;Acinetobacter calcoaceticus/baumannii complex;Acinetobacter;Moraxellaceae;Moraxellales;Gammaproteobacteria;Proteobacteria;Bacteria
Acinetobacter_baumannii_OIFC143	0.069518	33.8732	NZ_AFDL01000006.1	GCA_000278665.1	Acinetobacter baumannii OIFC143;Acinetobacter calcoaceticus/baumannii complex;Acinetobacter;Moraxellaceae;Moraxellales;Gammaproteobacteria;Proteobacteria;Bacteria
Acinetobacter_baumannii_OIFC143	0.006241	31.95	NZ_AFDL01000007.1	GCA_000278665.1	Acinetobacter baumannii OIFC143;Acinetobacter calcoaceticus/baumannii complex;Acinetobacter;Moraxellaceae;Moraxellales;Gammaproteobacteria;Proteobacteria;Bacteria
Acinetobacter_baumannii_OIFC143	0.127633	36.2806	NZ_AFDL01000008.1	GCA_000278665.1	Acinetobacter baumannii OIFC143;Acinetobacter calcoaceticus/baumannii complex;Acinetobacter;Moraxellaceae;Moraxellales;Gammaproteobacteria;Proteobacteria;Bacteria
Acinetobacter_baumannii_OIFC189	0.110967	41.6169	NZ_AFDM01000010.1	GCA_000278685.1	Acinetobacter baumannii OIFC189;Acinetobacter calcoaceticus/baumannii complex;Acinetobacter;Moraxellaceae;Moraxellales;Gammaproteobacteria;Proteobacteria;Bacteria
Acinetobacter_baumannii_PKAB07	0.008805	34.4009	NZ_CP006964.1	GCA_000576535.1	Acinetobacter baumannii PKAB07;Acinetobacter calcoaceticus/baumannii complex;Acinetobacter;Moraxellaceae;Moraxellales;Gammaproteobacteria;Proteobacteria;Bacteria
Acinetobacter_baumannii_SDF	0.006106	34.5398	CU468231.1	GCA_000069205.1	Acinetobacter baumannii SDF;Acinetobacter calcoaceticus/baumannii complex;Acinetobacter;Moraxellaceae;Moraxellales;Gammaproteobacteria;Proteobacteria;Bacteria
Acinetobacter_baumannii_SDF	0.025014	34.8925	CU468232.1	GCA_000069205.1	Acinetobacter baumannii SDF;Acinetobacter calcoaceticus/baumannii complex;Acinetobacter;Moraxellaceae;Moraxellales;Gammaproteobacteria;Proteobacteria;Bacteria
Acinetobacter_baumannii_SDF	0.024922	34.3953	CU468233.1	GCA_000069205.1	Acinetobacter baumannii SDF;Acinetobacter calcoaceticus/baumannii complex;Acinetobacter;Moraxellaceae;Moraxellales;Gammaproteobacteria;Proteobacteria;Bacteria
Acinetobacter_baumannii_TCDC-AB0715	0.008731	34.3718	CP002523.1	GCA_000189735.2	Acinetobacter baumannii TCDC-AB0715;Acinetobacter calcoaceticus/baumannii complex;Acinetobacter;Moraxellaceae;Moraxellales;Gammaproteobacteria;Proteobacteria;Bacteria
Acinetobacter_baumannii_TCDC-AB0715	0.070894	33.3399	CP002524.1	GCA_000189735.2	Acinetobacter baumannii TCDC-AB0715;Acinetobacter calcoaceticus/baumannii complex;Acinetobacter;Moraxellaceae;Moraxellales;Gammaproteobacteria;Proteobacteria;Bacteria
Acinetobacter_baumannii_UH10707	0.114115	42.791	NZ_AYOI01000002.1	GCA_000516115.1	Acinetobacter baumannii UH10707;Acinetobacter calcoaceticus/baumannii complex;Acinetobacter;Moraxellaceae;Moraxellales;Gammaproteobacteria;Proteobacteria;Bacteria
Acinetobacter_baumannii_UH19608	0.005636	37.154	NZ_AYFZ01000080.1	GCA_000515795.2	Acinetobacter baumannii UH19608;Acinetobacter calcoaceticus/baumannii complex;Acinetobacter;Moraxellaceae;Moraxellales;Gammaproteobacteria;Proteobacteria;Bacteria
Acinetobacter_baumannii_UH19608	0.007819	33.9685	NZ_AYFZ01000083.1	GCA_000515795.2	Acinetobacter baumannii UH19608;Acinetobacter calcoaceticus/baumannii complex;Acinetobacter;Moraxellaceae;Moraxellales;Gammaproteobacteria;Proteobacteria;Bacteria
Acinetobacter_baumannii_UH2107	0.111007	41.6163	NZ_AYFW01000101.1	GCA_000517485.2	Acinetobacter baumannii UH2107;Acinetobacter calcoaceticus/baumannii complex;Acinetobacter;Moraxellaceae;Moraxellales;Gammaproteobacteria;Proteobacteria;Bacteria
Acinetobacter_baumannii_UH7007	0.01003	36.8993	NZ_AYFI01000019.1	GCA_000516295.1	Acinetobacter baumannii UH7007;Acinetobacter calcoaceticus/baumannii complex;Acinetobacter;Moraxellaceae;Moraxellales;Gammaproteobacteria;Proteobacteria;Bacteria
Acinetobacter_baumannii_UH7607	0.00819	34.4567	NZ_AYFH01000048.1	GCA_000516315.1	Acinetobacter baumannii UH7607;Acinetobacter calcoaceticus/baumannii complex;Acinetobacter;Moraxellaceae;Moraxellales;Gammaproteobacteria;Proteobacteria;Bacteria
Acinetobacter_baumannii_UH7607	0.005355	36.7507	NZ_AYFH01000057.1	GCA_000516315.1	Acinetobacter baumannii UH7607;Acinetobacter calcoaceticus/baumannii complex;Acinetobacter;Moraxellaceae;Moraxellales;Gammaproteobacteria;Proteobacteria;Bacteria
Acinetobacter_baumannii_UH9707	0.008763	34.406	NZ_AYEX01000118.1	GCA_000516015.1	Acinetobacter baumannii UH9707;Acinetobacter calcoaceticus/baumannii complex;Acinetobacter;Moraxellaceae;Moraxellales;Gammaproteobacteria;Proteobacteria;Bacteria
Acinetobacter_baumannii_UH9907	0.074089	33.669	NZ_AYOH01000010.1	GCA_000516095.2	Acinetobacter baumannii UH9907;Acinetobacter calcoaceticus/baumannii complex;Acinetobacter;Moraxellaceae;Moraxellales;Gammaproteobacteria;Proteobacteria;Bacteria
Acinetobacter_baumannii_ZW85-1	0.048368	40.748	NC_019985.2	GCA_000505685.2	Acinetobacter baumannii ZW85-1;Acinetobacter calcoaceticus/baumannii complex;Acinetobacter;Moraxellaceae;Moraxellales;Gammaproteobacteria;Proteobacteria;Bacteria
Acinetobacter_baumannii_ZW85-1	0.113866	41.9019	NC_023031.1	GCA_000505685.2	Acinetobacter baumannii ZW85-1;Acinetobacter calcoaceticus/baumannii complex;Acinetobacter;Moraxellaceae;Moraxellales;Gammaproteobacteria;Proteobacteria;Bacteria
Acinetobacter_bereziniae_HPC229	0.001329	36.9451	NZ_CM012182.1	GCA_001500155.3	Acinetobacter bereziniae;Acinetobacter;Moraxellaceae;Moraxellales;Gammaproteobacteria;Proteobacteria;Bacteria
Acinetobacter_bereziniae_HPC229	0.114007	42.1685	NZ_CM012183.1	GCA_001500155.3	Acinetobacter bereziniae;Acinetobacter;Moraxellaceae;Moraxellales;Gammaproteobacteria;Proteobacteria;Bacteria
Acinetobacter_bereziniae_HPC229	0.015389	34.9665	NZ_CM012184.1	GCA_001500155.3	Acinetobacter bereziniae;Acinetobacter;Moraxellaceae;Moraxellales;Gammaproteobacteria;Proteobacteria;Bacteria
Acinetobacter_bereziniae_HPC229	0.00445	36.427	NZ_CM012185.1	GCA_001500155.3	Acinetobacter bereziniae;Acinetobacter;Moraxellaceae;Moraxellales;Gammaproteobacteria;Proteobacteria;Bacteria
Acinetobacter_bereziniae_HPC229	0.009154	35.4162	NZ_CM012186.1	GCA_001500155.3	Acinetobacter bereziniae;Acinetobacter;Moraxellaceae;Moraxellales;Gammaproteobacteria;Proteobacteria;Bacteria
Acinetobacter_bereziniae_HPC229	0.04456	40.8057	NZ_CM012324.1	GCA_001500155.3	Acinetobacter bereziniae;Acinetobacter;Moraxellaceae;Moraxellales;Gammaproteobacteria;Proteobacteria;Bacteria
Acinetobacter_calcoaceticus_CA16	0.00592	30.8446	NZ_CP020001.1	GCA_002055515.1	Acinetobacter calcoaceticus;Acinetobacter calcoaceticus/baumannii complex;Acinetobacter;Moraxellaceae;Moraxellales;Gammaproteobacteria;Proteobacteria;Bacteria
Acinetobacter_chinensis_WCHAc010005	0.018155	35.9405	NZ_CP032127.1	GCA_002165375.2	Acinetobacter chinensis;Acinetobacter;Moraxellaceae;Moraxellales;Gammaproteobacteria;Proteobacteria;Bacteria
Acinetobacter_chinensis_WCHAc010005	0.005433	39.5546	NZ_CP032128.1	GCA_002165375.2	Acinetobacter chinensis;Acinetobacter;Moraxellaceae;Moraxellales;Gammaproteobacteria;Proteobacteria;Bacteria
Acinetobacter_chinensis_WCHAc010005	0.004353	37.3995	NZ_CP032129.1	GCA_002165375.2	Acinetobacter chinensis;Acinetobacter;Moraxellaceae;Moraxellales;Gammaproteobacteria;Proteobacteria;Bacteria
Acinetobacter_chinensis_WCHAc010005	0.001398	40.2003	NZ_CP032130.1	GCA_002165375.2	Acinetobacter chinensis;Acinetobacter;Moraxellaceae;Moraxellales;Gammaproteobacteria;Proteobacteria;Bacteria
Acinetobacter_chinensis_WCHAc010005	0.001243	39.4208	NZ_CP032131.1	GCA_002165375.2	Acinetobacter chinensis;Acinetobacter;Moraxellaceae;Moraxellales;Gammaproteobacteria;Proteobacteria;Bacteria
Acinetobacter_chinensis_WCHAc010005	0.039357	42.2568	NZ_CP032132.1	GCA_002165375.2	Acinetobacter chinensis;Acinetobacter;Moraxellaceae;Moraxellales;Gammaproteobacteria;Proteobacteria;Bacteria
Acinetobacter_chinensis_WCHAc010005	0.066715	40.4272	NZ_CP032133.1	GCA_002165375.2	Acinetobacter chinensis;Acinetobacter;Moraxellaceae;Moraxellales;Gammaproteobacteria;Proteobacteria;Bacteria
Acinetobacter_cumulans_WCHAc060092	0.04856	40.7558	NZ_CP035935.1	GCA_003024525.3	Acinetobacter cumulans;Acinetobacter;Moraxellaceae;Moraxellales;Gammaproteobacteria;Proteobacteria;Bacteria
Acinetobacter_cumulans_WCHAc060092	0.177151	40.0709	NZ_CP035936.1	GCA_003024525.3	Acinetobacter cumulans;Acinetobacter;Moraxellaceae;Moraxellales;Gammaproteobacteria;Proteobacteria;Bacteria
Acinetobacter_cumulans_WCHAc060092	0.018761	40.8134	NZ_CP035937.1	GCA_003024525.3	Acinetobacter cumulans;Acinetobacter;Moraxellaceae;Moraxellales;Gammaproteobacteria;Proteobacteria;Bacteria
Acinetobacter_cumulans_WCHAc060092	0.012247	33.3306	NZ_CP035938.1	GCA_003024525.3	Acinetobacter cumulans;Acinetobacter;Moraxellaceae;Moraxellales;Gammaproteobacteria;Proteobacteria;Bacteria
Acinetobacter_cumulans_WCHAc060092	0.009699	36.911	NZ_CP035939.1	GCA_003024525.3	Acinetobacter cumulans;Acinetobacter;Moraxellaceae;Moraxellales;Gammaproteobacteria;Proteobacteria;Bacteria
Acinetobacter_cumulans_WCHAc060092	0.008138	35.0332	NZ_CP035940.1	GCA_003024525.3	Acinetobacter cumulans;Acinetobacter;Moraxellaceae;Moraxellales;Gammaproteobacteria;Proteobacteria;Bacteria
Acinetobacter_cumulans_WCHAc060092	0.004692	35.2728	NZ_CP035941.1	GCA_003024525.3	Acinetobacter cumulans;Acinetobacter;Moraxellaceae;Moraxellales;Gammaproteobacteria;Proteobacteria;Bacteria
Acinetobacter_cumulans_WCHAc060092	0.002123	37.447	NZ_CP035942.1	GCA_003024525.3	Acinetobacter cumulans;Acinetobacter;Moraxellaceae;Moraxellales;Gammaproteobacteria;Proteobacteria;Bacteria
Acinetobacter_cumulans_WCHAc060092	0.001791	40.0893	NZ_CP035943.1	GCA_003024525.3	Acinetobacter cumulans;Acinetobacter;Moraxellaceae;Moraxellales;Gammaproteobacteria;Proteobacteria;Bacteria
Acinetobacter_defluvii_WCHA30	0.076885	36.6756	NZ_CP029389.2	GCA_001704615.3	Acinetobacter defluvii;Acinetobacter;Moraxellaceae;Moraxellales;Gammaproteobacteria;Proteobacteria;Bacteria
Acinetobacter_defluvii_WCHA30	0.007173	33.64	NZ_CP029390.2	GCA_001704615.3	Acinetobacter defluvii;Acinetobacter;Moraxellaceae;Moraxellales;Gammaproteobacteria;Proteobacteria;Bacteria
Acinetobacter_defluvii_WCHA30	0.005017	37.353	NZ_CP029391.2	GCA_001704615.3	Acinetobacter defluvii;Acinetobacter;Moraxellaceae;Moraxellales;Gammaproteobacteria;Proteobacteria;Bacteria
Acinetobacter_defluvii_WCHA30	0.004761	35.4337	NZ_CP029392.2	GCA_001704615.3	Acinetobacter defluvii;Acinetobacter;Moraxellaceae;Moraxellales;Gammaproteobacteria;Proteobacteria;Bacteria
Acinetobacter_defluvii_WCHA30	0.0047	39.2766	NZ_CP029393.2	GCA_001704615.3	Acinetobacter defluvii;Acinetobacter;Moraxellaceae;Moraxellales;Gammaproteobacteria;Proteobacteria;Bacteria
Acinetobacter_defluvii_WCHA30	0.003063	36.5981	NZ_CP029394.2	GCA_001704615.3	Acinetobacter defluvii;Acinetobacter;Moraxellaceae;Moraxellales;Gammaproteobacteria;Proteobacteria;Bacteria
Acinetobacter_defluvii_WCHA30	0.001381	39.8986	NZ_CP029395.2	GCA_001704615.3	Acinetobacter defluvii;Acinetobacter;Moraxellaceae;Moraxellales;Gammaproteobacteria;Proteobacteria;Bacteria
Acinetobacter_defluvii_WCHA30	0.355358	39.5089	NZ_CP029396.2	GCA_001704615.3	Acinetobacter defluvii;Acinetobacter;Moraxellaceae;Moraxellales;Gammaproteobacteria;Proteobacteria;Bacteria
Acinetobacter_haemolyticus_TJS01	0.056602	39.7777	NZ_CP018872.1	GCA_001932555.1	Acinetobacter haemolyticus;Acinetobacter;Moraxellaceae;Moraxellales;Gammaproteobacteria;Proteobacteria;Bacteria
Acinetobacter_haemolyticus_TJS01	0.039508	39.5388	NZ_CP018873.1	GCA_001932555.1	Acinetobacter haemolyticus;Acinetobacter;Moraxellaceae;Moraxellales;Gammaproteobacteria;Proteobacteria;Bacteria
Acinetobacter_haemolyticus_XH900	0.054698	38.7363	NZ_CP018261.1	GCA_002813065.1	Acinetobacter haemolyticus;Acinetobacter;Moraxellaceae;Moraxellales;Gammaproteobacteria;Proteobacteria;Bacteria
Acinetobacter_haemolyticus_sz1652	0.015045	36.876	CP032136.1	GCA_003952705.1	Acinetobacter haemolyticus;Acinetobacter;Moraxellaceae;Moraxellales;Gammaproteobacteria;Proteobacteria;Bacteria
Acinetobacter_haemolyticus_sz1652	0.098328	35.6928	CP032137.1	GCA_003952705.1	Acinetobacter haemolyticus;Acinetobacter;Moraxellaceae;Moraxellales;Gammaproteobacteria;Proteobacteria;Bacteria
Acinetobacter_haemolyticus_TJR01	0.306131	40.059	NZ_CP038010.1	GCA_004379355.1	Acinetobacter haemolyticus;Acinetobacter;Moraxellaceae;Moraxellales;Gammaproteobacteria;Proteobacteria;Bacteria
Acinetobacter_haemolyticus_TJR01	0.013835	40.73	NZ_CP038011.1	GCA_004379355.1	Acinetobacter haemolyticus;Acinetobacter;Moraxellaceae;Moraxellales;Gammaproteobacteria;Proteobacteria;Bacteria
Acinetobacter_haemolyticus_AN54	0.01284	36.0748	NZ_CP041225.1	GCA_003430865.2	Acinetobacter haemolyticus;Acinetobacter;Moraxellaceae;Moraxellales;Gammaproteobacteria;Proteobacteria;Bacteria
Acinetobacter_haemolyticus_AN54	0.011418	43.1687	NZ_CP041226.1	GCA_003430865.2	Acinetobacter haemolyticus;Acinetobacter;Moraxellaceae;Moraxellales;Gammaproteobacteria;Proteobacteria;Bacteria
Acinetobacter_haemolyticus_AN54	0.006404	35.0562	NZ_CP041227.1	GCA_003430865.2	Acinetobacter haemolyticus;Acinetobacter;Moraxellaceae;Moraxellales;Gammaproteobacteria;Proteobacteria;Bacteria
Acinetobacter_haemolyticus_AN54	0.004723	39.2335	NZ_CP041228.1	GCA_003430865.2	Acinetobacter haemolyticus;Acinetobacter;Moraxellaceae;Moraxellales;Gammaproteobacteria;Proteobacteria;Bacteria
Acinetobacter_haemolyticus_AN54	0.04546	41.0141	NZ_CP041229.1	GCA_003430865.2	Acinetobacter haemolyticus;Acinetobacter;Moraxellaceae;Moraxellales;Gammaproteobacteria;Proteobacteria;Bacteria
Acinetobacter_haemolyticus_5227	0.012769	35.0771	NZ_CP031989.1	GCA_009892305.1	Acinetobacter haemolyticus;Acinetobacter;Moraxellaceae;Moraxellales;Gammaproteobacteria;Proteobacteria;Bacteria
Acinetobacter_haemolyticus_5227	0.005723	35.8553	NZ_CP031990.1	GCA_009892305.1	Acinetobacter haemolyticus;Acinetobacter;Moraxellaceae;Moraxellales;Gammaproteobacteria;Proteobacteria;Bacteria
Acinetobacter_haemolyticus_AN59	0.082274	41.3849	NZ_CP031973.1	GCA_009892245.1	Acinetobacter haemolyticus;Acinetobacter;Moraxellaceae;Moraxellales;Gammaproteobacteria;Proteobacteria;Bacteria
Acinetobacter_haemolyticus_AN59	0.008922	35.2836	NZ_CP031974.1	GCA_009892245.1	Acinetobacter haemolyticus;Acinetobacter;Moraxellaceae;Moraxellales;Gammaproteobacteria;Proteobacteria;Bacteria
Acinetobacter_haemolyticus_AN59	0.006725	34.7212	NZ_CP031975.1	GCA_009892245.1	Acinetobacter haemolyticus;Acinetobacter;Moraxellaceae;Moraxellales;Gammaproteobacteria;Proteobacteria;Bacteria
Acinetobacter_haemolyticus_AN43	0.083559	41.3253	NZ_CP031977.1	GCA_009892265.1	Acinetobacter haemolyticus;Acinetobacter;Moraxellaceae;Moraxellales;Gammaproteobacteria;Proteobacteria;Bacteria
Acinetobacter_haemolyticus_AN43	0.006681	34.7702	NZ_CP031978.1	GCA_009892265.1	Acinetobacter haemolyticus;Acinetobacter;Moraxellaceae;Moraxellales;Gammaproteobacteria;Proteobacteria;Bacteria
Acinetobacter_haemolyticus_2126ch	0.070629	39.185	NZ_CP031992.1	GCA_009892345.1	Acinetobacter haemolyticus;Acinetobacter;Moraxellaceae;Moraxellales;Gammaproteobacteria;Proteobacteria;Bacteria
Acinetobacter_haemolyticus_2126ch	0.021807	34.9567	NZ_CP031993.1	GCA_009892345.1	Acinetobacter haemolyticus;Acinetobacter;Moraxellaceae;Moraxellales;Gammaproteobacteria;Proteobacteria;Bacteria
Acinetobacter_haemolyticus_2126ch	0.010554	39.4542	NZ_CP031994.1	GCA_009892345.1	Acinetobacter haemolyticus;Acinetobacter;Moraxellaceae;Moraxellales;Gammaproteobacteria;Proteobacteria;Bacteria
Acinetobacter_haemolyticus_2126ch	0.00695	34.5899	NZ_CP031995.1	GCA_009892345.1	Acinetobacter haemolyticus;Acinetobacter;Moraxellaceae;Moraxellales;Gammaproteobacteria;Proteobacteria;Bacteria
Acinetobacter_haemolyticus_2126ch	0.005594	39.6675	NZ_CP031996.1	GCA_009892345.1	Acinetobacter haemolyticus;Acinetobacter;Moraxellaceae;Moraxellales;Gammaproteobacteria;Proteobacteria;Bacteria
Acinetobacter_haemolyticus_2126ch	0.00428	41.3785	NZ_CP031997.1	GCA_009892345.1	Acinetobacter haemolyticus;Acinetobacter;Moraxellaceae;Moraxellales;Gammaproteobacteria;Proteobacteria;Bacteria
Acinetobacter_haemolyticus_AN4	0.107843	39.8987	NZ_CP031980.1	GCA_009892285.1	Acinetobacter haemolyticus;Acinetobacter;Moraxellaceae;Moraxellales;Gammaproteobacteria;Proteobacteria;Bacteria
Acinetobacter_haemolyticus_AN4	0.010554	39.4542	NZ_CP031981.1	GCA_009892285.1	Acinetobacter haemolyticus;Acinetobacter;Moraxellaceae;Moraxellales;Gammaproteobacteria;Proteobacteria;Bacteria
Acinetobacter_haemolyticus_AN4	0.004481	40.6159	NZ_CP031982.1	GCA_009892285.1	Acinetobacter haemolyticus;Acinetobacter;Moraxellaceae;Moraxellales;Gammaproteobacteria;Proteobacteria;Bacteria
Acinetobacter_haemolyticus_AN4	0.004281	40.925	NZ_CP031983.1	GCA_009892285.1	Acinetobacter haemolyticus;Acinetobacter;Moraxellaceae;Moraxellales;Gammaproteobacteria;Proteobacteria;Bacteria
Acinetobacter_haemolyticus_INNSZ174	0.009485	38.7138	NZ_CP031999.1	GCA_009892365.1	Acinetobacter haemolyticus;Acinetobacter;Moraxellaceae;Moraxellales;Gammaproteobacteria;Proteobacteria;Bacteria
Acinetobacter_haemolyticus_INNSZ174	0.008634	32.2678	NZ_CP032000.1	GCA_009892365.1	Acinetobacter haemolyticus;Acinetobacter;Moraxellaceae;Moraxellales;Gammaproteobacteria;Proteobacteria;Bacteria
Acinetobacter_haemolyticus_INNSZ174	0.005017	41.9374	NZ_CP032001.1	GCA_009892365.1	Acinetobacter haemolyticus;Acinetobacter;Moraxellaceae;Moraxellales;Gammaproteobacteria;Proteobacteria;Bacteria
Acinetobacter_haemolyticus_11616	0.086699	38.3972	NZ_CP032003.1	GCA_009892385.1	Acinetobacter haemolyticus;Acinetobacter;Moraxellaceae;Moraxellales;Gammaproteobacteria;Proteobacteria;Bacteria
Acinetobacter_haemolyticus_11616	0.010694	35.2815	NZ_CP032004.1	GCA_009892385.1	Acinetobacter haemolyticus;Acinetobacter;Moraxellaceae;Moraxellales;Gammaproteobacteria;Proteobacteria;Bacteria
Acinetobacter_haemolyticus_11616	0.00695	34.5899	NZ_CP032005.1	GCA_009892385.1	Acinetobacter haemolyticus;Acinetobacter;Moraxellaceae;Moraxellales;Gammaproteobacteria;Proteobacteria;Bacteria
Acinetobacter_haemolyticus_11616	0.006464	34.1275	NZ_CP032006.1	GCA_009892385.1	Acinetobacter haemolyticus;Acinetobacter;Moraxellaceae;Moraxellales;Gammaproteobacteria;Proteobacteria;Bacteria
Acinetobacter_haemolyticus_11616	0.005924	38.9602	NZ_CP032007.1	GCA_009892385.1	Acinetobacter haemolyticus;Acinetobacter;Moraxellaceae;Moraxellales;Gammaproteobacteria;Proteobacteria;Bacteria
Acinetobacter_haemolyticus_11616	0.005017	41.9573	NZ_CP032008.1	GCA_009892385.1	Acinetobacter haemolyticus;Acinetobacter;Moraxellaceae;Moraxellales;Gammaproteobacteria;Proteobacteria;Bacteria
Acinetobacter_haemolyticus_AN3	0.035227	37.3577	NZ_CP031985.1	GCA_009892325.1	Acinetobacter haemolyticus;Acinetobacter;Moraxellaceae;Moraxellales;Gammaproteobacteria;Proteobacteria;Bacteria
Acinetobacter_haemolyticus_AN3	0.015913	41.7332	NZ_CP031986.1	GCA_009892325.1	Acinetobacter haemolyticus;Acinetobacter;Moraxellaceae;Moraxellales;Gammaproteobacteria;Proteobacteria;Bacteria
Acinetobacter_haemolyticus_AN3	0.007222	39.352	NZ_CP031987.1	GCA_009892325.1	Acinetobacter haemolyticus;Acinetobacter;Moraxellaceae;Moraxellales;Gammaproteobacteria;Proteobacteria;Bacteria
Acinetobacter_haemolyticus_FDAARGOS_1392	0.005017	41.8975	NZ_CP079901.1	GCA_019355995.1	Acinetobacter haemolyticus;Acinetobacter;Moraxellaceae;Moraxellales;Gammaproteobacteria;Proteobacteria;Bacteria
Acinetobacter_haemolyticus_FDAARGOS_1392	0.003064	37.9896	NZ_CP079902.1	GCA_019355995.1	Acinetobacter haemolyticus;Acinetobacter;Moraxellaceae;Moraxellales;Gammaproteobacteria;Proteobacteria;Bacteria
Acinetobacter_haemolyticus_w12	0.014516	36.6285	CP085285.1	GCA_020616635.1	Acinetobacter haemolyticus;Acinetobacter;Moraxellaceae;Moraxellales;Gammaproteobacteria;Proteobacteria;Bacteria
Acinetobacter_haemolyticus_w12	0.017005	37.0362	CP085286.1	GCA_020616635.1	Acinetobacter haemolyticus;Acinetobacter;Moraxellaceae;Moraxellales;Gammaproteobacteria;Proteobacteria;Bacteria
Acinetobacter_haemolyticus_w12	0.025473	37.9225	CP085287.1	GCA_020616635.1	Acinetobacter haemolyticus;Acinetobacter;Moraxellaceae;Moraxellales;Gammaproteobacteria;Proteobacteria;Bacteria
Acinetobacter_haemolyticus_w12	0.302359	40.6517	CP085288.1	GCA_020616635.1	Acinetobacter haemolyticus;Acinetobacter;Moraxellaceae;Moraxellales;Gammaproteobacteria;Proteobacteria;Bacteria
Acinetobacter_indicus_HY20	0.116992	42.8422	NZ_CP044019.1	GCA_009296145.1	Acinetobacter indicus;Acinetobacter;Moraxellaceae;Moraxellales;Gammaproteobacteria;Proteobacteria;Bacteria
Acinetobacter_indicus_HY20	0.043442	37.3625	NZ_CP044020.1	GCA_009296145.1	Acinetobacter indicus;Acinetobacter;Moraxellaceae;Moraxellales;Gammaproteobacteria;Proteobacteria;Bacteria
Acinetobacter_indicus_TQ23	0.03779	36.4382	NZ_CP045196.1	GCA_009914475.1	Acinetobacter indicus;Acinetobacter;Moraxellaceae;Moraxellales;Gammaproteobacteria;Proteobacteria;Bacteria
Acinetobacter_indicus_TQ23	0.041393	38.1924	NZ_CP045197.1	GCA_009914475.1	Acinetobacter indicus;Acinetobacter;Moraxellaceae;Moraxellales;Gammaproteobacteria;Proteobacteria;Bacteria
Acinetobacter_indicus_TQ04	0.041086	38.3148	NZ_CP045130.1	GCA_009914415.1	Acinetobacter indicus;Acinetobacter;Moraxellaceae;Moraxellales;Gammaproteobacteria;Proteobacteria;Bacteria
Acinetobacter_indicus_XG01	0.103629	43.2475	NZ_CP045136.1	GCA_009914375.1	Acinetobacter indicus;Acinetobacter;Moraxellaceae;Moraxellales;Gammaproteobacteria;Proteobacteria;Bacteria
Acinetobacter_indicus_XG03	0.013496	35.781	NZ_CP045123.1	GCA_009914395.1	Acinetobacter indicus;Acinetobacter;Moraxellaceae;Moraxellales;Gammaproteobacteria;Proteobacteria;Bacteria
Acinetobacter_indicus_XG03	0.160891	40.5113	NZ_CP045124.1	GCA_009914395.1	Acinetobacter indicus;Acinetobacter;Moraxellaceae;Moraxellales;Gammaproteobacteria;Proteobacteria;Bacteria
Acinetobacter_indicus_XG03	0.004721	35.4162	NZ_CP045125.1	GCA_009914395.1	Acinetobacter indicus;Acinetobacter;Moraxellaceae;Moraxellales;Gammaproteobacteria;Proteobacteria;Bacteria
Acinetobacter_indicus_XG03	0.005629	33.3985	NZ_CP045126.1	GCA_009914395.1	Acinetobacter indicus;Acinetobacter;Moraxellaceae;Moraxellales;Gammaproteobacteria;Proteobacteria;Bacteria
Acinetobacter_indicus_XG03	0.103629	43.2475	NZ_CP045128.1	GCA_009914395.1	Acinetobacter indicus;Acinetobacter;Moraxellaceae;Moraxellales;Gammaproteobacteria;Proteobacteria;Bacteria
Acinetobacter_indicus_TQ18	0.093847	44.0323	NZ_CP045132.1	GCA_009914435.1	Acinetobacter indicus;Acinetobacter;Moraxellaceae;Moraxellales;Gammaproteobacteria;Proteobacteria;Bacteria
Acinetobacter_indicus_TQ18	0.040439	38.4357	NZ_CP045133.1	GCA_009914435.1	Acinetobacter indicus;Acinetobacter;Moraxellaceae;Moraxellales;Gammaproteobacteria;Proteobacteria;Bacteria
Acinetobacter_indicus_TQ18	0.01358	35.3756	NZ_CP045134.1	GCA_009914435.1	Acinetobacter indicus;Acinetobacter;Moraxellaceae;Moraxellales;Gammaproteobacteria;Proteobacteria;Bacteria
Acinetobacter_indicus_CMG3-2	0.120957	43.4601	NZ_CP044446.1	GCA_010917815.1	Acinetobacter indicus;Acinetobacter;Moraxellaceae;Moraxellales;Gammaproteobacteria;Proteobacteria;Bacteria
Acinetobacter_indicus_CMG3-2	0.016151	36.6231	NZ_CP044447.1	GCA_010917815.1	Acinetobacter indicus;Acinetobacter;Moraxellaceae;Moraxellales;Gammaproteobacteria;Proteobacteria;Bacteria
Acinetobacter_indicus_CMG3-2	0.011746	40.3627	NZ_CP044448.1	GCA_010917815.1	Acinetobacter indicus;Acinetobacter;Moraxellaceae;Moraxellales;Gammaproteobacteria;Proteobacteria;Bacteria
Acinetobacter_indicus_CMG3-2	0.009322	40.678	NZ_CP044449.1	GCA_010917815.1	Acinetobacter indicus;Acinetobacter;Moraxellaceae;Moraxellales;Gammaproteobacteria;Proteobacteria;Bacteria
Acinetobacter_indicus_B18	0.274859	38.7151	NZ_CP044456.1	GCA_010918375.1	Acinetobacter indicus;Acinetobacter;Moraxellaceae;Moraxellales;Gammaproteobacteria;Proteobacteria;Bacteria
Acinetobacter_indicus_B18	0.136195	43.0478	NZ_CP044457.1	GCA_010918375.1	Acinetobacter indicus;Acinetobacter;Moraxellaceae;Moraxellales;Gammaproteobacteria;Proteobacteria;Bacteria
Acinetobacter_indicus_B18	0.084177	39.8209	NZ_CP044458.1	GCA_010918375.1	Acinetobacter indicus;Acinetobacter;Moraxellaceae;Moraxellales;Gammaproteobacteria;Proteobacteria;Bacteria
Acinetobacter_indicus_B18	0.033913	38.4985	NZ_CP044459.1	GCA_010918375.1	Acinetobacter indicus;Acinetobacter;Moraxellaceae;Moraxellales;Gammaproteobacteria;Proteobacteria;Bacteria
Acinetobacter_indicus_B18	0.021855	37.4743	NZ_CP044460.1	GCA_010918375.1	Acinetobacter indicus;Acinetobacter;Moraxellaceae;Moraxellales;Gammaproteobacteria;Proteobacteria;Bacteria
Acinetobacter_indicus_B18	0.014098	32.189	NZ_CP044461.1	GCA_010918375.1	Acinetobacter indicus;Acinetobacter;Moraxellaceae;Moraxellales;Gammaproteobacteria;Proteobacteria;Bacteria
Acinetobacter_indicus_B18	0.013146	36.1707	NZ_CP044462.1	GCA_010918375.1	Acinetobacter indicus;Acinetobacter;Moraxellaceae;Moraxellales;Gammaproteobacteria;Proteobacteria;Bacteria
Acinetobacter_indicus_MMS9-2	0.121603	43.3229	NZ_CP044451.1	GCA_010918195.1	Acinetobacter indicus;Acinetobacter;Moraxellaceae;Moraxellales;Gammaproteobacteria;Proteobacteria;Bacteria
Acinetobacter_indicus_MMS9-2	0.017169	37.4745	NZ_CP044452.1	GCA_010918195.1	Acinetobacter indicus;Acinetobacter;Moraxellaceae;Moraxellales;Gammaproteobacteria;Proteobacteria;Bacteria
Acinetobacter_indicus_MMS9-2	0.012422	33.0221	NZ_CP044453.1	GCA_010918195.1	Acinetobacter indicus;Acinetobacter;Moraxellaceae;Moraxellales;Gammaproteobacteria;Proteobacteria;Bacteria
Acinetobacter_indicus_MMS9-2	0.010553	37.1269	NZ_CP044454.1	GCA_010918195.1	Acinetobacter indicus;Acinetobacter;Moraxellaceae;Moraxellales;Gammaproteobacteria;Proteobacteria;Bacteria
Acinetobacter_indicus_FS42-2	0.140938	43.3794	CP046596.1	GCA_010918035.1	Acinetobacter indicus;Acinetobacter;Moraxellaceae;Moraxellales;Gammaproteobacteria;Proteobacteria;Bacteria
Acinetobacter_indicus_FS42-2	0.028432	36.058	CP046597.1	GCA_010918035.1	Acinetobacter indicus;Acinetobacter;Moraxellaceae;Moraxellales;Gammaproteobacteria;Proteobacteria;Bacteria
Acinetobacter_indicus_FS42-2	0.01059	37.0538	CP046598.1	GCA_010918035.1	Acinetobacter indicus;Acinetobacter;Moraxellaceae;Moraxellales;Gammaproteobacteria;Proteobacteria;Bacteria
Acinetobacter_indicus_FS42-2	0.001593	51.7891	CP046599.1	GCA_010918035.1	Acinetobacter indicus;Acinetobacter;Moraxellaceae;Moraxellales;Gammaproteobacteria;Proteobacteria;Bacteria
Acinetobacter_indicus_94-2	0.004086	35.3647	NZ_CP041287.1	GCA_012278715.1	Acinetobacter indicus;Acinetobacter;Moraxellaceae;Moraxellales;Gammaproteobacteria;Proteobacteria;Bacteria
Acinetobacter_indicus_94-2	0.016559	37.0614	NZ_CP041288.1	GCA_012278715.1	Acinetobacter indicus;Acinetobacter;Moraxellaceae;Moraxellales;Gammaproteobacteria;Proteobacteria;Bacteria
Acinetobacter_indicus_94-2	0.001601	38.9756	NZ_CP041289.1	GCA_012278715.1	Acinetobacter indicus;Acinetobacter;Moraxellaceae;Moraxellales;Gammaproteobacteria;Proteobacteria;Bacteria
Acinetobacter_indicus_94-2	0.042489	35.8469	NZ_CP041290.1	GCA_012278715.1	Acinetobacter indicus;Acinetobacter;Moraxellaceae;Moraxellales;Gammaproteobacteria;Proteobacteria;Bacteria
Acinetobacter_indicus_94-2	0.006749	37.1166	NZ_CP041292.1	GCA_012278715.1	Acinetobacter indicus;Acinetobacter;Moraxellaceae;Moraxellales;Gammaproteobacteria;Proteobacteria;Bacteria
Acinetobacter_indicus_80-1-2	0.003818	40.2305	NZ_CP041293.1	GCA_012278735.1	Acinetobacter indicus;Acinetobacter;Moraxellaceae;Moraxellales;Gammaproteobacteria;Proteobacteria;Bacteria
Acinetobacter_indicus_80-1-2	0.009663	36.6656	NZ_CP041294.1	GCA_012278735.1	Acinetobacter indicus;Acinetobacter;Moraxellaceae;Moraxellales;Gammaproteobacteria;Proteobacteria;Bacteria
Acinetobacter_indicus_80-1-2	0.039796	37.6118	NZ_CP041296.1	GCA_012278735.1	Acinetobacter indicus;Acinetobacter;Moraxellaceae;Moraxellales;Gammaproteobacteria;Proteobacteria;Bacteria
Acinetobacter_indicus_80-1-2	0.053584	41.7289	NZ_CP041297.1	GCA_012278735.1	Acinetobacter indicus;Acinetobacter;Moraxellaceae;Moraxellales;Gammaproteobacteria;Proteobacteria;Bacteria
Acinetobacter_indicus_80-1-2	0.005574	37.4417	NZ_CP041298.1	GCA_012278735.1	Acinetobacter indicus;Acinetobacter;Moraxellaceae;Moraxellales;Gammaproteobacteria;Proteobacteria;Bacteria
Acinetobacter_indicus_C15_T	0.104003	39.8633	NZ_CP048655.1	GCA_015217905.1	Acinetobacter indicus;Acinetobacter;Moraxellaceae;Moraxellales;Gammaproteobacteria;Proteobacteria;Bacteria
Acinetobacter_indicus_C15_T	0.068627	39.4262	NZ_CP048656.1	GCA_015217905.1	Acinetobacter indicus;Acinetobacter;Moraxellaceae;Moraxellales;Gammaproteobacteria;Proteobacteria;Bacteria
Acinetobacter_indicus_C15_T	0.031061	36.541	NZ_CP048657.1	GCA_015217905.1	Acinetobacter indicus;Acinetobacter;Moraxellaceae;Moraxellales;Gammaproteobacteria;Proteobacteria;Bacteria
Acinetobacter_indicus_C15_T	0.00861	39.6864	NZ_CP048658.1	GCA_015217905.1	Acinetobacter indicus;Acinetobacter;Moraxellaceae;Moraxellales;Gammaproteobacteria;Proteobacteria;Bacteria
Acinetobacter_indicus_Q186-3_T	0.018507	34.9273	NZ_CP048682.1	GCA_015218885.1	Acinetobacter indicus;Acinetobacter;Moraxellaceae;Moraxellales;Gammaproteobacteria;Proteobacteria;Bacteria
Acinetobacter_indicus_Q186-3_T	0.013956	34.5729	NZ_CP048683.1	GCA_015218885.1	Acinetobacter indicus;Acinetobacter;Moraxellaceae;Moraxellales;Gammaproteobacteria;Proteobacteria;Bacteria
Acinetobacter_indicus_Q186-3_T	0.004	38.675	NZ_CP048684.1	GCA_015218885.1	Acinetobacter indicus;Acinetobacter;Moraxellaceae;Moraxellales;Gammaproteobacteria;Proteobacteria;Bacteria
Acinetobacter_indicus_GXNN15X4	0.087911	40.6673	NZ_CP071318.1	GCA_017309425.1	Acinetobacter indicus;Acinetobacter;Moraxellaceae;Moraxellales;Gammaproteobacteria;Proteobacteria;Bacteria
Acinetobacter_johnsonii_IC001	0.094476	39.1666	NZ_CP022299.1	GCA_003952785.1	Acinetobacter johnsonii;Acinetobacter;Moraxellaceae;Moraxellales;Gammaproteobacteria;Proteobacteria;Bacteria
Acinetobacter_johnsonii_IC001	0.022605	50.2101	NZ_CP022300.1	GCA_003952785.1	Acinetobacter johnsonii;Acinetobacter;Moraxellaceae;Moraxellales;Gammaproteobacteria;Proteobacteria;Bacteria
Acinetobacter_johnsonii_IC001	0.00697	34.1176	NZ_CP022301.1	GCA_003952785.1	Acinetobacter johnsonii;Acinetobacter;Moraxellaceae;Moraxellales;Gammaproteobacteria;Proteobacteria;Bacteria
Acinetobacter_johnsonii_IC001	0.001859	39.6988	NZ_CP022302.1	GCA_003952785.1	Acinetobacter johnsonii;Acinetobacter;Moraxellaceae;Moraxellales;Gammaproteobacteria;Proteobacteria;Bacteria
Acinetobacter_johnsonii_M19	0.055044	35.7786	NZ_CP037425.1	GCA_004337595.1	Acinetobacter johnsonii;Acinetobacter;Moraxellaceae;Moraxellales;Gammaproteobacteria;Proteobacteria;Bacteria
Acinetobacter_johnsonii_Acsw19	0.011161	35.6599	NZ_CP043308.1	GCA_008180305.1	Acinetobacter johnsonii;Acinetobacter;Moraxellaceae;Moraxellales;Gammaproteobacteria;Proteobacteria;Bacteria
Acinetobacter_johnsonii_Acsw19	0.351885	38.7865	NZ_CP043309.1	GCA_008180305.1	Acinetobacter johnsonii;Acinetobacter;Moraxellaceae;Moraxellales;Gammaproteobacteria;Proteobacteria;Bacteria
Acinetobacter_johnsonii_Acsw19	0.038391	33.7579	NZ_CP043310.1	GCA_008180305.1	Acinetobacter johnsonii;Acinetobacter;Moraxellaceae;Moraxellales;Gammaproteobacteria;Proteobacteria;Bacteria
Acinetobacter_johnsonii_AJ-1	0.088406	40.7778	NZ_JABAGU010000003.1	GCA_013186005.1	Acinetobacter johnsonii;Acinetobacter;Moraxellaceae;Moraxellales;Gammaproteobacteria;Proteobacteria;Bacteria
Acinetobacter_johnsonii_AJ-1	0.022731	34.5695	NZ_JABAGU010000004.1	GCA_013186005.1	Acinetobacter johnsonii;Acinetobacter;Moraxellaceae;Moraxellales;Gammaproteobacteria;Proteobacteria;Bacteria
Acinetobacter_johnsonii_AJ-1	0.014987	33.8894	NZ_JABAGU010000005.1	GCA_013186005.1	Acinetobacter johnsonii;Acinetobacter;Moraxellaceae;Moraxellales;Gammaproteobacteria;Proteobacteria;Bacteria
Acinetobacter_johnsonii_AJ-1	0.010676	34.5354	NZ_JABAGU010000006.1	GCA_013186005.1	Acinetobacter johnsonii;Acinetobacter;Moraxellaceae;Moraxellales;Gammaproteobacteria;Proteobacteria;Bacteria
Acinetobacter_johnsonii_AJ-1	0.007081	37.8054	NZ_JABAGU010000008.1	GCA_013186005.1	Acinetobacter johnsonii;Acinetobacter;Moraxellaceae;Moraxellales;Gammaproteobacteria;Proteobacteria;Bacteria
Acinetobacter_johnsonii_AJ-1	0.006358	36.2378	NZ_JABAGU010000009.1	GCA_013186005.1	Acinetobacter johnsonii;Acinetobacter;Moraxellaceae;Moraxellales;Gammaproteobacteria;Proteobacteria;Bacteria
Acinetobacter_johnsonii_AJ-1	0.004222	33.0886	NZ_JABAGU010000010.1	GCA_013186005.1	Acinetobacter johnsonii;Acinetobacter;Moraxellaceae;Moraxellales;Gammaproteobacteria;Proteobacteria;Bacteria
Acinetobacter_johnsonii_AJ-1	0.003756	33.1736	NZ_JABAGU010000011.1	GCA_013186005.1	Acinetobacter johnsonii;Acinetobacter;Moraxellaceae;Moraxellales;Gammaproteobacteria;Proteobacteria;Bacteria
Acinetobacter_johnsonii_FDAARGOS_910	0.015161	36.7654	NZ_CP065663.1	GCA_016027055.1	Acinetobacter johnsonii;Acinetobacter;Moraxellaceae;Moraxellales;Gammaproteobacteria;Proteobacteria;Bacteria
Acinetobacter_johnsonii_FDAARGOS_910	0.002527	37.1983	NZ_CP065664.1	GCA_016027055.1	Acinetobacter johnsonii;Acinetobacter;Moraxellaceae;Moraxellales;Gammaproteobacteria;Proteobacteria;Bacteria
Acinetobacter_johnsonii_FDAARGOS_910	0.00135	35.7037	NZ_CP065665.1	GCA_016027055.1	Acinetobacter johnsonii;Acinetobacter;Moraxellaceae;Moraxellales;Gammaproteobacteria;Proteobacteria;Bacteria
Acinetobacter_johnsonii_FDAARGOS_1093	0.008087	35.353	NZ_CP068196.1	GCA_016725945.1	Acinetobacter johnsonii;Acinetobacter;Moraxellaceae;Moraxellales;Gammaproteobacteria;Proteobacteria;Bacteria
Acinetobacter_johnsonii_FDAARGOS_1093	0.010467	36.2759	NZ_CP068197.1	GCA_016725945.1	Acinetobacter johnsonii;Acinetobacter;Moraxellaceae;Moraxellales;Gammaproteobacteria;Proteobacteria;Bacteria
Acinetobacter_johnsonii_FDAARGOS_1093	0.206659	40.9801	NZ_CP068198.1	GCA_016725945.1	Acinetobacter johnsonii;Acinetobacter;Moraxellaceae;Moraxellales;Gammaproteobacteria;Proteobacteria;Bacteria
Acinetobacter_johnsonii_FDAARGOS_1093	0.002664	36.7492	NZ_CP068199.1	GCA_016725945.1	Acinetobacter johnsonii;Acinetobacter;Moraxellaceae;Moraxellales;Gammaproteobacteria;Proteobacteria;Bacteria
Acinetobacter_johnsonii_FDAARGOS_1093	0.002476	32.5121	NZ_CP068200.1	GCA_016725945.1	Acinetobacter johnsonii;Acinetobacter;Moraxellaceae;Moraxellales;Gammaproteobacteria;Proteobacteria;Bacteria
Acinetobacter_johnsonii_FDAARGOS_1093	0.001725	40.8696	NZ_CP068201.1	GCA_016725945.1	Acinetobacter johnsonii;Acinetobacter;Moraxellaceae;Moraxellales;Gammaproteobacteria;Proteobacteria;Bacteria
Acinetobacter_johnsonii_FDAARGOS_1092	0.183617	39.0999	NZ_CP068202.1	GCA_016728805.1	Acinetobacter johnsonii;Acinetobacter;Moraxellaceae;Moraxellales;Gammaproteobacteria;Proteobacteria;Bacteria
Acinetobacter_johnsonii_FDAARGOS_1092	0.02211	38.9688	NZ_CP068203.1	GCA_016728805.1	Acinetobacter johnsonii;Acinetobacter;Moraxellaceae;Moraxellales;Gammaproteobacteria;Proteobacteria;Bacteria
Acinetobacter_johnsonii_FDAARGOS_1092	0.013662	39.1817	NZ_CP068204.1	GCA_016728805.1	Acinetobacter johnsonii;Acinetobacter;Moraxellaceae;Moraxellales;Gammaproteobacteria;Proteobacteria;Bacteria
Acinetobacter_johnsonii_FDAARGOS_1092	0.131816	38.3944	NZ_CP068205.1	GCA_016728805.1	Acinetobacter johnsonii;Acinetobacter;Moraxellaceae;Moraxellales;Gammaproteobacteria;Proteobacteria;Bacteria
Acinetobacter_johnsonii_FDAARGOS_1092	0.125247	39.2177	NZ_CP068207.1	GCA_016728805.1	Acinetobacter johnsonii;Acinetobacter;Moraxellaceae;Moraxellales;Gammaproteobacteria;Proteobacteria;Bacteria
Acinetobacter_johnsonii_FDAARGOS_1092	0.044804	35.9722	NZ_CP068208.1	GCA_016728805.1	Acinetobacter johnsonii;Acinetobacter;Moraxellaceae;Moraxellales;Gammaproteobacteria;Proteobacteria;Bacteria
Acinetobacter_johnsonii_FDAARGOS_1092	0.006362	36.0578	NZ_CP068209.1	GCA_016728805.1	Acinetobacter johnsonii;Acinetobacter;Moraxellaceae;Moraxellales;Gammaproteobacteria;Proteobacteria;Bacteria
Acinetobacter_johnsonii_FDAARGOS_1092	0.003618	37.6175	NZ_CP068210.1	GCA_016728805.1	Acinetobacter johnsonii;Acinetobacter;Moraxellaceae;Moraxellales;Gammaproteobacteria;Proteobacteria;Bacteria
Acinetobacter_johnsonii_FDAARGOS_1094	0.050463	39.3675	NZ_CP068185.1	GCA_016726625.1	Acinetobacter johnsonii;Acinetobacter;Moraxellaceae;Moraxellales;Gammaproteobacteria;Proteobacteria;Bacteria
Acinetobacter_johnsonii_FDAARGOS_1094	0.007913	37.8112	NZ_CP068186.1	GCA_016726625.1	Acinetobacter johnsonii;Acinetobacter;Moraxellaceae;Moraxellales;Gammaproteobacteria;Proteobacteria;Bacteria
Acinetobacter_johnsonii_FDAARGOS_1094	0.082024	39.9468	NZ_CP068188.1	GCA_016726625.1	Acinetobacter johnsonii;Acinetobacter;Moraxellaceae;Moraxellales;Gammaproteobacteria;Proteobacteria;Bacteria
Acinetobacter_johnsonii_FDAARGOS_1094	0.008393	34.6718	NZ_CP068189.1	GCA_016726625.1	Acinetobacter johnsonii;Acinetobacter;Moraxellaceae;Moraxellales;Gammaproteobacteria;Proteobacteria;Bacteria
Acinetobacter_johnsonii_FDAARGOS_1094	0.007107	34.1494	NZ_CP068190.1	GCA_016726625.1	Acinetobacter johnsonii;Acinetobacter;Moraxellaceae;Moraxellales;Gammaproteobacteria;Proteobacteria;Bacteria
Acinetobacter_johnsonii_FDAARGOS_1094	0.014375	34.5183	NZ_CP068191.1	GCA_016726625.1	Acinetobacter johnsonii;Acinetobacter;Moraxellaceae;Moraxellales;Gammaproteobacteria;Proteobacteria;Bacteria
Acinetobacter_johnsonii_FDAARGOS_1094	0.005929	36.195	NZ_CP068192.1	GCA_016726625.1	Acinetobacter johnsonii;Acinetobacter;Moraxellaceae;Moraxellales;Gammaproteobacteria;Proteobacteria;Bacteria
Acinetobacter_johnsonii_FDAARGOS_1094	0.00735	38.068	NZ_CP068193.1	GCA_016726625.1	Acinetobacter johnsonii;Acinetobacter;Moraxellaceae;Moraxellales;Gammaproteobacteria;Proteobacteria;Bacteria
Acinetobacter_johnsonii_FDAARGOS_1094	0.001889	39.333	NZ_CP068194.1	GCA_016726625.1	Acinetobacter johnsonii;Acinetobacter;Moraxellaceae;Moraxellales;Gammaproteobacteria;Proteobacteria;Bacteria
Acinetobacter_johnsonii_XY27	0.149408	41.4081	NZ_CP070867.1	GCA_017068175.1	Acinetobacter johnsonii;Acinetobacter;Moraxellaceae;Moraxellales;Gammaproteobacteria;Proteobacteria;Bacteria
Acinetobacter_johnsonii_XY27	0.006689	38.8698	NZ_CP070868.1	GCA_017068175.1	Acinetobacter johnsonii;Acinetobacter;Moraxellaceae;Moraxellales;Gammaproteobacteria;Proteobacteria;Bacteria
Acinetobacter_johnsonii_XY27	0.0064	38.8281	NZ_CP070869.1	GCA_017068175.1	Acinetobacter johnsonii;Acinetobacter;Moraxellaceae;Moraxellales;Gammaproteobacteria;Proteobacteria;Bacteria
Acinetobacter_johnsonii_MR1	0.071994	38.3865	NZ_CP079749.1	GCA_019334405.1	Acinetobacter johnsonii;Acinetobacter;Moraxellaceae;Moraxellales;Gammaproteobacteria;Proteobacteria;Bacteria
Acinetobacter_johnsonii_MR1	0.041087	38.309	NZ_CP079750.1	GCA_019334405.1	Acinetobacter johnsonii;Acinetobacter;Moraxellaceae;Moraxellales;Gammaproteobacteria;Proteobacteria;Bacteria
Acinetobacter_johnsonii_AJ_082	0.340235	38.4555	NZ_CP079793.1	GCA_003939325.2	Acinetobacter johnsonii;Acinetobacter;Moraxellaceae;Moraxellales;Gammaproteobacteria;Proteobacteria;Bacteria
Acinetobacter_johnsonii_AJ_082	0.155957	39.9694	NZ_CP079794.1	GCA_003939325.2	Acinetobacter johnsonii;Acinetobacter;Moraxellaceae;Moraxellales;Gammaproteobacteria;Proteobacteria;Bacteria
Acinetobacter_johnsonii_AJ_082	0.006903	34.2315	NZ_CP079795.1	GCA_003939325.2	Acinetobacter johnsonii;Acinetobacter;Moraxellaceae;Moraxellales;Gammaproteobacteria;Proteobacteria;Bacteria
Acinetobacter_johnsonii_AJ_082	0.006837	34.7521	NZ_CP079796.1	GCA_003939325.2	Acinetobacter johnsonii;Acinetobacter;Moraxellaceae;Moraxellales;Gammaproteobacteria;Proteobacteria;Bacteria
Acinetobacter_johnsonii_AJ_082	0.006562	34.5017	NZ_CP079797.1	GCA_003939325.2	Acinetobacter johnsonii;Acinetobacter;Moraxellaceae;Moraxellales;Gammaproteobacteria;Proteobacteria;Bacteria
Acinetobacter_johnsonii_AJ_082	0.006005	37.3855	NZ_CP079798.1	GCA_003939325.2	Acinetobacter johnsonii;Acinetobacter;Moraxellaceae;Moraxellales;Gammaproteobacteria;Proteobacteria;Bacteria
Acinetobacter_johnsonii_CSUSB1	0.084108	36.7813	NZ_CP083948.1	GCA_020162195.1	Acinetobacter johnsonii;Acinetobacter;Moraxellaceae;Moraxellales;Gammaproteobacteria;Proteobacteria;Bacteria
Acinetobacter_johnsonii_CSUSB1	0.008607	36.4238	NZ_CP083949.1	GCA_020162195.1	Acinetobacter johnsonii;Acinetobacter;Moraxellaceae;Moraxellales;Gammaproteobacteria;Proteobacteria;Bacteria
Acinetobacter_johnsonii_XBB1	0.398857	39.9915	NZ_CP010351.1	GCA_001484935.1	Acinetobacter johnsonii XBB1;Acinetobacter;Moraxellaceae;Moraxellales;Gammaproteobacteria;Proteobacteria;Bacteria
Acinetobacter_johnsonii_XBB1	0.003978	35.0679	NZ_CP010352.1	GCA_001484935.1	Acinetobacter johnsonii XBB1;Acinetobacter;Moraxellaceae;Moraxellales;Gammaproteobacteria;Proteobacteria;Bacteria
Acinetobacter_johnsonii_XBB1	0.004724	36.8755	NZ_CP010353.1	GCA_001484935.1	Acinetobacter johnsonii XBB1;Acinetobacter;Moraxellaceae;Moraxellales;Gammaproteobacteria;Proteobacteria;Bacteria
Acinetobacter_johnsonii_XBB1	0.011643	33.7628	NZ_CP010354.1	GCA_001484935.1	Acinetobacter johnsonii XBB1;Acinetobacter;Moraxellaceae;Moraxellales;Gammaproteobacteria;Proteobacteria;Bacteria
Acinetobacter_johnsonii_XBB1	0.007579	38.8838	NZ_CP010355.1	GCA_001484935.1	Acinetobacter johnsonii XBB1;Acinetobacter;Moraxellaceae;Moraxellales;Gammaproteobacteria;Proteobacteria;Bacteria
Acinetobacter_johnsonii_XBB1	0.01394	36.9082	NZ_CP010356.1	GCA_001484935.1	Acinetobacter johnsonii XBB1;Acinetobacter;Moraxellaceae;Moraxellales;Gammaproteobacteria;Proteobacteria;Bacteria
Acinetobacter_johnsonii_XBB1	0.01333	36.3841	NZ_CP010357.1	GCA_001484935.1	Acinetobacter johnsonii XBB1;Acinetobacter;Moraxellaceae;Moraxellales;Gammaproteobacteria;Proteobacteria;Bacteria
Acinetobacter_johnsonii_XBB1	0.117483	37.0496	NZ_CP010358.1	GCA_001484935.1	Acinetobacter johnsonii XBB1;Acinetobacter;Moraxellaceae;Moraxellales;Gammaproteobacteria;Proteobacteria;Bacteria
Acinetobacter_junii_WCHAJ59	0.033869	41.6103	NZ_CP028798.2	GCA_002165245.3	Acinetobacter junii;Acinetobacter;Moraxellaceae;Moraxellales;Gammaproteobacteria;Proteobacteria;Bacteria
Acinetobacter_junii_WCHAJ59	0.006074	35.1992	NZ_CP028799.2	GCA_002165245.3	Acinetobacter junii;Acinetobacter;Moraxellaceae;Moraxellales;Gammaproteobacteria;Proteobacteria;Bacteria
Acinetobacter_junii_YR7	0.045911	38.8208	NZ_CP059559.1	GCA_018336855.1	Acinetobacter junii;Acinetobacter;Moraxellaceae;Moraxellales;Gammaproteobacteria;Proteobacteria;Bacteria
Acinetobacter_junii_ZM06	0.199575	39.3551	CP077416.1	GCA_019048765.1	Acinetobacter junii;Acinetobacter;Moraxellaceae;Moraxellales;Gammaproteobacteria;Proteobacteria;Bacteria
Acinetobacter_junii_AJ_351	0.332451	38.8445	NZ_CP078019.1	GCA_003939335.2	Acinetobacter junii;Acinetobacter;Moraxellaceae;Moraxellales;Gammaproteobacteria;Proteobacteria;Bacteria
Acinetobacter_junii_AJ_068	0.264416	38.8865	NZ_CP078043.1	GCA_003939355.2	Acinetobacter junii;Acinetobacter;Moraxellaceae;Moraxellales;Gammaproteobacteria;Proteobacteria;Bacteria
Acinetobacter_junii_AJ_068	0.019316	36.9435	NZ_CP078044.1	GCA_003939355.2	Acinetobacter junii;Acinetobacter;Moraxellaceae;Moraxellales;Gammaproteobacteria;Proteobacteria;Bacteria
Acinetobacter_lactucae_JVAP01	0.047268	40.8331	NZ_KM923969.1	GCA_001595745.2	Acinetobacter lactucae;Acinetobacter calcoaceticus/baumannii complex;Acinetobacter;Moraxellaceae;Moraxellales;Gammaproteobacteria;Proteobacteria;Bacteria
Acinetobacter_lanii_185	0.020414	45.6402	NZ_CP049917.1	GCA_011578285.1	Acinetobacter lanii;Acinetobacter;Moraxellaceae;Moraxellales;Gammaproteobacteria;Proteobacteria;Bacteria
Acinetobacter_lwoffii_ZS207	0.198391	39.5351	NZ_CP019144.1	GCF_002119785.1	Acinetobacter lwoffii;Acinetobacter;Moraxellaceae;Pseudomonadales;Gammaproteobacteria;Proteobacteria;Bacteria
Acinetobacter_lwoffii_ZS207	0.013816	34.9739	NZ_CP019145.1	GCF_002119785.1	Acinetobacter lwoffii;Acinetobacter;Moraxellaceae;Pseudomonadales;Gammaproteobacteria;Proteobacteria;Bacteria
Acinetobacter_lwoffii_ZS207	0.006691	34.4044	NZ_CP019146.1	GCF_002119785.1	Acinetobacter lwoffii;Acinetobacter;Moraxellaceae;Pseudomonadales;Gammaproteobacteria;Proteobacteria;Bacteria
Acinetobacter_lwoffii_ZS207	0.006886	35.1147	NZ_CP019147.1	GCF_002119785.1	Acinetobacter lwoffii;Acinetobacter;Moraxellaceae;Pseudomonadales;Gammaproteobacteria;Proteobacteria;Bacteria
Acinetobacter_lwoffii_ZS207	0.005518	37.4773	NZ_CP019148.1	GCF_002119785.1	Acinetobacter lwoffii;Acinetobacter;Moraxellaceae;Pseudomonadales;Gammaproteobacteria;Proteobacteria;Bacteria
Acinetobacter_lwoffii_ZS207	0.005246	37.9146	NZ_CP019149.1	GCF_002119785.1	Acinetobacter lwoffii;Acinetobacter;Moraxellaceae;Pseudomonadales;Gammaproteobacteria;Proteobacteria;Bacteria
Acinetobacter_lwoffii_ZS207	0.004348	37.7875	NZ_CP019150.1	GCF_002119785.1	Acinetobacter lwoffii;Acinetobacter;Moraxellaceae;Pseudomonadales;Gammaproteobacteria;Proteobacteria;Bacteria
Acinetobacter_lwoffii_ZS207	0.006168	36.3165	NZ_CP019151.1	GCF_002119785.1	Acinetobacter lwoffii;Acinetobacter;Moraxellaceae;Pseudomonadales;Gammaproteobacteria;Proteobacteria;Bacteria
Acinetobacter_lwoffii_ZS207	0.014495	33.4943	NZ_CP019152.1	GCF_002119785.1	Acinetobacter lwoffii;Acinetobacter;Moraxellaceae;Pseudomonadales;Gammaproteobacteria;Proteobacteria;Bacteria
Acinetobacter_lwoffii_FDAARGOS_552	0.22152	39.2836	NZ_CP046295.1	GCA_009730095.1	Acinetobacter lwoffii;Acinetobacter;Moraxellaceae;Moraxellales;Gammaproteobacteria;Proteobacteria;Bacteria
Acinetobacter_lwoffii_FDAARGOS_552	0.003065	37.9772	NZ_CP046297.1	GCA_009730095.1	Acinetobacter lwoffii;Acinetobacter;Moraxellaceae;Moraxellales;Gammaproteobacteria;Proteobacteria;Bacteria
Acinetobacter_lwoffii_FDAARGOS_552	0.006573	33.4094	NZ_CP046298.1	GCA_009730095.1	Acinetobacter lwoffii;Acinetobacter;Moraxellaceae;Moraxellales;Gammaproteobacteria;Proteobacteria;Bacteria
Acinetobacter_lwoffii_FDAARGOS_552	0.006691	34.4343	NZ_CP046299.1	GCA_009730095.1	Acinetobacter lwoffii;Acinetobacter;Moraxellaceae;Moraxellales;Gammaproteobacteria;Proteobacteria;Bacteria
Acinetobacter_lwoffii_FDAARGOS_620	0.198971	40.0893	NZ_JAAXYZ010000001.1	GCA_012393445.1	Acinetobacter lwoffii;Acinetobacter;Moraxellaceae;Moraxellales;Gammaproteobacteria;Proteobacteria;Bacteria
Acinetobacter_lwoffii_FDAARGOS_620	0.007739	37.731	NZ_JAAXYZ010000002.1	GCA_012393445.1	Acinetobacter lwoffii;Acinetobacter;Moraxellaceae;Moraxellales;Gammaproteobacteria;Proteobacteria;Bacteria
Acinetobacter_lwoffii_FDAARGOS_620	0.010996	36.8225	NZ_JAAXYZ010000005.1	GCA_012393445.1	Acinetobacter lwoffii;Acinetobacter;Moraxellaceae;Moraxellales;Gammaproteobacteria;Proteobacteria;Bacteria
Acinetobacter_lwoffii_FDAARGOS_557	0.230914	40.4458	NZ_CP054804.1	GCA_013349205.1	Acinetobacter lwoffii;Acinetobacter;Moraxellaceae;Moraxellales;Gammaproteobacteria;Proteobacteria;Bacteria
Acinetobacter_lwoffii_FDAARGOS_557	0.0167	37.1617	NZ_CP054805.1	GCA_013349205.1	Acinetobacter lwoffii;Acinetobacter;Moraxellaceae;Moraxellales;Gammaproteobacteria;Proteobacteria;Bacteria
Acinetobacter_lwoffii_FDAARGOS_557	0.005628	34.435	NZ_CP054806.1	GCA_013349205.1	Acinetobacter lwoffii;Acinetobacter;Moraxellaceae;Moraxellales;Gammaproteobacteria;Proteobacteria;Bacteria
Acinetobacter_lwoffii_FDAARGOS_551	0.208308	39.9812	NZ_CP054821.1	GCA_013349125.1	Acinetobacter lwoffii;Acinetobacter;Moraxellaceae;Moraxellales;Gammaproteobacteria;Proteobacteria;Bacteria
Acinetobacter_lwoffii_FDAARGOS_551	0.004605	35.1574	NZ_CP054823.1	GCA_013349125.1	Acinetobacter lwoffii;Acinetobacter;Moraxellaceae;Moraxellales;Gammaproteobacteria;Proteobacteria;Bacteria
Acinetobacter_lwoffii_FDAARGOS_551	0.004779	37.1207	NZ_CP054824.1	GCA_013349125.1	Acinetobacter lwoffii;Acinetobacter;Moraxellaceae;Moraxellales;Gammaproteobacteria;Proteobacteria;Bacteria
Acinetobacter_lwoffii_FDAARGOS_551	0.007854	37.726	NZ_CP054825.1	GCA_013349125.1	Acinetobacter lwoffii;Acinetobacter;Moraxellaceae;Moraxellales;Gammaproteobacteria;Proteobacteria;Bacteria
Acinetobacter_lwoffii_FDAARGOS_551	0.003616	34.9558	NZ_CP054826.1	GCA_013349125.1	Acinetobacter lwoffii;Acinetobacter;Moraxellaceae;Moraxellales;Gammaproteobacteria;Proteobacteria;Bacteria
Acinetobacter_lwoffii_FDAARGOS_1394	0.121296	39.0301	NZ_CP077370.1	GCA_019048525.1	Acinetobacter lwoffii;Acinetobacter;Moraxellaceae;Moraxellales;Gammaproteobacteria;Proteobacteria;Bacteria
Acinetobacter_lwoffii_FDAARGOS_1394	0.047918	35.135	NZ_CP077371.1	GCA_019048525.1	Acinetobacter lwoffii;Acinetobacter;Moraxellaceae;Moraxellales;Gammaproteobacteria;Proteobacteria;Bacteria
Acinetobacter_lwoffii_FDAARGOS_1394	0.024345	33.8304	NZ_CP077372.1	GCA_019048525.1	Acinetobacter lwoffii;Acinetobacter;Moraxellaceae;Moraxellales;Gammaproteobacteria;Proteobacteria;Bacteria
Acinetobacter_lwoffii_FDAARGOS_1394	0.019982	37.5538	NZ_CP077373.1	GCA_019048525.1	Acinetobacter lwoffii;Acinetobacter;Moraxellaceae;Moraxellales;Gammaproteobacteria;Proteobacteria;Bacteria
Acinetobacter_lwoffii_FDAARGOS_1394	0.008723	35.9395	NZ_CP077374.1	GCA_019048525.1	Acinetobacter lwoffii;Acinetobacter;Moraxellaceae;Moraxellales;Gammaproteobacteria;Proteobacteria;Bacteria
Acinetobacter_lwoffii_FDAARGOS_1394	0.00826	32.2276	NZ_CP077375.1	GCA_019048525.1	Acinetobacter lwoffii;Acinetobacter;Moraxellaceae;Moraxellales;Gammaproteobacteria;Proteobacteria;Bacteria
Acinetobacter_lwoffii_FDAARGOS_1394	0.006838	36.4727	NZ_CP077376.1	GCA_019048525.1	Acinetobacter lwoffii;Acinetobacter;Moraxellaceae;Moraxellales;Gammaproteobacteria;Proteobacteria;Bacteria
Acinetobacter_lwoffii_FDAARGOS_1394	0.003065	37.9772	NZ_CP077377.1	GCA_019048525.1	Acinetobacter lwoffii;Acinetobacter;Moraxellaceae;Moraxellales;Gammaproteobacteria;Proteobacteria;Bacteria
Acinetobacter_lwoffii_FDAARGOS_1393	0.052429	41.7136	NZ_CP077337.1	GCA_019048305.1	Acinetobacter lwoffii;Acinetobacter;Moraxellaceae;Moraxellales;Gammaproteobacteria;Proteobacteria;Bacteria
Acinetobacter_lwoffii_FDAARGOS_1393	0.221423	40.5233	NZ_CP077338.1	GCA_019048305.1	Acinetobacter lwoffii;Acinetobacter;Moraxellaceae;Moraxellales;Gammaproteobacteria;Proteobacteria;Bacteria
Acinetobacter_lwoffii_FDAARGOS_1393	0.055306	39.0627	NZ_CP077339.1	GCA_019048305.1	Acinetobacter lwoffii;Acinetobacter;Moraxellaceae;Moraxellales;Gammaproteobacteria;Proteobacteria;Bacteria
Acinetobacter_lwoffii_FDAARGOS_1393	0.005879	36.6559	NZ_CP077340.1	GCA_019048305.1	Acinetobacter lwoffii;Acinetobacter;Moraxellaceae;Moraxellales;Gammaproteobacteria;Proteobacteria;Bacteria
Acinetobacter_lwoffii_FDAARGOS_1393	0.002845	32.9701	NZ_CP077341.1	GCA_019048305.1	Acinetobacter lwoffii;Acinetobacter;Moraxellaceae;Moraxellales;Gammaproteobacteria;Proteobacteria;Bacteria
Acinetobacter_lwoffii_H7	0.250175	38.2656	NZ_CP072550.1	GCA_019343495.1	Acinetobacter lwoffii;Acinetobacter;Moraxellaceae;Moraxellales;Gammaproteobacteria;Proteobacteria;Bacteria
Acinetobacter_lwoffii_H7	0.108848	39.6498	NZ_CP072551.1	GCA_019343495.1	Acinetobacter lwoffii;Acinetobacter;Moraxellaceae;Moraxellales;Gammaproteobacteria;Proteobacteria;Bacteria
Acinetobacter_lwoffii_H7	0.068402	37.8001	NZ_CP072552.1	GCA_019343495.1	Acinetobacter lwoffii;Acinetobacter;Moraxellaceae;Moraxellales;Gammaproteobacteria;Proteobacteria;Bacteria
Acinetobacter_lwoffii_H7	0.048843	38.0464	NZ_CP072553.1	GCA_019343495.1	Acinetobacter lwoffii;Acinetobacter;Moraxellaceae;Moraxellales;Gammaproteobacteria;Proteobacteria;Bacteria
Acinetobacter_lwoffii_H7	0.011166	37.4351	NZ_CP072554.1	GCA_019343495.1	Acinetobacter lwoffii;Acinetobacter;Moraxellaceae;Moraxellales;Gammaproteobacteria;Proteobacteria;Bacteria
Acinetobacter_lwoffii_VS15	0.134096	39.0444	NZ_CP080577.1	GCA_019787645.1	Acinetobacter lwoffii;Acinetobacter;Moraxellaceae;Moraxellales;Gammaproteobacteria;Proteobacteria;Bacteria
Acinetobacter_lwoffii_VS15	0.01578	38.2193	NZ_CP080578.1	GCA_019787645.1	Acinetobacter lwoffii;Acinetobacter;Moraxellaceae;Moraxellales;Gammaproteobacteria;Proteobacteria;Bacteria
Acinetobacter_lwoffii_VS15	0.010985	36.7319	NZ_CP080579.1	GCA_019787645.1	Acinetobacter lwoffii;Acinetobacter;Moraxellaceae;Moraxellales;Gammaproteobacteria;Proteobacteria;Bacteria
Acinetobacter_lwoffii_VS15	0.011964	36.9358	NZ_CP080580.1	GCA_019787645.1	Acinetobacter lwoffii;Acinetobacter;Moraxellaceae;Moraxellales;Gammaproteobacteria;Proteobacteria;Bacteria
Acinetobacter_lwoffii_VS15	0.004677	37.182	NZ_CP080581.1	GCA_019787645.1	Acinetobacter lwoffii;Acinetobacter;Moraxellaceae;Moraxellales;Gammaproteobacteria;Proteobacteria;Bacteria
Acinetobacter_lwoffii_EK30A	0.209982	39.951	NZ_CP032102.1	GCA_019787625.1	Acinetobacter lwoffii;Acinetobacter;Moraxellaceae;Moraxellales;Gammaproteobacteria;Proteobacteria;Bacteria
Acinetobacter_lwoffii_EK30A	0.009238	35.4622	NZ_CP032103.2	GCA_019787625.1	Acinetobacter lwoffii;Acinetobacter;Moraxellaceae;Moraxellales;Gammaproteobacteria;Proteobacteria;Bacteria
Acinetobacter_lwoffii_EK30A	0.008399	37.2306	NZ_CP032104.1	GCA_019787625.1	Acinetobacter lwoffii;Acinetobacter;Moraxellaceae;Moraxellales;Gammaproteobacteria;Proteobacteria;Bacteria
Acinetobacter_lwoffii_EK30A	0.012284	33.7268	NZ_CP032105.2	GCA_019787625.1	Acinetobacter lwoffii;Acinetobacter;Moraxellaceae;Moraxellales;Gammaproteobacteria;Proteobacteria;Bacteria
Acinetobacter_lwoffii_EK30A	0.010347	36.3584	NZ_CP032106.2	GCA_019787625.1	Acinetobacter lwoffii;Acinetobacter;Moraxellaceae;Moraxellales;Gammaproteobacteria;Proteobacteria;Bacteria
Acinetobacter_lwoffii_EK30A	0.008635	39.7915	NZ_CP032107.1	GCA_019787625.1	Acinetobacter lwoffii;Acinetobacter;Moraxellaceae;Moraxellales;Gammaproteobacteria;Proteobacteria;Bacteria
Acinetobacter_lwoffii_EK30A	0.006886	35.1292	NZ_CP032108.1	GCA_019787625.1	Acinetobacter lwoffii;Acinetobacter;Moraxellaceae;Moraxellales;Gammaproteobacteria;Proteobacteria;Bacteria
Acinetobacter_lwoffii_EK30A	0.006691	34.4343	NZ_CP032109.1	GCA_019787625.1	Acinetobacter lwoffii;Acinetobacter;Moraxellaceae;Moraxellales;Gammaproteobacteria;Proteobacteria;Bacteria
Acinetobacter_lwoffii_EK30A	0.005324	35.4057	NZ_CP032110.2	GCA_019787625.1	Acinetobacter lwoffii;Acinetobacter;Moraxellaceae;Moraxellales;Gammaproteobacteria;Proteobacteria;Bacteria
Acinetobacter_lwoffii_EK30A	0.005223	36.6073	NZ_CP032111.1	GCA_019787625.1	Acinetobacter lwoffii;Acinetobacter;Moraxellaceae;Moraxellales;Gammaproteobacteria;Proteobacteria;Bacteria
Acinetobacter_lwoffii_EK30A	0.00891	33.8721	NZ_CP080637.1	GCA_019787625.1	Acinetobacter lwoffii;Acinetobacter;Moraxellaceae;Moraxellales;Gammaproteobacteria;Proteobacteria;Bacteria
Acinetobacter_lwoffii_EK30A	0.004181	39.4642	NZ_CP080638.1	GCA_019787625.1	Acinetobacter lwoffii;Acinetobacter;Moraxellaceae;Moraxellales;Gammaproteobacteria;Proteobacteria;Bacteria
Acinetobacter_lwoffii_EK30A	0.008227	34.2288	NZ_CP080639.1	GCA_019787625.1	Acinetobacter lwoffii;Acinetobacter;Moraxellaceae;Moraxellales;Gammaproteobacteria;Proteobacteria;Bacteria
Acinetobacter_lwoffii_EK30A	0.011382	35.029	NZ_CP080640.1	GCA_019787625.1	Acinetobacter lwoffii;Acinetobacter;Moraxellaceae;Moraxellales;Gammaproteobacteria;Proteobacteria;Bacteria
Acinetobacter_lwoffii_EK30A	0.00476	33.9076	NZ_CP080641.1	GCA_019787625.1	Acinetobacter lwoffii;Acinetobacter;Moraxellaceae;Moraxellales;Gammaproteobacteria;Proteobacteria;Bacteria
Acinetobacter_lwoffii_EK30A	0.004677	37.075	NZ_CP080642.1	GCA_019787625.1	Acinetobacter lwoffii;Acinetobacter;Moraxellaceae;Moraxellales;Gammaproteobacteria;Proteobacteria;Bacteria
Acinetobacter_lwoffii_EK30A	0.002621	34.9866	NZ_CP080643.1	GCA_019787625.1	Acinetobacter lwoffii;Acinetobacter;Moraxellaceae;Moraxellales;Gammaproteobacteria;Proteobacteria;Bacteria
Acinetobacter_nosocomialis_6411	0.089111	37.3601	NZ_CP010369.1	GCA_000814165.3	Acinetobacter nosocomialis;Acinetobacter calcoaceticus/baumannii complex;Acinetobacter;Moraxellaceae;Moraxellales;Gammaproteobacteria;Proteobacteria;Bacteria
Acinetobacter_nosocomialis_6411	0.047274	40.8279	NZ_CP010370.2	GCA_000814165.3	Acinetobacter nosocomialis;Acinetobacter calcoaceticus/baumannii complex;Acinetobacter;Moraxellaceae;Moraxellales;Gammaproteobacteria;Proteobacteria;Bacteria
Acinetobacter_nosocomialis_6411	0.066409	36.3565	NZ_CP010903.1	GCA_000814165.3	Acinetobacter nosocomialis;Acinetobacter calcoaceticus/baumannii complex;Acinetobacter;Moraxellaceae;Moraxellales;Gammaproteobacteria;Proteobacteria;Bacteria
Acinetobacter_nosocomialis_SSA3	0.0114	35.9035	NZ_CP020587.1	GCA_002082665.1	Acinetobacter nosocomialis;Acinetobacter calcoaceticus/baumannii complex;Acinetobacter;Moraxellaceae;Moraxellales;Gammaproteobacteria;Proteobacteria;Bacteria
Acinetobacter_nosocomialis_2014N23-120	0.158983	40.1232	CP033546.1	GCA_003359355.2	Acinetobacter nosocomialis;Acinetobacter calcoaceticus/baumannii complex;Acinetobacter;Moraxellaceae;Moraxellales;Gammaproteobacteria;Proteobacteria;Bacteria
Acinetobacter_nosocomialis_2014N23-120	0.079057	37.7411	CP033547.1	GCA_003359355.2	Acinetobacter nosocomialis;Acinetobacter calcoaceticus/baumannii complex;Acinetobacter;Moraxellaceae;Moraxellales;Gammaproteobacteria;Proteobacteria;Bacteria
Acinetobacter_nosocomialis_2014N23-120	0.03996	31.9595	CP033548.1	GCA_003359355.2	Acinetobacter nosocomialis;Acinetobacter calcoaceticus/baumannii complex;Acinetobacter;Moraxellaceae;Moraxellales;Gammaproteobacteria;Proteobacteria;Bacteria
Acinetobacter_nosocomialis_2014N23-120	0.005097	43.4373	CP033549.1	GCA_003359355.2	Acinetobacter nosocomialis;Acinetobacter calcoaceticus/baumannii complex;Acinetobacter;Moraxellaceae;Moraxellales;Gammaproteobacteria;Proteobacteria;Bacteria
Acinetobacter_nosocomialis_2012C01-137	0.091208	39.343	CP033558.1	GCA_003359375.2	Acinetobacter nosocomialis;Acinetobacter calcoaceticus/baumannii complex;Acinetobacter;Moraxellaceae;Moraxellales;Gammaproteobacteria;Proteobacteria;Bacteria
Acinetobacter_nosocomialis_2012C01-137	0.072978	40.889	CP033559.1	GCA_003359375.2	Acinetobacter nosocomialis;Acinetobacter calcoaceticus/baumannii complex;Acinetobacter;Moraxellaceae;Moraxellales;Gammaproteobacteria;Proteobacteria;Bacteria
Acinetobacter_nosocomialis_2012C01-137	0.00808	35.2723	CP033560.1	GCA_003359375.2	Acinetobacter nosocomialis;Acinetobacter calcoaceticus/baumannii complex;Acinetobacter;Moraxellaceae;Moraxellales;Gammaproteobacteria;Proteobacteria;Bacteria
Acinetobacter_nosocomialis_2014S01-097	0.133329	38.87	CP033551.1	GCA_003359395.2	Acinetobacter nosocomialis;Acinetobacter calcoaceticus/baumannii complex;Acinetobacter;Moraxellaceae;Moraxellales;Gammaproteobacteria;Proteobacteria;Bacteria
Acinetobacter_nosocomialis_2014S01-097	0.120617	39.1031	CP033552.1	GCA_003359395.2	Acinetobacter nosocomialis;Acinetobacter calcoaceticus/baumannii complex;Acinetobacter;Moraxellaceae;Moraxellales;Gammaproteobacteria;Proteobacteria;Bacteria
Acinetobacter_nosocomialis_2014S01-097	0.008931	34.5202	CP033553.1	GCA_003359395.2	Acinetobacter nosocomialis;Acinetobacter calcoaceticus/baumannii complex;Acinetobacter;Moraxellaceae;Moraxellales;Gammaproteobacteria;Proteobacteria;Bacteria
Acinetobacter_nosocomialis_2014S01-097	0.00608	37.9276	CP033554.1	GCA_003359395.2	Acinetobacter nosocomialis;Acinetobacter calcoaceticus/baumannii complex;Acinetobacter;Moraxellaceae;Moraxellales;Gammaproteobacteria;Proteobacteria;Bacteria
Acinetobacter_nosocomialis_2014S01-097	0.006042	33.7471	CP033555.1	GCA_003359395.2	Acinetobacter nosocomialis;Acinetobacter calcoaceticus/baumannii complex;Acinetobacter;Moraxellaceae;Moraxellales;Gammaproteobacteria;Proteobacteria;Bacteria
Acinetobacter_nosocomialis_2014S01-097	0.005084	43.4894	CP033556.1	GCA_003359395.2	Acinetobacter nosocomialis;Acinetobacter calcoaceticus/baumannii complex;Acinetobacter;Moraxellaceae;Moraxellales;Gammaproteobacteria;Proteobacteria;Bacteria
Acinetobacter_nosocomialis_2010N17-248	0.079174	40.2695	CP033573.1	GCA_003359435.2	Acinetobacter nosocomialis;Acinetobacter calcoaceticus/baumannii complex;Acinetobacter;Moraxellaceae;Moraxellales;Gammaproteobacteria;Proteobacteria;Bacteria
Acinetobacter_nosocomialis_2010S01-197	0.134185	36.279	CP033562.1	GCA_003359505.2	Acinetobacter nosocomialis;Acinetobacter calcoaceticus/baumannii complex;Acinetobacter;Moraxellaceae;Moraxellales;Gammaproteobacteria;Proteobacteria;Bacteria
Acinetobacter_nosocomialis_2010S01-197	0.092044	39.0552	CP033563.1	GCA_003359505.2	Acinetobacter nosocomialis;Acinetobacter calcoaceticus/baumannii complex;Acinetobacter;Moraxellaceae;Moraxellales;Gammaproteobacteria;Proteobacteria;Bacteria
Acinetobacter_nosocomialis_2010S01-197	0.006077	39.2628	CP033564.1	GCA_003359505.2	Acinetobacter nosocomialis;Acinetobacter calcoaceticus/baumannii complex;Acinetobacter;Moraxellaceae;Moraxellales;Gammaproteobacteria;Proteobacteria;Bacteria
Acinetobacter_nosocomialis_2010S01-197	0.005449	36.7223	CP033565.1	GCA_003359505.2	Acinetobacter nosocomialis;Acinetobacter calcoaceticus/baumannii complex;Acinetobacter;Moraxellaceae;Moraxellales;Gammaproteobacteria;Proteobacteria;Bacteria
Acinetobacter_nosocomialis_2010S01-197	0.00386	42.0725	CP033566.1	GCA_003359505.2	Acinetobacter nosocomialis;Acinetobacter calcoaceticus/baumannii complex;Acinetobacter;Moraxellaceae;Moraxellales;Gammaproteobacteria;Proteobacteria;Bacteria
Acinetobacter_nosocomialis_2010S01-197	0.002727	37.8071	CP033567.1	GCA_003359505.2	Acinetobacter nosocomialis;Acinetobacter calcoaceticus/baumannii complex;Acinetobacter;Moraxellaceae;Moraxellales;Gammaproteobacteria;Proteobacteria;Bacteria
Acinetobacter_nosocomialis_J1A	0.072657	40.2893	NZ_CP042995.1	GCA_008086325.1	Acinetobacter nosocomialis;Acinetobacter calcoaceticus/baumannii complex;Acinetobacter;Moraxellaceae;Moraxellales;Gammaproteobacteria;Proteobacteria;Bacteria
Acinetobacter_nosocomialis_J1A	0.005833	50.6429	NZ_CP042996.1	GCA_008086325.1	Acinetobacter nosocomialis;Acinetobacter calcoaceticus/baumannii complex;Acinetobacter;Moraxellaceae;Moraxellales;Gammaproteobacteria;Proteobacteria;Bacteria
Acinetobacter_nosocomialis_AC1530	0.173972	38.2263	NZ_CP045561.1	GCA_009588945.1	Acinetobacter nosocomialis;Acinetobacter calcoaceticus/baumannii complex;Acinetobacter;Moraxellaceae;Moraxellales;Gammaproteobacteria;Proteobacteria;Bacteria
Acinetobacter_nosocomialis_CAC13	0.01733	33.5372	NZ_JACYVX010000080.1	GCA_014840195.1	Acinetobacter nosocomialis;Acinetobacter calcoaceticus/baumannii complex;Acinetobacter;Moraxellaceae;Moraxellales;Gammaproteobacteria;Proteobacteria;Bacteria
Acinetobacter_nosocomialis_CAC13	0.024024	40.626	NZ_JACYVX010000081.1	GCA_014840195.1	Acinetobacter nosocomialis;Acinetobacter calcoaceticus/baumannii complex;Acinetobacter;Moraxellaceae;Moraxellales;Gammaproteobacteria;Proteobacteria;Bacteria
Acinetobacter_nosocomialis_AC15	0.013476	34.7729	NZ_JACGEF010000028.1	GCA_017693075.1	Acinetobacter nosocomialis;Acinetobacter calcoaceticus/baumannii complex;Acinetobacter;Moraxellaceae;Moraxellales;Gammaproteobacteria;Proteobacteria;Bacteria
Acinetobacter_nosocomialis_AC15	0.004862	39.4282	NZ_JACGEF010000029.1	GCA_017693075.1	Acinetobacter nosocomialis;Acinetobacter calcoaceticus/baumannii complex;Acinetobacter;Moraxellaceae;Moraxellales;Gammaproteobacteria;Proteobacteria;Bacteria
Acinetobacter_nosocomialis_AC25	0.013476	34.7729	NZ_JACGEG010000028.1	GCA_017693155.1	Acinetobacter nosocomialis;Acinetobacter calcoaceticus/baumannii complex;Acinetobacter;Moraxellaceae;Moraxellales;Gammaproteobacteria;Proteobacteria;Bacteria
Acinetobacter_nosocomialis_AC25	0.004862	39.4282	NZ_JACGEG010000029.1	GCA_017693155.1	Acinetobacter nosocomialis;Acinetobacter calcoaceticus/baumannii complex;Acinetobacter;Moraxellaceae;Moraxellales;Gammaproteobacteria;Proteobacteria;Bacteria
Acinetobacter_nosocomialis_AC13	0.013476	34.7729	NZ_JACGEE010000027.1	GCA_017693085.1	Acinetobacter nosocomialis;Acinetobacter calcoaceticus/baumannii complex;Acinetobacter;Moraxellaceae;Moraxellales;Gammaproteobacteria;Proteobacteria;Bacteria
Acinetobacter_nosocomialis_AC13	0.004862	39.4282	NZ_JACGEE010000028.1	GCA_017693085.1	Acinetobacter nosocomialis;Acinetobacter calcoaceticus/baumannii complex;Acinetobacter;Moraxellaceae;Moraxellales;Gammaproteobacteria;Proteobacteria;Bacteria
Acinetobacter_piscicola_YH12207_T	0.184101	40.4322	NZ_CP048660.1	GCA_015218165.1	Acinetobacter piscicola;Acinetobacter;Moraxellaceae;Moraxellales;Gammaproteobacteria;Proteobacteria;Bacteria
Acinetobacter_piscicola_YH12207_T	0.148815	39.0485	NZ_CP048661.1	GCA_015218165.1	Acinetobacter piscicola;Acinetobacter;Moraxellaceae;Moraxellales;Gammaproteobacteria;Proteobacteria;Bacteria
Acinetobacter_piscicola_YH12207_T	0.01992	37.3394	NZ_CP048662.1	GCA_015218165.1	Acinetobacter piscicola;Acinetobacter;Moraxellaceae;Moraxellales;Gammaproteobacteria;Proteobacteria;Bacteria
Acinetobacter_piscicola_YH12207_T	0.013003	36.4301	NZ_CP048663.1	GCA_015218165.1	Acinetobacter piscicola;Acinetobacter;Moraxellaceae;Moraxellales;Gammaproteobacteria;Proteobacteria;Bacteria
Acinetobacter_piscicola_YH12207_T	0.012678	35.534	NZ_CP048664.1	GCA_015218165.1	Acinetobacter piscicola;Acinetobacter;Moraxellaceae;Moraxellales;Gammaproteobacteria;Proteobacteria;Bacteria
Acinetobacter_piscicola_YH12207_T	0.011857	40.6764	NZ_CP048665.1	GCA_015218165.1	Acinetobacter piscicola;Acinetobacter;Moraxellaceae;Moraxellales;Gammaproteobacteria;Proteobacteria;Bacteria
Acinetobacter_piscicola_YH12207_T	0.008939	39.3556	NZ_CP048666.1	GCA_015218165.1	Acinetobacter piscicola;Acinetobacter;Moraxellaceae;Moraxellales;Gammaproteobacteria;Proteobacteria;Bacteria
Acinetobacter_piscicola_YH12207_T	0.008185	34.1478	NZ_CP048667.1	GCA_015218165.1	Acinetobacter piscicola;Acinetobacter;Moraxellaceae;Moraxellales;Gammaproteobacteria;Proteobacteria;Bacteria
Acinetobacter_piscicola_YH12207_T	0.007423	37.9496	NZ_CP048668.1	GCA_015218165.1	Acinetobacter piscicola;Acinetobacter;Moraxellaceae;Moraxellales;Gammaproteobacteria;Proteobacteria;Bacteria
Acinetobacter_piscicola_YH12207_T	0.006078	39.2563	NZ_CP048669.1	GCA_015218165.1	Acinetobacter piscicola;Acinetobacter;Moraxellaceae;Moraxellales;Gammaproteobacteria;Proteobacteria;Bacteria
Acinetobacter_pittii_AP_882	0.146597	38.5854	NZ_CP014478.1	GCA_001577285.1	Acinetobacter pittii;Acinetobacter calcoaceticus/baumannii complex;Acinetobacter;Moraxellaceae;Moraxellales;Gammaproteobacteria;Proteobacteria;Bacteria
Acinetobacter_pittii_AP_882	0.036862	36.3464	NZ_CP014479.1	GCA_001577285.1	Acinetobacter pittii;Acinetobacter calcoaceticus/baumannii complex;Acinetobacter;Moraxellaceae;Moraxellales;Gammaproteobacteria;Proteobacteria;Bacteria
Acinetobacter_pittii_IEC338SC	0.010498	34.8828	NZ_CP015146.1	GCA_001617545.1	Acinetobacter pittii;Acinetobacter calcoaceticus/baumannii complex;Acinetobacter;Moraxellaceae;Moraxellales;Gammaproteobacteria;Proteobacteria;Bacteria
Acinetobacter_pittii_IEC338SC	0.005562	38.2776	NZ_CP015147.1	GCA_001617545.1	Acinetobacter pittii;Acinetobacter calcoaceticus/baumannii complex;Acinetobacter;Moraxellaceae;Moraxellales;Gammaproteobacteria;Proteobacteria;Bacteria
Acinetobacter_pittii_IEC338SC	0.005813	31.894	NZ_CP015148.1	GCA_001617545.1	Acinetobacter pittii;Acinetobacter calcoaceticus/baumannii complex;Acinetobacter;Moraxellaceae;Moraxellales;Gammaproteobacteria;Proteobacteria;Bacteria
Acinetobacter_pittii_YMC2010_8_T346	0.028641	37.4149	NZ_CP017939.1	GCA_002012285.1	Acinetobacter pittii;Acinetobacter calcoaceticus/baumannii complex;Acinetobacter;Moraxellaceae;Moraxellales;Gammaproteobacteria;Proteobacteria;Bacteria
Acinetobacter_pittii_HUMV-6483	0.112604	38.4525	NZ_CP021429.1	GCA_002158945.1	Acinetobacter pittii;Acinetobacter calcoaceticus/baumannii complex;Acinetobacter;Moraxellaceae;Moraxellales;Gammaproteobacteria;Proteobacteria;Bacteria
Acinetobacter_pittii_XJ88	0.009501	33.0492	NZ_CP018910.1	GCA_002863745.1	Acinetobacter pittii;Acinetobacter calcoaceticus/baumannii complex;Acinetobacter;Moraxellaceae;Moraxellales;Gammaproteobacteria;Proteobacteria;Bacteria
Acinetobacter_pittii_XM1570	0.047274	40.8279	NZ_CM001802.1	GCA_000341835.1	Acinetobacter pittii;Acinetobacter calcoaceticus/baumannii complex;Acinetobacter;Moraxellaceae;Moraxellales;Gammaproteobacteria;Proteobacteria;Bacteria
Acinetobacter_pittii_XM1570	0.093891	37.6809	NZ_CM001803.1	GCA_000341835.1	Acinetobacter pittii;Acinetobacter calcoaceticus/baumannii complex;Acinetobacter;Moraxellaceae;Moraxellales;Gammaproteobacteria;Proteobacteria;Bacteria
Acinetobacter_pittii_2012N08-034	0.015039	32.3559	CP033521.1	GCA_003359215.2	Acinetobacter pittii;Acinetobacter calcoaceticus/baumannii complex;Acinetobacter;Moraxellaceae;Moraxellales;Gammaproteobacteria;Proteobacteria;Bacteria
Acinetobacter_pittii_2012N08-034	0.008159	33.6561	CP033522.1	GCA_003359215.2	Acinetobacter pittii;Acinetobacter calcoaceticus/baumannii complex;Acinetobacter;Moraxellaceae;Moraxellales;Gammaproteobacteria;Proteobacteria;Bacteria
Acinetobacter_pittii_2012N08-034	0.00434	35.9677	CP033523.1	GCA_003359215.2	Acinetobacter pittii;Acinetobacter calcoaceticus/baumannii complex;Acinetobacter;Moraxellaceae;Moraxellales;Gammaproteobacteria;Proteobacteria;Bacteria
Acinetobacter_pittii_2012N08-034	0.003867	36.4882	CP033524.1	GCA_003359215.2	Acinetobacter pittii;Acinetobacter calcoaceticus/baumannii complex;Acinetobacter;Moraxellaceae;Moraxellales;Gammaproteobacteria;Proteobacteria;Bacteria
Acinetobacter_pittii_2014S07-126	0.284051	39.4433	CP033531.1	GCA_003359225.2	Acinetobacter pittii;Acinetobacter calcoaceticus/baumannii complex;Acinetobacter;Moraxellaceae;Moraxellales;Gammaproteobacteria;Proteobacteria;Bacteria
Acinetobacter_pittii_2014S07-126	0.096775	37.5273	CP033532.1	GCA_003359225.2	Acinetobacter pittii;Acinetobacter calcoaceticus/baumannii complex;Acinetobacter;Moraxellaceae;Moraxellales;Gammaproteobacteria;Proteobacteria;Bacteria
Acinetobacter_pittii_2014S07-126	0.032766	38.2012	CP033533.1	GCA_003359225.2	Acinetobacter pittii;Acinetobacter calcoaceticus/baumannii complex;Acinetobacter;Moraxellaceae;Moraxellales;Gammaproteobacteria;Proteobacteria;Bacteria
Acinetobacter_pittii_2014S07-126	0.009205	34.3726	CP033534.1	GCA_003359225.2	Acinetobacter pittii;Acinetobacter calcoaceticus/baumannii complex;Acinetobacter;Moraxellaceae;Moraxellales;Gammaproteobacteria;Proteobacteria;Bacteria
Acinetobacter_pittii_2012N21-164	0.097329	37.6517	CP033536.1	GCA_003359275.2	Acinetobacter pittii;Acinetobacter calcoaceticus/baumannii complex;Acinetobacter;Moraxellaceae;Moraxellales;Gammaproteobacteria;Proteobacteria;Bacteria
Acinetobacter_pittii_2012N21-164	0.073223	40.4914	CP033537.1	GCA_003359275.2	Acinetobacter pittii;Acinetobacter calcoaceticus/baumannii complex;Acinetobacter;Moraxellaceae;Moraxellales;Gammaproteobacteria;Proteobacteria;Bacteria
Acinetobacter_pittii_2012N21-164	0.012096	33.2424	CP033538.1	GCA_003359275.2	Acinetobacter pittii;Acinetobacter calcoaceticus/baumannii complex;Acinetobacter;Moraxellaceae;Moraxellales;Gammaproteobacteria;Proteobacteria;Bacteria
Acinetobacter_pittii_2012N21-164	0.006632	33.5645	CP033539.1	GCA_003359275.2	Acinetobacter pittii;Acinetobacter calcoaceticus/baumannii complex;Acinetobacter;Moraxellaceae;Moraxellales;Gammaproteobacteria;Proteobacteria;Bacteria
Acinetobacter_pittii_2014S06-099	0.125715	39.4281	CP033541.1	GCA_003359305.2	Acinetobacter pittii;Acinetobacter calcoaceticus/baumannii complex;Acinetobacter;Moraxellaceae;Moraxellales;Gammaproteobacteria;Proteobacteria;Bacteria
Acinetobacter_pittii_2014S06-099	0.010481	35.0539	CP033542.1	GCA_003359305.2	Acinetobacter pittii;Acinetobacter calcoaceticus/baumannii complex;Acinetobacter;Moraxellaceae;Moraxellales;Gammaproteobacteria;Proteobacteria;Bacteria
Acinetobacter_pittii_2014S06-099	0.007849	31.8002	CP033543.1	GCA_003359305.2	Acinetobacter pittii;Acinetobacter calcoaceticus/baumannii complex;Acinetobacter;Moraxellaceae;Moraxellales;Gammaproteobacteria;Proteobacteria;Bacteria
Acinetobacter_pittii_2014S06-099	0.004885	30.8495	CP033544.1	GCA_003359305.2	Acinetobacter pittii;Acinetobacter calcoaceticus/baumannii complex;Acinetobacter;Moraxellaceae;Moraxellales;Gammaproteobacteria;Proteobacteria;Bacteria
Acinetobacter_pittii_2014N21-145	0.323995	39.7929	CP033569.1	GCA_003359315.2	Acinetobacter pittii;Acinetobacter calcoaceticus/baumannii complex;Acinetobacter;Moraxellaceae;Moraxellales;Gammaproteobacteria;Proteobacteria;Bacteria
Acinetobacter_pittii_2014N21-145	0.072034	36.3884	CP033570.1	GCA_003359315.2	Acinetobacter pittii;Acinetobacter calcoaceticus/baumannii complex;Acinetobacter;Moraxellaceae;Moraxellales;Gammaproteobacteria;Proteobacteria;Bacteria
Acinetobacter_pittii_2014N21-145	0.009166	34.8025	CP033571.1	GCA_003359315.2	Acinetobacter pittii;Acinetobacter calcoaceticus/baumannii complex;Acinetobacter;Moraxellaceae;Moraxellales;Gammaproteobacteria;Proteobacteria;Bacteria
Acinetobacter_pittii_2014N05-125	0.065944	38.234	CP033526.1	GCA_003359295.2	Acinetobacter pittii;Acinetobacter calcoaceticus/baumannii complex;Acinetobacter;Moraxellaceae;Moraxellales;Gammaproteobacteria;Proteobacteria;Bacteria
Acinetobacter_pittii_2014N05-125	0.011471	34.0162	CP033527.1	GCA_003359295.2	Acinetobacter pittii;Acinetobacter calcoaceticus/baumannii complex;Acinetobacter;Moraxellaceae;Moraxellales;Gammaproteobacteria;Proteobacteria;Bacteria
Acinetobacter_pittii_2014N05-125	0.010395	33.4199	CP033528.1	GCA_003359295.2	Acinetobacter pittii;Acinetobacter calcoaceticus/baumannii complex;Acinetobacter;Moraxellaceae;Moraxellales;Gammaproteobacteria;Proteobacteria;Bacteria
Acinetobacter_pittii_2014N05-125	0.006061	39.3004	CP033529.1	GCA_003359295.2	Acinetobacter pittii;Acinetobacter calcoaceticus/baumannii complex;Acinetobacter;Moraxellaceae;Moraxellales;Gammaproteobacteria;Proteobacteria;Bacteria
Acinetobacter_pittii_ST220	0.084302	39.5103	NZ_CP029611.1	GCA_003956065.1	Acinetobacter pittii;Acinetobacter calcoaceticus/baumannii complex;Acinetobacter;Moraxellaceae;Moraxellales;Gammaproteobacteria;Proteobacteria;Bacteria
Acinetobacter_pittii_C54	0.256887	38.9097	NZ_CP042365.1	GCA_007954485.1	Acinetobacter pittii;Acinetobacter calcoaceticus/baumannii complex;Acinetobacter;Moraxellaceae;Moraxellales;Gammaproteobacteria;Proteobacteria;Bacteria
Acinetobacter_pittii_C54	0.076008	37.0553	NZ_CP042366.1	GCA_007954485.1	Acinetobacter pittii;Acinetobacter calcoaceticus/baumannii complex;Acinetobacter;Moraxellaceae;Moraxellales;Gammaproteobacteria;Proteobacteria;Bacteria
Acinetobacter_pittii_C54	0.025906	38.2846	NZ_CP042367.1	GCA_007954485.1	Acinetobacter pittii;Acinetobacter calcoaceticus/baumannii complex;Acinetobacter;Moraxellaceae;Moraxellales;Gammaproteobacteria;Proteobacteria;Bacteria
Acinetobacter_pittii_C54	0.006575	34.5399	NZ_CP042368.1	GCA_007954485.1	Acinetobacter pittii;Acinetobacter calcoaceticus/baumannii complex;Acinetobacter;Moraxellaceae;Moraxellales;Gammaproteobacteria;Proteobacteria;Bacteria
Acinetobacter_pittii_C54	0.004478	35.6409	NZ_CP042369.1	GCA_007954485.1	Acinetobacter pittii;Acinetobacter calcoaceticus/baumannii complex;Acinetobacter;Moraxellaceae;Moraxellales;Gammaproteobacteria;Proteobacteria;Bacteria
Acinetobacter_pittii_C54	0.000813	38.0074	NZ_CP042370.1	GCA_007954485.1	Acinetobacter pittii;Acinetobacter calcoaceticus/baumannii complex;Acinetobacter;Moraxellaceae;Moraxellales;Gammaproteobacteria;Proteobacteria;Bacteria
Acinetobacter_pittii_WCHAP005069	0.112436	39.9916	NZ_CP026086.2	GCA_002902805.2	Acinetobacter pittii;Acinetobacter calcoaceticus/baumannii complex;Acinetobacter;Moraxellaceae;Moraxellales;Gammaproteobacteria;Proteobacteria;Bacteria
Acinetobacter_pittii_WCHAP005069	0.091563	37.8919	NZ_CP026087.2	GCA_002902805.2	Acinetobacter pittii;Acinetobacter calcoaceticus/baumannii complex;Acinetobacter;Moraxellaceae;Moraxellales;Gammaproteobacteria;Proteobacteria;Bacteria
Acinetobacter_pittii_WCHAP005069	0.009203	34.3258	NZ_CP026088.1	GCA_002902805.2	Acinetobacter pittii;Acinetobacter calcoaceticus/baumannii complex;Acinetobacter;Moraxellaceae;Moraxellales;Gammaproteobacteria;Proteobacteria;Bacteria
Acinetobacter_pittii_WCHAP100004	0.066765	36.8936	NZ_CP027247.2	GCA_002999115.2	Acinetobacter pittii;Acinetobacter calcoaceticus/baumannii complex;Acinetobacter;Moraxellaceae;Moraxellales;Gammaproteobacteria;Proteobacteria;Bacteria
Acinetobacter_pittii_WCHAP100004	0.018485	33.9464	NZ_CP027248.1	GCA_002999115.2	Acinetobacter pittii;Acinetobacter calcoaceticus/baumannii complex;Acinetobacter;Moraxellaceae;Moraxellales;Gammaproteobacteria;Proteobacteria;Bacteria
Acinetobacter_pittii_WCHAP100004	0.105591	40.7942	NZ_CP027249.2	GCA_002999115.2	Acinetobacter pittii;Acinetobacter calcoaceticus/baumannii complex;Acinetobacter;Moraxellaceae;Moraxellales;Gammaproteobacteria;Proteobacteria;Bacteria
Acinetobacter_pittii_WCHAP100020	0.024018	36.9723	NZ_CP027253.1	GCA_002999215.3	Acinetobacter pittii;Acinetobacter calcoaceticus/baumannii complex;Acinetobacter;Moraxellaceae;Moraxellales;Gammaproteobacteria;Proteobacteria;Bacteria
Acinetobacter_pittii_WCHAP005046	0.121612	40.9491	NZ_CP028569.1	GCA_003051965.2	Acinetobacter pittii;Acinetobacter calcoaceticus/baumannii complex;Acinetobacter;Moraxellaceae;Moraxellales;Gammaproteobacteria;Proteobacteria;Bacteria
Acinetobacter_pittii_WCHAP005046	0.010472	34.8453	NZ_CP028570.1	GCA_003051965.2	Acinetobacter pittii;Acinetobacter calcoaceticus/baumannii complex;Acinetobacter;Moraxellaceae;Moraxellales;Gammaproteobacteria;Proteobacteria;Bacteria
Acinetobacter_pittii_WCHAP005046	0.004771	37.2249	NZ_CP028571.1	GCA_003051965.2	Acinetobacter pittii;Acinetobacter calcoaceticus/baumannii complex;Acinetobacter;Moraxellaceae;Moraxellales;Gammaproteobacteria;Proteobacteria;Bacteria
Acinetobacter_pittii_WCHAP005046	0.002295	38.8235	NZ_CP028572.2	GCA_003051965.2	Acinetobacter pittii;Acinetobacter calcoaceticus/baumannii complex;Acinetobacter;Moraxellaceae;Moraxellales;Gammaproteobacteria;Proteobacteria;Bacteria
Acinetobacter_pittii_WCHAP005046	0.061751	36.5144	NZ_CP028573.2	GCA_003051965.2	Acinetobacter pittii;Acinetobacter calcoaceticus/baumannii complex;Acinetobacter;Moraxellaceae;Moraxellales;Gammaproteobacteria;Proteobacteria;Bacteria
Acinetobacter_pittii_AP43	0.268263	38.6348	NZ_CP043053.1	GCA_008121475.1	Acinetobacter pittii;Acinetobacter calcoaceticus/baumannii complex;Acinetobacter;Moraxellaceae;Moraxellales;Gammaproteobacteria;Proteobacteria;Bacteria
Acinetobacter_pittii_AP43	0.092276	37.7845	NZ_CP043054.1	GCA_008121475.1	Acinetobacter pittii;Acinetobacter calcoaceticus/baumannii complex;Acinetobacter;Moraxellaceae;Moraxellales;Gammaproteobacteria;Proteobacteria;Bacteria
Acinetobacter_pittii_AP43	0.009203	34.3258	NZ_CP043055.1	GCA_008121475.1	Acinetobacter pittii;Acinetobacter calcoaceticus/baumannii complex;Acinetobacter;Moraxellaceae;Moraxellales;Gammaproteobacteria;Proteobacteria;Bacteria
Acinetobacter_pittii_AB17H194	0.088002	44.9944	NZ_CP040912.1	GCA_008694085.1	Acinetobacter pittii;Acinetobacter calcoaceticus/baumannii complex;Acinetobacter;Moraxellaceae;Moraxellales;Gammaproteobacteria;Proteobacteria;Bacteria
Acinetobacter_pittii_AB17H194	0.076962	38.8932	NZ_CP040913.1	GCA_008694085.1	Acinetobacter pittii;Acinetobacter calcoaceticus/baumannii complex;Acinetobacter;Moraxellaceae;Moraxellales;Gammaproteobacteria;Proteobacteria;Bacteria
Acinetobacter_pittii_A1254	0.037834	34.5298	NZ_CP049807.1	GCA_011996285.1	Acinetobacter pittii;Acinetobacter calcoaceticus/baumannii complex;Acinetobacter;Moraxellaceae;Moraxellales;Gammaproteobacteria;Proteobacteria;Bacteria
Acinetobacter_pittii_A1254	0.035317	32.6273	NZ_CP049808.1	GCA_011996285.1	Acinetobacter pittii;Acinetobacter calcoaceticus/baumannii complex;Acinetobacter;Moraxellaceae;Moraxellales;Gammaproteobacteria;Proteobacteria;Bacteria
Acinetobacter_pittii_A1254	0.011248	34.7173	NZ_CP049809.1	GCA_011996285.1	Acinetobacter pittii;Acinetobacter calcoaceticus/baumannii complex;Acinetobacter;Moraxellaceae;Moraxellales;Gammaproteobacteria;Proteobacteria;Bacteria
Acinetobacter_pittii_A1254	0.011269	34.626	NZ_CP049810.1	GCA_011996285.1	Acinetobacter pittii;Acinetobacter calcoaceticus/baumannii complex;Acinetobacter;Moraxellaceae;Moraxellales;Gammaproteobacteria;Proteobacteria;Bacteria
Acinetobacter_pittii_WP2-W18-ESBL-11	0.087428	40.081	NZ_AP021937.1	GCA_014168695.1	Acinetobacter pittii;Acinetobacter calcoaceticus/baumannii complex;Acinetobacter;Moraxellaceae;Moraxellales;Gammaproteobacteria;Proteobacteria;Bacteria
Acinetobacter_pittii_WP2-W18-ESBL-11	0.010416	33.2853	NZ_AP021938.1	GCA_014168695.1	Acinetobacter pittii;Acinetobacter calcoaceticus/baumannii complex;Acinetobacter;Moraxellaceae;Moraxellales;Gammaproteobacteria;Proteobacteria;Bacteria
Acinetobacter_pittii_WP2-W18-ESBL-11	0.002726	37.7843	NZ_AP021939.1	GCA_014168695.1	Acinetobacter pittii;Acinetobacter calcoaceticus/baumannii complex;Acinetobacter;Moraxellaceae;Moraxellales;Gammaproteobacteria;Proteobacteria;Bacteria
Acinetobacter_pittii_JXA13	0.206931	38.6274	NZ_CP054138.1	GCA_016804045.1	Acinetobacter pittii;Acinetobacter calcoaceticus/baumannii complex;Acinetobacter;Moraxellaceae;Moraxellales;Gammaproteobacteria;Proteobacteria;Bacteria
Acinetobacter_pittii_FDAARGOS_1214	0.009132	34.7678	NZ_CP069538.1	GCA_016889825.1	Acinetobacter pittii;Acinetobacter calcoaceticus/baumannii complex;Acinetobacter;Moraxellaceae;Moraxellales;Gammaproteobacteria;Proteobacteria;Bacteria
Acinetobacter_pittii_FDAARGOS_1214	0.004178	34.6338	NZ_CP069539.1	GCA_016889825.1	Acinetobacter pittii;Acinetobacter calcoaceticus/baumannii complex;Acinetobacter;Moraxellaceae;Moraxellales;Gammaproteobacteria;Proteobacteria;Bacteria
Acinetobacter_pittii_FDAARGOS_1214	0.094387	37.4829	NZ_CP069540.1	GCA_016889825.1	Acinetobacter pittii;Acinetobacter calcoaceticus/baumannii complex;Acinetobacter;Moraxellaceae;Moraxellales;Gammaproteobacteria;Proteobacteria;Bacteria
Acinetobacter_pittii_FDAARGOS_1214	0.004546	32.974	NZ_CP069541.1	GCA_016889825.1	Acinetobacter pittii;Acinetobacter calcoaceticus/baumannii complex;Acinetobacter;Moraxellaceae;Moraxellales;Gammaproteobacteria;Proteobacteria;Bacteria
Acinetobacter_pittii_FDAARGOS_1217	0.00906	34.7241	NZ_CP069497.1	GCA_016889305.1	Acinetobacter pittii;Acinetobacter calcoaceticus/baumannii complex;Acinetobacter;Moraxellaceae;Moraxellales;Gammaproteobacteria;Proteobacteria;Bacteria
Acinetobacter_pittii_FDAARGOS_1217	0.128321	39.5282	NZ_CP069498.1	GCA_016889305.1	Acinetobacter pittii;Acinetobacter calcoaceticus/baumannii complex;Acinetobacter;Moraxellaceae;Moraxellales;Gammaproteobacteria;Proteobacteria;Bacteria
Acinetobacter_pittii_FDAARGOS_1215	0.011158	35.1049	NZ_CP069505.1	GCA_016889345.1	Acinetobacter pittii;Acinetobacter calcoaceticus/baumannii complex;Acinetobacter;Moraxellaceae;Moraxellales;Gammaproteobacteria;Proteobacteria;Bacteria
Acinetobacter_pittii_FDAARGOS_1215	0.094379	37.485	NZ_CP069506.1	GCA_016889345.1	Acinetobacter pittii;Acinetobacter calcoaceticus/baumannii complex;Acinetobacter;Moraxellaceae;Moraxellales;Gammaproteobacteria;Proteobacteria;Bacteria
Acinetobacter_pittii_FDAARGOS_1215	0.009084	34.7534	NZ_CP069507.1	GCA_016889345.1	Acinetobacter pittii;Acinetobacter calcoaceticus/baumannii complex;Acinetobacter;Moraxellaceae;Moraxellales;Gammaproteobacteria;Proteobacteria;Bacteria
Acinetobacter_pittii_FDAARGOS_1215	0.011469	36.3414	NZ_CP069508.1	GCA_016889345.1	Acinetobacter pittii;Acinetobacter calcoaceticus/baumannii complex;Acinetobacter;Moraxellaceae;Moraxellales;Gammaproteobacteria;Proteobacteria;Bacteria
Acinetobacter_pittii_FDAARGOS_1397	0.069574	36.5194	NZ_CP077233.1	GCA_019047185.1	Acinetobacter pittii;Acinetobacter calcoaceticus/baumannii complex;Acinetobacter;Moraxellaceae;Moraxellales;Gammaproteobacteria;Proteobacteria;Bacteria
Acinetobacter_pittii_FDAARGOS_1397	0.039975	31.8424	NZ_CP077234.1	GCA_019047185.1	Acinetobacter pittii;Acinetobacter calcoaceticus/baumannii complex;Acinetobacter;Moraxellaceae;Moraxellales;Gammaproteobacteria;Proteobacteria;Bacteria
Acinetobacter_pittii_FDAARGOS_1397	0.006715	34.3857	NZ_CP077235.1	GCA_019047185.1	Acinetobacter pittii;Acinetobacter calcoaceticus/baumannii complex;Acinetobacter;Moraxellaceae;Moraxellales;Gammaproteobacteria;Proteobacteria;Bacteria
Acinetobacter_pittii_FDAARGOS_1399	0.108027	38.3256	NZ_CP077239.1	GCA_019047205.1	Acinetobacter pittii;Acinetobacter calcoaceticus/baumannii complex;Acinetobacter;Moraxellaceae;Moraxellales;Gammaproteobacteria;Proteobacteria;Bacteria
Acinetobacter_pittii_FDAARGOS_1399	0.009581	33.5038	NZ_CP077240.1	GCA_019047205.1	Acinetobacter pittii;Acinetobacter calcoaceticus/baumannii complex;Acinetobacter;Moraxellaceae;Moraxellales;Gammaproteobacteria;Proteobacteria;Bacteria
Acinetobacter_pittii_FDAARGOS_1399	0.008485	35.2976	NZ_CP077241.1	GCA_019047205.1	Acinetobacter pittii;Acinetobacter calcoaceticus/baumannii complex;Acinetobacter;Moraxellaceae;Moraxellales;Gammaproteobacteria;Proteobacteria;Bacteria
Acinetobacter_pittii_FDAARGOS_1396	0.094386	37.4854	NZ_CP077304.1	GCA_019048225.1	Acinetobacter pittii;Acinetobacter calcoaceticus/baumannii complex;Acinetobacter;Moraxellaceae;Moraxellales;Gammaproteobacteria;Proteobacteria;Bacteria
Acinetobacter_pittii_FDAARGOS_1396	0.011469	36.3414	NZ_CP077305.1	GCA_019048225.1	Acinetobacter pittii;Acinetobacter calcoaceticus/baumannii complex;Acinetobacter;Moraxellaceae;Moraxellales;Gammaproteobacteria;Proteobacteria;Bacteria
Acinetobacter_pittii_FDAARGOS_1396	0.009038	34.7865	NZ_CP077306.1	GCA_019048225.1	Acinetobacter pittii;Acinetobacter calcoaceticus/baumannii complex;Acinetobacter;Moraxellaceae;Moraxellales;Gammaproteobacteria;Proteobacteria;Bacteria
Acinetobacter_pittii_FDAARGOS_1396	0.005594	39.6675	NZ_CP077307.1	GCA_019048225.1	Acinetobacter pittii;Acinetobacter calcoaceticus/baumannii complex;Acinetobacter;Moraxellaceae;Moraxellales;Gammaproteobacteria;Proteobacteria;Bacteria
Acinetobacter_pittii_OCU_Ac17	0.069156	36.7445	NZ_AP024799.1	GCA_019703265.1	Acinetobacter pittii;Acinetobacter calcoaceticus/baumannii complex;Acinetobacter;Moraxellaceae;Moraxellales;Gammaproteobacteria;Proteobacteria;Bacteria
Acinetobacter_pittii_OCU_Ac17	0.015601	34.3504	NZ_AP024800.1	GCA_019703265.1	Acinetobacter pittii;Acinetobacter calcoaceticus/baumannii complex;Acinetobacter;Moraxellaceae;Moraxellales;Gammaproteobacteria;Proteobacteria;Bacteria
Acinetobacter_pittii_OCU_Ac17	0.011158	35.1138	NZ_AP024801.1	GCA_019703265.1	Acinetobacter pittii;Acinetobacter calcoaceticus/baumannii complex;Acinetobacter;Moraxellaceae;Moraxellales;Gammaproteobacteria;Proteobacteria;Bacteria
Acinetobacter_pittii_CEP14	0.095483	37.4842	NZ_CP084922.1	GCA_020535225.1	Acinetobacter pittii;Acinetobacter calcoaceticus/baumannii complex;Acinetobacter;Moraxellaceae;Moraxellales;Gammaproteobacteria;Proteobacteria;Bacteria
Acinetobacter_pittii_CEP14	0.058452	34.8885	NZ_CP084923.1	GCA_020535225.1	Acinetobacter pittii;Acinetobacter calcoaceticus/baumannii complex;Acinetobacter;Moraxellaceae;Moraxellales;Gammaproteobacteria;Proteobacteria;Bacteria
Acinetobacter_pittii_CEP14	0.089672	38.8081	NZ_CP084924.1	GCA_020535225.1	Acinetobacter pittii;Acinetobacter calcoaceticus/baumannii complex;Acinetobacter;Moraxellaceae;Moraxellales;Gammaproteobacteria;Proteobacteria;Bacteria
Acinetobacter_pittii_AP2044	0.283349	39.4012	NZ_CP087717.1	GCA_020991105.1	Acinetobacter pittii;Acinetobacter calcoaceticus/baumannii complex;Acinetobacter;Moraxellaceae;Moraxellales;Gammaproteobacteria;Proteobacteria;Bacteria
Acinetobacter_pittii_AP2044	0.043577	39.1376	NZ_CP087718.1	GCA_020991105.1	Acinetobacter pittii;Acinetobacter calcoaceticus/baumannii complex;Acinetobacter;Moraxellaceae;Moraxellales;Gammaproteobacteria;Proteobacteria;Bacteria
Acinetobacter_pittii_D499	0.047101	40.7507	NZ_AGFH01000030.1	GCA_000230465.2	Acinetobacter pittii D499;Acinetobacter calcoaceticus/baumannii complex;Acinetobacter;Moraxellaceae;Moraxellales;Gammaproteobacteria;Proteobacteria;Bacteria
Acinetobacter_pseudolwoffii_XMC5X702	0.195429	41.5716	NZ_CP084301.1	GCA_020271765.1	Acinetobacter pseudolwoffii;Acinetobacter;Moraxellaceae;Moraxellales;Gammaproteobacteria;Proteobacteria;Bacteria
Acinetobacter_pseudolwoffii_XMC5X702	0.145524	41.5801	NZ_CP084302.1	GCA_020271765.1	Acinetobacter pseudolwoffii;Acinetobacter;Moraxellaceae;Moraxellales;Gammaproteobacteria;Proteobacteria;Bacteria
Acinetobacter_pseudolwoffii_XMC5X702	0.013484	34.604	NZ_CP084303.1	GCA_020271765.1	Acinetobacter pseudolwoffii;Acinetobacter;Moraxellaceae;Moraxellales;Gammaproteobacteria;Proteobacteria;Bacteria
Acinetobacter_pseudolwoffii_XMC5X702	0.012477	35.4252	NZ_CP084304.1	GCA_020271765.1	Acinetobacter pseudolwoffii;Acinetobacter;Moraxellaceae;Moraxellales;Gammaproteobacteria;Proteobacteria;Bacteria
Acinetobacter_pseudolwoffii_XMC5X702	0.007662	38.3712	NZ_CP084305.1	GCA_020271765.1	Acinetobacter pseudolwoffii;Acinetobacter;Moraxellaceae;Moraxellales;Gammaproteobacteria;Proteobacteria;Bacteria
Acinetobacter_pseudolwoffii_XMC5X702	0.006346	35.5815	NZ_CP084306.1	GCA_020271765.1	Acinetobacter pseudolwoffii;Acinetobacter;Moraxellaceae;Moraxellales;Gammaproteobacteria;Proteobacteria;Bacteria
Acinetobacter_pseudolwoffii_XMC5X702	0.006077	39.1641	NZ_CP084307.1	GCA_020271765.1	Acinetobacter pseudolwoffii;Acinetobacter;Moraxellaceae;Moraxellales;Gammaproteobacteria;Proteobacteria;Bacteria
Acinetobacter_pseudolwoffii_XMC5X702	0.005259	33.9608	NZ_CP084308.1	GCA_020271765.1	Acinetobacter pseudolwoffii;Acinetobacter;Moraxellaceae;Moraxellales;Gammaproteobacteria;Proteobacteria;Bacteria
Acinetobacter_pseudolwoffii_XMC5X702	0.005001	36.3127	NZ_CP084309.1	GCA_020271765.1	Acinetobacter pseudolwoffii;Acinetobacter;Moraxellaceae;Moraxellales;Gammaproteobacteria;Proteobacteria;Bacteria
Acinetobacter_pseudolwoffii_XMC5X702	0.00444	36.5991	NZ_CP084310.1	GCA_020271765.1	Acinetobacter pseudolwoffii;Acinetobacter;Moraxellaceae;Moraxellales;Gammaproteobacteria;Proteobacteria;Bacteria
Acinetobacter_pseudolwoffii_XMC5X702	0.002361	40.449	NZ_CP084311.1	GCA_020271765.1	Acinetobacter pseudolwoffii;Acinetobacter;Moraxellaceae;Moraxellales;Gammaproteobacteria;Proteobacteria;Bacteria
Acinetobacter_radioresistens_DD78	0.088584	38.7485	NZ_CP038023.1	GCA_005519305.1	Acinetobacter radioresistens;Acinetobacter;Moraxellaceae;Moraxellales;Gammaproteobacteria;Proteobacteria;Bacteria
Acinetobacter_radioresistens_DD78	0.069207	36.9833	NZ_CP038024.1	GCA_005519305.1	Acinetobacter radioresistens;Acinetobacter;Moraxellaceae;Moraxellales;Gammaproteobacteria;Proteobacteria;Bacteria
Acinetobacter_radioresistens_DD78	0.080103	40.6564	NZ_CP038025.1	GCA_005519305.1	Acinetobacter radioresistens;Acinetobacter;Moraxellaceae;Moraxellales;Gammaproteobacteria;Proteobacteria;Bacteria
Acinetobacter_radioresistens_FDAARGOS_731	0.058767	37.4649	NZ_CP059685.1	GCA_014069095.1	Acinetobacter radioresistens;Acinetobacter;Moraxellaceae;Moraxellales;Gammaproteobacteria;Proteobacteria;Bacteria
Acinetobacter_radioresistens_FDAARGOS_731	0.009483	37.1296	NZ_CP059686.1	GCA_014069095.1	Acinetobacter radioresistens;Acinetobacter;Moraxellaceae;Moraxellales;Gammaproteobacteria;Proteobacteria;Bacteria
Acinetobacter_radioresistens_FDAARGOS_731	0.027601	34.948	NZ_CP059687.1	GCA_014069095.1	Acinetobacter radioresistens;Acinetobacter;Moraxellaceae;Moraxellales;Gammaproteobacteria;Proteobacteria;Bacteria
Acinetobacter_radioresistens_FDAARGOS_731	0.061168	39.4013	NZ_CP059688.1	GCA_014069095.1	Acinetobacter radioresistens;Acinetobacter;Moraxellaceae;Moraxellales;Gammaproteobacteria;Proteobacteria;Bacteria
Acinetobacter_radioresistens_FDAARGOS_731	0.002245	39.1091	NZ_CP059689.1	GCA_014069095.1	Acinetobacter radioresistens;Acinetobacter;Moraxellaceae;Moraxellales;Gammaproteobacteria;Proteobacteria;Bacteria
Acinetobacter_radioresistens_DSM_6976___NBRC_102413___CIP_103788	0.240231	37.1459	NZ_AP019741.1	GCA_006757745.1	Acinetobacter radioresistens DSM 6976 = NBRC 102413 = CIP 103788;Acinetobacter;Moraxellaceae;Moraxellales;Gammaproteobacteria;Proteobacteria;Bacteria
Acinetobacter_radioresistens_DSM_6976___NBRC_102413___CIP_103788	0.077605	39.174	NZ_AP019742.1	GCA_006757745.1	Acinetobacter radioresistens DSM 6976 = NBRC 102413 = CIP 103788;Acinetobacter;Moraxellaceae;Moraxellales;Gammaproteobacteria;Proteobacteria;Bacteria
Acinetobacter_radioresistens_DSM_6976___NBRC_102413___CIP_103788	0.02991	42.7014	NZ_AP019743.1	GCA_006757745.1	Acinetobacter radioresistens DSM 6976 = NBRC 102413 = CIP 103788;Acinetobacter;Moraxellaceae;Moraxellales;Gammaproteobacteria;Proteobacteria;Bacteria
Acinetobacter_radioresistens_DSM_6976___NBRC_102413___CIP_103788	0.022527	36.312	NZ_AP019744.1	GCA_006757745.1	Acinetobacter radioresistens DSM 6976 = NBRC 102413 = CIP 103788;Acinetobacter;Moraxellaceae;Moraxellales;Gammaproteobacteria;Proteobacteria;Bacteria
Acinetobacter_radioresistens_DSM_6976___NBRC_102413___CIP_103788	0.009388	36.3336	NZ_AP019745.1	GCA_006757745.1	Acinetobacter radioresistens DSM 6976 = NBRC 102413 = CIP 103788;Acinetobacter;Moraxellaceae;Moraxellales;Gammaproteobacteria;Proteobacteria;Bacteria
Acinetobacter_radioresistens_DSM_6976___NBRC_102413___CIP_103788	0.005898	35.3171	NZ_AP019746.1	GCA_006757745.1	Acinetobacter radioresistens DSM 6976 = NBRC 102413 = CIP 103788;Acinetobacter;Moraxellaceae;Moraxellales;Gammaproteobacteria;Proteobacteria;Bacteria
Acinetobacter_radioresistens_DSM_6976___NBRC_102413___CIP_103788	0.005208	39.5353	NZ_AP019747.1	GCA_006757745.1	Acinetobacter radioresistens DSM 6976 = NBRC 102413 = CIP 103788;Acinetobacter;Moraxellaceae;Moraxellales;Gammaproteobacteria;Proteobacteria;Bacteria
Acinetobacter_radioresistens_DSM_6976___NBRC_102413___CIP_103788	0.004376	32.6782	NZ_AP019748.1	GCA_006757745.1	Acinetobacter radioresistens DSM 6976 = NBRC 102413 = CIP 103788;Acinetobacter;Moraxellaceae;Moraxellales;Gammaproteobacteria;Proteobacteria;Bacteria
Acinetobacter_radioresistens_WC-A-157	0.007532	30.7754	NZ_ALIR01000018.1	GCA_000286595.1	Acinetobacter radioresistens WC-A-157;Acinetobacter;Moraxellaceae;Moraxellales;Gammaproteobacteria;Proteobacteria;Bacteria
Acinetobacter_radioresistens_WC-A-157	0.07057	37.5202	NZ_ALIR01000019.1	GCA_000286595.1	Acinetobacter radioresistens WC-A-157;Acinetobacter;Moraxellaceae;Moraxellales;Gammaproteobacteria;Proteobacteria;Bacteria
Acinetobacter_radioresistens_WC-A-157	0.006534	36.3636	NZ_ALIR01000020.1	GCA_000286595.1	Acinetobacter radioresistens WC-A-157;Acinetobacter;Moraxellaceae;Moraxellales;Gammaproteobacteria;Proteobacteria;Bacteria
Acinetobacter_radioresistens_WC-A-157	0.053388	36.3958	NZ_ALIR01000021.1	GCA_000286595.1	Acinetobacter radioresistens WC-A-157;Acinetobacter;Moraxellaceae;Moraxellales;Gammaproteobacteria;Proteobacteria;Bacteria
Acinetobacter_schindleri_ACE	0.179461	39.9101	NZ_CP015616.1	GCA_001971565.1	Acinetobacter schindleri;Acinetobacter;Moraxellaceae;Moraxellales;Gammaproteobacteria;Proteobacteria;Bacteria
Acinetobacter_schindleri_ACE	0.045079	40.2959	NZ_CP015617.1	GCA_001971565.1	Acinetobacter schindleri;Acinetobacter;Moraxellaceae;Moraxellales;Gammaproteobacteria;Proteobacteria;Bacteria
Acinetobacter_schindleri_ACE	0.014058	37.0679	NZ_CP015618.1	GCA_001971565.1	Acinetobacter schindleri;Acinetobacter;Moraxellaceae;Moraxellales;Gammaproteobacteria;Proteobacteria;Bacteria
Acinetobacter_schindleri_ACE	0.010218	32.8734	NZ_CP015619.1	GCA_001971565.1	Acinetobacter schindleri;Acinetobacter;Moraxellaceae;Moraxellales;Gammaproteobacteria;Proteobacteria;Bacteria
Acinetobacter_schindleri_ACE	0.010085	36.3907	NZ_CP015620.1	GCA_001971565.1	Acinetobacter schindleri;Acinetobacter;Moraxellaceae;Moraxellales;Gammaproteobacteria;Proteobacteria;Bacteria
Acinetobacter_schindleri_ACE	0.007943	37.2403	NZ_CP015621.1	GCA_001971565.1	Acinetobacter schindleri;Acinetobacter;Moraxellaceae;Moraxellales;Gammaproteobacteria;Proteobacteria;Bacteria
Acinetobacter_schindleri_SGAir0122	0.15623	39.3676	NZ_CP025619.2	GCA_003072585.2	Acinetobacter schindleri;Acinetobacter;Moraxellaceae;Moraxellales;Gammaproteobacteria;Proteobacteria;Bacteria
Acinetobacter_schindleri_H3	0.223569	41.2866	NZ_CP030755.1	GCA_007833615.1	Acinetobacter schindleri;Acinetobacter;Moraxellaceae;Moraxellales;Gammaproteobacteria;Proteobacteria;Bacteria
Acinetobacter_schindleri_H3	0.02587	36.3433	NZ_CP030756.1	GCA_007833615.1	Acinetobacter schindleri;Acinetobacter;Moraxellaceae;Moraxellales;Gammaproteobacteria;Proteobacteria;Bacteria
Acinetobacter_schindleri_H3	0.029258	33.208	NZ_CP030757.1	GCA_007833615.1	Acinetobacter schindleri;Acinetobacter;Moraxellaceae;Moraxellales;Gammaproteobacteria;Proteobacteria;Bacteria
Acinetobacter_schindleri_H3	0.006462	35.6391	NZ_CP030758.1	GCA_007833615.1	Acinetobacter schindleri;Acinetobacter;Moraxellaceae;Moraxellales;Gammaproteobacteria;Proteobacteria;Bacteria
Acinetobacter_schindleri_HZE23-1	0.138456	44.7362	NZ_CP044464.1	GCA_010918635.1	Acinetobacter schindleri;Acinetobacter;Moraxellaceae;Moraxellales;Gammaproteobacteria;Proteobacteria;Bacteria
Acinetobacter_schindleri_HZE23-1	0.034862	36.6072	NZ_CP044465.1	GCA_010918635.1	Acinetobacter schindleri;Acinetobacter;Moraxellaceae;Moraxellales;Gammaproteobacteria;Proteobacteria;Bacteria
Acinetobacter_schindleri_HZE23-1	0.013172	42.8181	NZ_CP044466.1	GCA_010918635.1	Acinetobacter schindleri;Acinetobacter;Moraxellaceae;Moraxellales;Gammaproteobacteria;Proteobacteria;Bacteria
Acinetobacter_schindleri_HZE23-1	0.012109	40.9117	NZ_CP044467.1	GCA_010918635.1	Acinetobacter schindleri;Acinetobacter;Moraxellaceae;Moraxellales;Gammaproteobacteria;Proteobacteria;Bacteria
Acinetobacter_schindleri_HZE23-1	0.011821	39.396	NZ_CP044468.1	GCA_010918635.1	Acinetobacter schindleri;Acinetobacter;Moraxellaceae;Moraxellales;Gammaproteobacteria;Proteobacteria;Bacteria
Acinetobacter_schindleri_HZE23-1	0.007346	35.829	NZ_CP044469.1	GCA_010918635.1	Acinetobacter schindleri;Acinetobacter;Moraxellaceae;Moraxellales;Gammaproteobacteria;Proteobacteria;Bacteria
Acinetobacter_schindleri_HZE23-1	0.006823	36.802	NZ_CP044470.1	GCA_010918635.1	Acinetobacter schindleri;Acinetobacter;Moraxellaceae;Moraxellales;Gammaproteobacteria;Proteobacteria;Bacteria
Acinetobacter_schindleri_HZE23-1	0.006354	36.717	NZ_CP044471.1	GCA_010918635.1	Acinetobacter schindleri;Acinetobacter;Moraxellaceae;Moraxellales;Gammaproteobacteria;Proteobacteria;Bacteria
Acinetobacter_schindleri_HZE23-1	0.00577	36.6378	NZ_CP044472.1	GCA_010918635.1	Acinetobacter schindleri;Acinetobacter;Moraxellaceae;Moraxellales;Gammaproteobacteria;Proteobacteria;Bacteria
Acinetobacter_schindleri_HZE23-1	0.004226	41.008	NZ_CP044473.1	GCA_010918635.1	Acinetobacter schindleri;Acinetobacter;Moraxellaceae;Moraxellales;Gammaproteobacteria;Proteobacteria;Bacteria
Acinetobacter_schindleri_HZE33-1	0.132305	43.2886	NZ_CP044475.1	GCA_010919095.1	Acinetobacter schindleri;Acinetobacter;Moraxellaceae;Moraxellales;Gammaproteobacteria;Proteobacteria;Bacteria
Acinetobacter_schindleri_HZE33-1	0.01308	36.5749	NZ_CP044476.1	GCA_010919095.1	Acinetobacter schindleri;Acinetobacter;Moraxellaceae;Moraxellales;Gammaproteobacteria;Proteobacteria;Bacteria
Acinetobacter_schindleri_HZE33-1	0.011416	37.8854	NZ_CP044477.1	GCA_010919095.1	Acinetobacter schindleri;Acinetobacter;Moraxellaceae;Moraxellales;Gammaproteobacteria;Proteobacteria;Bacteria
Acinetobacter_schindleri_HZE33-1	0.008743	42.0108	NZ_CP044478.1	GCA_010919095.1	Acinetobacter schindleri;Acinetobacter;Moraxellaceae;Moraxellales;Gammaproteobacteria;Proteobacteria;Bacteria
Acinetobacter_schindleri_HZE33-1	0.006415	37.0382	NZ_CP044479.1	GCA_010919095.1	Acinetobacter schindleri;Acinetobacter;Moraxellaceae;Moraxellales;Gammaproteobacteria;Proteobacteria;Bacteria
Acinetobacter_schindleri_HZE33-1	0.005952	33.4845	NZ_CP044480.1	GCA_010919095.1	Acinetobacter schindleri;Acinetobacter;Moraxellaceae;Moraxellales;Gammaproteobacteria;Proteobacteria;Bacteria
Acinetobacter_schindleri_HZE33-1	0.005887	34.2789	NZ_CP044481.1	GCA_010919095.1	Acinetobacter schindleri;Acinetobacter;Moraxellaceae;Moraxellales;Gammaproteobacteria;Proteobacteria;Bacteria
Acinetobacter_schindleri_HZE33-1	0.00533	36.6604	NZ_CP044482.1	GCA_010919095.1	Acinetobacter schindleri;Acinetobacter;Moraxellaceae;Moraxellales;Gammaproteobacteria;Proteobacteria;Bacteria
Acinetobacter_schindleri_HZE30-1	0.110146	42.5163	NZ_CP044484.1	GCA_010918895.1	Acinetobacter schindleri;Acinetobacter;Moraxellaceae;Moraxellales;Gammaproteobacteria;Proteobacteria;Bacteria
Acinetobacter_schindleri_HZE30-1	0.068525	39.2893	NZ_CP044485.1	GCA_010918895.1	Acinetobacter schindleri;Acinetobacter;Moraxellaceae;Moraxellales;Gammaproteobacteria;Proteobacteria;Bacteria
Acinetobacter_schindleri_HZE30-1	0.018373	38.1157	NZ_CP044486.1	GCA_010918895.1	Acinetobacter schindleri;Acinetobacter;Moraxellaceae;Moraxellales;Gammaproteobacteria;Proteobacteria;Bacteria
Acinetobacter_schindleri_HZE30-1	0.014179	37.7107	NZ_CP044487.1	GCA_010918895.1	Acinetobacter schindleri;Acinetobacter;Moraxellaceae;Moraxellales;Gammaproteobacteria;Proteobacteria;Bacteria
Acinetobacter_schindleri_HZE30-1	0.008408	34.372	NZ_CP044488.1	GCA_010918895.1	Acinetobacter schindleri;Acinetobacter;Moraxellaceae;Moraxellales;Gammaproteobacteria;Proteobacteria;Bacteria
Acinetobacter_schindleri_HZE30-1	0.007333	37.0653	NZ_CP044489.1	GCA_010918895.1	Acinetobacter schindleri;Acinetobacter;Moraxellaceae;Moraxellales;Gammaproteobacteria;Proteobacteria;Bacteria
Acinetobacter_schindleri_HZE30-1	0.006838	34.1328	NZ_CP044490.1	GCA_010918895.1	Acinetobacter schindleri;Acinetobacter;Moraxellaceae;Moraxellales;Gammaproteobacteria;Proteobacteria;Bacteria
Acinetobacter_schindleri_HZE30-1	0.006317	36.8846	NZ_CP044491.1	GCA_010918895.1	Acinetobacter schindleri;Acinetobacter;Moraxellaceae;Moraxellales;Gammaproteobacteria;Proteobacteria;Bacteria
Acinetobacter_seifertii_AS51	0.135195	36.2144	NZ_CP061614.1	GCA_014720855.1	Acinetobacter seifertii;Acinetobacter calcoaceticus/baumannii complex;Acinetobacter;Moraxellaceae;Moraxellales;Gammaproteobacteria;Proteobacteria;Bacteria
Acinetobacter_seifertii_AS51	0.105861	38.6412	NZ_CP061615.1	GCA_014720855.1	Acinetobacter seifertii;Acinetobacter calcoaceticus/baumannii complex;Acinetobacter;Moraxellaceae;Moraxellales;Gammaproteobacteria;Proteobacteria;Bacteria
Acinetobacter_seifertii_AS51	0.066816	36.3431	NZ_CP061616.1	GCA_014720855.1	Acinetobacter seifertii;Acinetobacter calcoaceticus/baumannii complex;Acinetobacter;Moraxellaceae;Moraxellales;Gammaproteobacteria;Proteobacteria;Bacteria
Acinetobacter_seifertii_AS51	0.037244	40.1407	NZ_CP061617.1	GCA_014720855.1	Acinetobacter seifertii;Acinetobacter calcoaceticus/baumannii complex;Acinetobacter;Moraxellaceae;Moraxellales;Gammaproteobacteria;Proteobacteria;Bacteria
Acinetobacter_seifertii_AS51	0.006078	39.2563	NZ_CP061618.1	GCA_014720855.1	Acinetobacter seifertii;Acinetobacter calcoaceticus/baumannii complex;Acinetobacter;Moraxellaceae;Moraxellales;Gammaproteobacteria;Proteobacteria;Bacteria
Acinetobacter_seifertii_AS51	0.003858	42.1462	NZ_CP061619.1	GCA_014720855.1	Acinetobacter seifertii;Acinetobacter calcoaceticus/baumannii complex;Acinetobacter;Moraxellaceae;Moraxellales;Gammaproteobacteria;Proteobacteria;Bacteria
Acinetobacter_seifertii_AS53	0.135196	36.2133	NZ_CP061604.1	GCA_014720495.1	Acinetobacter seifertii;Acinetobacter calcoaceticus/baumannii complex;Acinetobacter;Moraxellaceae;Moraxellales;Gammaproteobacteria;Proteobacteria;Bacteria
Acinetobacter_seifertii_AS53	0.105818	38.6447	NZ_CP061605.1	GCA_014720495.1	Acinetobacter seifertii;Acinetobacter calcoaceticus/baumannii complex;Acinetobacter;Moraxellaceae;Moraxellales;Gammaproteobacteria;Proteobacteria;Bacteria
Acinetobacter_seifertii_AS53	0.06682	36.3439	NZ_CP061606.1	GCA_014720495.1	Acinetobacter seifertii;Acinetobacter calcoaceticus/baumannii complex;Acinetobacter;Moraxellaceae;Moraxellales;Gammaproteobacteria;Proteobacteria;Bacteria
Acinetobacter_seifertii_AS53	0.006078	39.2563	NZ_CP061607.1	GCA_014720495.1	Acinetobacter seifertii;Acinetobacter calcoaceticus/baumannii complex;Acinetobacter;Moraxellaceae;Moraxellales;Gammaproteobacteria;Proteobacteria;Bacteria
Acinetobacter_seifertii_AS53	0.003857	42.1571	NZ_CP061608.1	GCA_014720495.1	Acinetobacter seifertii;Acinetobacter calcoaceticus/baumannii complex;Acinetobacter;Moraxellaceae;Moraxellales;Gammaproteobacteria;Proteobacteria;Bacteria
Acinetobacter_seifertii_AS71	0.106137	38.6548	CP061569.1	GCA_014718755.1	Acinetobacter seifertii;Acinetobacter calcoaceticus/baumannii complex;Acinetobacter;Moraxellaceae;Moraxellales;Gammaproteobacteria;Proteobacteria;Bacteria
Acinetobacter_seifertii_AS71	0.004721	38.6571	CP061570.1	GCA_014718755.1	Acinetobacter seifertii;Acinetobacter calcoaceticus/baumannii complex;Acinetobacter;Moraxellaceae;Moraxellales;Gammaproteobacteria;Proteobacteria;Bacteria
Acinetobacter_seifertii_AS60	0.106903	38.6247	NZ_CP061593.1	GCA_014719835.1	Acinetobacter seifertii;Acinetobacter calcoaceticus/baumannii complex;Acinetobacter;Moraxellaceae;Moraxellales;Gammaproteobacteria;Proteobacteria;Bacteria
Acinetobacter_seifertii_AS60	0.006078	39.2563	NZ_CP061594.1	GCA_014719835.1	Acinetobacter seifertii;Acinetobacter calcoaceticus/baumannii complex;Acinetobacter;Moraxellaceae;Moraxellales;Gammaproteobacteria;Proteobacteria;Bacteria
Acinetobacter_seifertii_AS60	0.003857	42.1571	NZ_CP061595.1	GCA_014719835.1	Acinetobacter seifertii;Acinetobacter calcoaceticus/baumannii complex;Acinetobacter;Moraxellaceae;Moraxellales;Gammaproteobacteria;Proteobacteria;Bacteria
Acinetobacter_seifertii_AS33	0.134099	36.2106	CP061656.1	GCA_014722535.1	Acinetobacter seifertii;Acinetobacter calcoaceticus/baumannii complex;Acinetobacter;Moraxellaceae;Moraxellales;Gammaproteobacteria;Proteobacteria;Bacteria
Acinetobacter_seifertii_AS33	0.10689	38.6341	CP061657.1	GCA_014722535.1	Acinetobacter seifertii;Acinetobacter calcoaceticus/baumannii complex;Acinetobacter;Moraxellaceae;Moraxellales;Gammaproteobacteria;Proteobacteria;Bacteria
Acinetobacter_seifertii_AS33	0.006078	39.2563	CP061658.1	GCA_014722535.1	Acinetobacter seifertii;Acinetobacter calcoaceticus/baumannii complex;Acinetobacter;Moraxellaceae;Moraxellales;Gammaproteobacteria;Proteobacteria;Bacteria
Acinetobacter_seifertii_AS33	0.003855	42.179	CP061659.1	GCA_014722535.1	Acinetobacter seifertii;Acinetobacter calcoaceticus/baumannii complex;Acinetobacter;Moraxellaceae;Moraxellales;Gammaproteobacteria;Proteobacteria;Bacteria
Acinetobacter_seifertii_AS49	0.134105	36.2082	NZ_CP061621.1	GCA_014721075.1	Acinetobacter seifertii;Acinetobacter calcoaceticus/baumannii complex;Acinetobacter;Moraxellaceae;Moraxellales;Gammaproteobacteria;Proteobacteria;Bacteria
Acinetobacter_seifertii_AS49	0.105812	38.644	NZ_CP061622.1	GCA_014721075.1	Acinetobacter seifertii;Acinetobacter calcoaceticus/baumannii complex;Acinetobacter;Moraxellaceae;Moraxellales;Gammaproteobacteria;Proteobacteria;Bacteria
Acinetobacter_seifertii_AS49	0.07413	33.5573	NZ_CP061623.1	GCA_014721075.1	Acinetobacter seifertii;Acinetobacter calcoaceticus/baumannii complex;Acinetobacter;Moraxellaceae;Moraxellales;Gammaproteobacteria;Proteobacteria;Bacteria
Acinetobacter_seifertii_AS49	0.006078	39.2563	NZ_CP061624.1	GCA_014721075.1	Acinetobacter seifertii;Acinetobacter calcoaceticus/baumannii complex;Acinetobacter;Moraxellaceae;Moraxellales;Gammaproteobacteria;Proteobacteria;Bacteria
Acinetobacter_seifertii_AS49	0.003857	42.1571	NZ_CP061625.1	GCA_014721075.1	Acinetobacter seifertii;Acinetobacter calcoaceticus/baumannii complex;Acinetobacter;Moraxellaceae;Moraxellales;Gammaproteobacteria;Proteobacteria;Bacteria
Acinetobacter_seifertii_AS4	0.276086	37.7205	CP061688.1	GCA_014723215.1	Acinetobacter seifertii;Acinetobacter calcoaceticus/baumannii complex;Acinetobacter;Moraxellaceae;Moraxellales;Gammaproteobacteria;Proteobacteria;Bacteria
Acinetobacter_seifertii_AS4	0.10214	39.0102	CP061689.1	GCA_014723215.1	Acinetobacter seifertii;Acinetobacter calcoaceticus/baumannii complex;Acinetobacter;Moraxellaceae;Moraxellales;Gammaproteobacteria;Proteobacteria;Bacteria
Acinetobacter_seifertii_AS4	0.006997	37.0302	CP061690.1	GCA_014723215.1	Acinetobacter seifertii;Acinetobacter calcoaceticus/baumannii complex;Acinetobacter;Moraxellaceae;Moraxellales;Gammaproteobacteria;Proteobacteria;Bacteria
Acinetobacter_seifertii_AS63	0.10583	38.6393	NZ_CP061579.1	GCA_014719215.1	Acinetobacter seifertii;Acinetobacter calcoaceticus/baumannii complex;Acinetobacter;Moraxellaceae;Moraxellales;Gammaproteobacteria;Proteobacteria;Bacteria
Acinetobacter_seifertii_AS63	0.006078	39.2563	NZ_CP061580.1	GCA_014719215.1	Acinetobacter seifertii;Acinetobacter calcoaceticus/baumannii complex;Acinetobacter;Moraxellaceae;Moraxellales;Gammaproteobacteria;Proteobacteria;Bacteria
Acinetobacter_seifertii_AS63	0.003856	42.168	NZ_CP061581.1	GCA_014719215.1	Acinetobacter seifertii;Acinetobacter calcoaceticus/baumannii complex;Acinetobacter;Moraxellaceae;Moraxellales;Gammaproteobacteria;Proteobacteria;Bacteria
Acinetobacter_seifertii_AS58	0.135194	36.2139	CP061599.1	GCA_014720295.1	Acinetobacter seifertii;Acinetobacter calcoaceticus/baumannii complex;Acinetobacter;Moraxellaceae;Moraxellales;Gammaproteobacteria;Proteobacteria;Bacteria
Acinetobacter_seifertii_AS58	0.105805	38.6466	CP061600.1	GCA_014720295.1	Acinetobacter seifertii;Acinetobacter calcoaceticus/baumannii complex;Acinetobacter;Moraxellaceae;Moraxellales;Gammaproteobacteria;Proteobacteria;Bacteria
Acinetobacter_seifertii_AS58	0.074122	33.5622	CP061601.1	GCA_014720295.1	Acinetobacter seifertii;Acinetobacter calcoaceticus/baumannii complex;Acinetobacter;Moraxellaceae;Moraxellales;Gammaproteobacteria;Proteobacteria;Bacteria
Acinetobacter_seifertii_AS58	0.006077	39.2463	CP061602.1	GCA_014720295.1	Acinetobacter seifertii;Acinetobacter calcoaceticus/baumannii complex;Acinetobacter;Moraxellaceae;Moraxellales;Gammaproteobacteria;Proteobacteria;Bacteria
Acinetobacter_seifertii_AS40	0.134105	36.2082	NZ_CP061641.1	GCA_014721815.1	Acinetobacter seifertii;Acinetobacter calcoaceticus/baumannii complex;Acinetobacter;Moraxellaceae;Moraxellales;Gammaproteobacteria;Proteobacteria;Bacteria
Acinetobacter_seifertii_AS40	0.106923	38.5969	NZ_CP061642.1	GCA_014721815.1	Acinetobacter seifertii;Acinetobacter calcoaceticus/baumannii complex;Acinetobacter;Moraxellaceae;Moraxellales;Gammaproteobacteria;Proteobacteria;Bacteria
Acinetobacter_seifertii_AS40	0.074127	33.5586	NZ_CP061643.1	GCA_014721815.1	Acinetobacter seifertii;Acinetobacter calcoaceticus/baumannii complex;Acinetobacter;Moraxellaceae;Moraxellales;Gammaproteobacteria;Proteobacteria;Bacteria
Acinetobacter_seifertii_AS40	0.006162	39.0782	NZ_CP061644.1	GCA_014721815.1	Acinetobacter seifertii;Acinetobacter calcoaceticus/baumannii complex;Acinetobacter;Moraxellaceae;Moraxellales;Gammaproteobacteria;Proteobacteria;Bacteria
Acinetobacter_seifertii_AS40	0.003859	42.1353	NZ_CP061645.1	GCA_014721815.1	Acinetobacter seifertii;Acinetobacter calcoaceticus/baumannii complex;Acinetobacter;Moraxellaceae;Moraxellales;Gammaproteobacteria;Proteobacteria;Bacteria
Acinetobacter_seifertii_AS47	0.134106	36.2087	NZ_CP061630.1	GCA_014721415.1	Acinetobacter seifertii;Acinetobacter calcoaceticus/baumannii complex;Acinetobacter;Moraxellaceae;Moraxellales;Gammaproteobacteria;Proteobacteria;Bacteria
Acinetobacter_seifertii_AS47	0.105811	38.6444	NZ_CP061631.1	GCA_014721415.1	Acinetobacter seifertii;Acinetobacter calcoaceticus/baumannii complex;Acinetobacter;Moraxellaceae;Moraxellales;Gammaproteobacteria;Proteobacteria;Bacteria
Acinetobacter_seifertii_AS47	0.074124	33.5586	NZ_CP061632.1	GCA_014721415.1	Acinetobacter seifertii;Acinetobacter calcoaceticus/baumannii complex;Acinetobacter;Moraxellaceae;Moraxellales;Gammaproteobacteria;Proteobacteria;Bacteria
Acinetobacter_seifertii_AS47	0.006078	39.2563	NZ_CP061633.1	GCA_014721415.1	Acinetobacter seifertii;Acinetobacter calcoaceticus/baumannii complex;Acinetobacter;Moraxellaceae;Moraxellales;Gammaproteobacteria;Proteobacteria;Bacteria
Acinetobacter_seifertii_AS34	0.10579	38.652	CP061651.1	GCA_014722275.1	Acinetobacter seifertii;Acinetobacter calcoaceticus/baumannii complex;Acinetobacter;Moraxellaceae;Moraxellales;Gammaproteobacteria;Proteobacteria;Bacteria
Acinetobacter_seifertii_AS34	0.074104	33.5677	CP061652.1	GCA_014722275.1	Acinetobacter seifertii;Acinetobacter calcoaceticus/baumannii complex;Acinetobacter;Moraxellaceae;Moraxellales;Gammaproteobacteria;Proteobacteria;Bacteria
Acinetobacter_seifertii_AS34	0.006077	39.2463	CP061653.1	GCA_014722275.1	Acinetobacter seifertii;Acinetobacter calcoaceticus/baumannii complex;Acinetobacter;Moraxellaceae;Moraxellales;Gammaproteobacteria;Proteobacteria;Bacteria
Acinetobacter_seifertii_AS34	0.00245	38.3673	CP061654.1	GCA_014722275.1	Acinetobacter seifertii;Acinetobacter calcoaceticus/baumannii complex;Acinetobacter;Moraxellaceae;Moraxellales;Gammaproteobacteria;Proteobacteria;Bacteria
Acinetobacter_seifertii_AS17	0.107398	38.6907	NZ_CP061676.1	GCA_014723095.1	Acinetobacter seifertii;Acinetobacter calcoaceticus/baumannii complex;Acinetobacter;Moraxellaceae;Moraxellales;Gammaproteobacteria;Proteobacteria;Bacteria
Acinetobacter_seifertii_AS17	0.074124	33.56	NZ_CP061677.1	GCA_014723095.1	Acinetobacter seifertii;Acinetobacter calcoaceticus/baumannii complex;Acinetobacter;Moraxellaceae;Moraxellales;Gammaproteobacteria;Proteobacteria;Bacteria
Acinetobacter_seifertii_AS11	0.105815	38.6448	NZ_CP061679.1	GCA_014723135.1	Acinetobacter seifertii;Acinetobacter calcoaceticus/baumannii complex;Acinetobacter;Moraxellaceae;Moraxellales;Gammaproteobacteria;Proteobacteria;Bacteria
Acinetobacter_seifertii_AS11	0.006077	39.2463	NZ_CP061680.1	GCA_014723135.1	Acinetobacter seifertii;Acinetobacter calcoaceticus/baumannii complex;Acinetobacter;Moraxellaceae;Moraxellales;Gammaproteobacteria;Proteobacteria;Bacteria
Acinetobacter_seifertii_AS25	0.105815	38.6439	NZ_CP061667.1	GCA_014723055.1	Acinetobacter seifertii;Acinetobacter calcoaceticus/baumannii complex;Acinetobacter;Moraxellaceae;Moraxellales;Gammaproteobacteria;Proteobacteria;Bacteria
Acinetobacter_seifertii_AS25	0.006079	39.2499	NZ_CP061668.1	GCA_014723055.1	Acinetobacter seifertii;Acinetobacter calcoaceticus/baumannii complex;Acinetobacter;Moraxellaceae;Moraxellales;Gammaproteobacteria;Proteobacteria;Bacteria
Acinetobacter_seifertii_AS31	0.105815	38.6429	NZ_CP061661.1	GCA_014722775.1	Acinetobacter seifertii;Acinetobacter calcoaceticus/baumannii complex;Acinetobacter;Moraxellaceae;Moraxellales;Gammaproteobacteria;Proteobacteria;Bacteria
Acinetobacter_seifertii_AS31	0.075214	33.6081	NZ_CP061662.1	GCA_014722775.1	Acinetobacter seifertii;Acinetobacter calcoaceticus/baumannii complex;Acinetobacter;Moraxellaceae;Moraxellales;Gammaproteobacteria;Proteobacteria;Bacteria
Acinetobacter_seifertii_AS31	0.006079	39.2499	NZ_CP061663.1	GCA_014722775.1	Acinetobacter seifertii;Acinetobacter calcoaceticus/baumannii complex;Acinetobacter;Moraxellaceae;Moraxellales;Gammaproteobacteria;Proteobacteria;Bacteria
Acinetobacter_seifertii_AS62	0.134107	36.2077	NZ_CP061583.1	GCA_014719435.1	Acinetobacter seifertii;Acinetobacter calcoaceticus/baumannii complex;Acinetobacter;Moraxellaceae;Moraxellales;Gammaproteobacteria;Proteobacteria;Bacteria
Acinetobacter_seifertii_AS62	0.105814	38.6442	NZ_CP061584.1	GCA_014719435.1	Acinetobacter seifertii;Acinetobacter calcoaceticus/baumannii complex;Acinetobacter;Moraxellaceae;Moraxellales;Gammaproteobacteria;Proteobacteria;Bacteria
Acinetobacter_seifertii_AS62	0.074124	33.56	NZ_CP061585.1	GCA_014719435.1	Acinetobacter seifertii;Acinetobacter calcoaceticus/baumannii complex;Acinetobacter;Moraxellaceae;Moraxellales;Gammaproteobacteria;Proteobacteria;Bacteria
Acinetobacter_seifertii_AS62	0.069286	35.8817	NZ_CP061586.1	GCA_014719435.1	Acinetobacter seifertii;Acinetobacter calcoaceticus/baumannii complex;Acinetobacter;Moraxellaceae;Moraxellales;Gammaproteobacteria;Proteobacteria;Bacteria
Acinetobacter_seifertii_AS62	0.006077	39.2628	NZ_CP061587.1	GCA_014719435.1	Acinetobacter seifertii;Acinetobacter calcoaceticus/baumannii complex;Acinetobacter;Moraxellaceae;Moraxellales;Gammaproteobacteria;Proteobacteria;Bacteria
Acinetobacter_seifertii_AS62	0.003855	42.179	NZ_CP061588.1	GCA_014719435.1	Acinetobacter seifertii;Acinetobacter calcoaceticus/baumannii complex;Acinetobacter;Moraxellaceae;Moraxellales;Gammaproteobacteria;Proteobacteria;Bacteria
Acinetobacter_seifertii_AS41	0.134108	36.2081	NZ_CP061635.1	GCA_014721575.1	Acinetobacter seifertii;Acinetobacter calcoaceticus/baumannii complex;Acinetobacter;Moraxellaceae;Moraxellales;Gammaproteobacteria;Proteobacteria;Bacteria
Acinetobacter_seifertii_AS41	0.105816	38.6435	NZ_CP061636.1	GCA_014721575.1	Acinetobacter seifertii;Acinetobacter calcoaceticus/baumannii complex;Acinetobacter;Moraxellaceae;Moraxellales;Gammaproteobacteria;Proteobacteria;Bacteria
Acinetobacter_seifertii_AS41	0.074127	33.56	NZ_CP061637.1	GCA_014721575.1	Acinetobacter seifertii;Acinetobacter calcoaceticus/baumannii complex;Acinetobacter;Moraxellaceae;Moraxellales;Gammaproteobacteria;Proteobacteria;Bacteria
Acinetobacter_seifertii_AS41	0.006078	39.2563	NZ_CP061638.1	GCA_014721575.1	Acinetobacter seifertii;Acinetobacter calcoaceticus/baumannii complex;Acinetobacter;Moraxellaceae;Moraxellales;Gammaproteobacteria;Proteobacteria;Bacteria
Acinetobacter_seifertii_AS41	0.003857	42.1571	NZ_CP061639.1	GCA_014721575.1	Acinetobacter seifertii;Acinetobacter calcoaceticus/baumannii complex;Acinetobacter;Moraxellaceae;Moraxellales;Gammaproteobacteria;Proteobacteria;Bacteria
Acinetobacter_seifertii_AS24	0.106134	38.6606	CP061670.1	GCA_014723075.1	Acinetobacter seifertii;Acinetobacter calcoaceticus/baumannii complex;Acinetobacter;Moraxellaceae;Moraxellales;Gammaproteobacteria;Proteobacteria;Bacteria
Acinetobacter_seifertii_AS24	0.070777	33.3894	CP061671.1	GCA_014723075.1	Acinetobacter seifertii;Acinetobacter calcoaceticus/baumannii complex;Acinetobacter;Moraxellaceae;Moraxellales;Gammaproteobacteria;Proteobacteria;Bacteria
Acinetobacter_seifertii_AS5	0.134105	36.2082	NZ_CP061684.1	GCA_014723195.1	Acinetobacter seifertii;Acinetobacter calcoaceticus/baumannii complex;Acinetobacter;Moraxellaceae;Moraxellales;Gammaproteobacteria;Proteobacteria;Bacteria
Acinetobacter_seifertii_AS5	0.105818	38.6447	NZ_CP061685.1	GCA_014723195.1	Acinetobacter seifertii;Acinetobacter calcoaceticus/baumannii complex;Acinetobacter;Moraxellaceae;Moraxellales;Gammaproteobacteria;Proteobacteria;Bacteria
Acinetobacter_seifertii_AS5	0.006078	39.2563	NZ_CP061686.1	GCA_014723195.1	Acinetobacter seifertii;Acinetobacter calcoaceticus/baumannii complex;Acinetobacter;Moraxellaceae;Moraxellales;Gammaproteobacteria;Proteobacteria;Bacteria
Acinetobacter_seifertii_AS28	0.002725	37.8349	NZ_CP061665.1	GCA_014723035.1	Acinetobacter seifertii;Acinetobacter calcoaceticus/baumannii complex;Acinetobacter;Moraxellaceae;Moraxellales;Gammaproteobacteria;Proteobacteria;Bacteria
Acinetobacter_seifertii_AS73	0.113715	38.8471	NZ_CP061562.1	GCA_014718355.1	Acinetobacter seifertii;Acinetobacter calcoaceticus/baumannii complex;Acinetobacter;Moraxellaceae;Moraxellales;Gammaproteobacteria;Proteobacteria;Bacteria
Acinetobacter_seifertii_AS73	0.014469	34.142	NZ_CP061563.1	GCA_014718355.1	Acinetobacter seifertii;Acinetobacter calcoaceticus/baumannii complex;Acinetobacter;Moraxellaceae;Moraxellales;Gammaproteobacteria;Proteobacteria;Bacteria
Acinetobacter_seifertii_AS73	0.004394	37.7788	NZ_CP061564.1	GCA_014718355.1	Acinetobacter seifertii;Acinetobacter calcoaceticus/baumannii complex;Acinetobacter;Moraxellaceae;Moraxellales;Gammaproteobacteria;Proteobacteria;Bacteria
Acinetobacter_seifertii_AS61	0.093205	38.4411	CP061590.1	GCA_014719655.1	Acinetobacter seifertii;Acinetobacter calcoaceticus/baumannii complex;Acinetobacter;Moraxellaceae;Moraxellales;Gammaproteobacteria;Proteobacteria;Bacteria
Acinetobacter_seifertii_AS61	0.008841	37.0546	CP061591.1	GCA_014719655.1	Acinetobacter seifertii;Acinetobacter calcoaceticus/baumannii complex;Acinetobacter;Moraxellaceae;Moraxellales;Gammaproteobacteria;Proteobacteria;Bacteria
Acinetobacter_seifertii_AS39	0.090902	39.7648	NZ_CP061647.1	GCA_014722015.1	Acinetobacter seifertii;Acinetobacter calcoaceticus/baumannii complex;Acinetobacter;Moraxellaceae;Moraxellales;Gammaproteobacteria;Proteobacteria;Bacteria
Acinetobacter_seifertii_AS39	0.01201	35.5204	NZ_CP061648.1	GCA_014722015.1	Acinetobacter seifertii;Acinetobacter calcoaceticus/baumannii complex;Acinetobacter;Moraxellaceae;Moraxellales;Gammaproteobacteria;Proteobacteria;Bacteria
Acinetobacter_seifertii_AS39	0.011979	36.0798	NZ_CP061649.1	GCA_014722015.1	Acinetobacter seifertii;Acinetobacter calcoaceticus/baumannii complex;Acinetobacter;Moraxellaceae;Moraxellales;Gammaproteobacteria;Proteobacteria;Bacteria
Acinetobacter_seifertii_AS9	0.10822	38.7257	NZ_CP061682.1	GCA_014723155.1	Acinetobacter seifertii;Acinetobacter calcoaceticus/baumannii complex;Acinetobacter;Moraxellaceae;Moraxellales;Gammaproteobacteria;Proteobacteria;Bacteria
Acinetobacter_seifertii_AS6	0.123099	37.9288	CP061692.1	GCA_014723175.1	Acinetobacter seifertii;Acinetobacter calcoaceticus/baumannii complex;Acinetobacter;Moraxellaceae;Moraxellales;Gammaproteobacteria;Proteobacteria;Bacteria
Acinetobacter_seifertii_AS6	0.039663	40.2264	CP061693.1	GCA_014723175.1	Acinetobacter seifertii;Acinetobacter calcoaceticus/baumannii complex;Acinetobacter;Moraxellaceae;Moraxellales;Gammaproteobacteria;Proteobacteria;Bacteria
Acinetobacter_seifertii_AS6	0.028012	38.1551	CP061694.1	GCA_014723175.1	Acinetobacter seifertii;Acinetobacter calcoaceticus/baumannii complex;Acinetobacter;Moraxellaceae;Moraxellales;Gammaproteobacteria;Proteobacteria;Bacteria
Acinetobacter_seifertii_AS6	0.020374	34.8876	CP061695.1	GCA_014723175.1	Acinetobacter seifertii;Acinetobacter calcoaceticus/baumannii complex;Acinetobacter;Moraxellaceae;Moraxellales;Gammaproteobacteria;Proteobacteria;Bacteria
Acinetobacter_seifertii_AS6	0.012192	34.4488	CP061696.1	GCA_014723175.1	Acinetobacter seifertii;Acinetobacter calcoaceticus/baumannii complex;Acinetobacter;Moraxellaceae;Moraxellales;Gammaproteobacteria;Proteobacteria;Bacteria
Acinetobacter_seifertii_AS6	0.002607	37.9747	CP061697.1	GCA_014723175.1	Acinetobacter seifertii;Acinetobacter calcoaceticus/baumannii complex;Acinetobacter;Moraxellaceae;Moraxellales;Gammaproteobacteria;Proteobacteria;Bacteria
Acinetobacter_seifertii_AS70	0.281459	39.4015	CP061572.1	GCA_014718955.1	Acinetobacter seifertii;Acinetobacter calcoaceticus/baumannii complex;Acinetobacter;Moraxellaceae;Moraxellales;Gammaproteobacteria;Proteobacteria;Bacteria
Acinetobacter_seifertii_AS70	0.114524	39.0922	CP061573.1	GCA_014718955.1	Acinetobacter seifertii;Acinetobacter calcoaceticus/baumannii complex;Acinetobacter;Moraxellaceae;Moraxellales;Gammaproteobacteria;Proteobacteria;Bacteria
Acinetobacter_seifertii_AS70	0.008694	39.1074	CP061574.1	GCA_014718955.1	Acinetobacter seifertii;Acinetobacter calcoaceticus/baumannii complex;Acinetobacter;Moraxellaceae;Moraxellales;Gammaproteobacteria;Proteobacteria;Bacteria
Acinetobacter_seifertii_AS70	0.005568	39.727	CP061575.1	GCA_014718955.1	Acinetobacter seifertii;Acinetobacter calcoaceticus/baumannii complex;Acinetobacter;Moraxellaceae;Moraxellales;Gammaproteobacteria;Proteobacteria;Bacteria
Acinetobacter_seifertii_AS70	0.004391	37.7818	CP061576.1	GCA_014718955.1	Acinetobacter seifertii;Acinetobacter calcoaceticus/baumannii complex;Acinetobacter;Moraxellaceae;Moraxellales;Gammaproteobacteria;Proteobacteria;Bacteria
Acinetobacter_seifertii_AS70	0.003492	36.7984	CP061577.1	GCA_014718955.1	Acinetobacter seifertii;Acinetobacter calcoaceticus/baumannii complex;Acinetobacter;Moraxellaceae;Moraxellales;Gammaproteobacteria;Proteobacteria;Bacteria
Acinetobacter_seifertii_AS23	0.290682	39.5577	CP061673.1	GCA_014723115.1	Acinetobacter seifertii;Acinetobacter calcoaceticus/baumannii complex;Acinetobacter;Moraxellaceae;Moraxellales;Gammaproteobacteria;Proteobacteria;Bacteria
Acinetobacter_seifertii_AS23	0.126624	39.1711	CP061674.1	GCA_014723115.1	Acinetobacter seifertii;Acinetobacter calcoaceticus/baumannii complex;Acinetobacter;Moraxellaceae;Moraxellales;Gammaproteobacteria;Proteobacteria;Bacteria
Acinetobacter_seifertii_AS78	0.090596	40.9433	CP061552.1	GCA_014718155.1	Acinetobacter seifertii;Acinetobacter calcoaceticus/baumannii complex;Acinetobacter;Moraxellaceae;Moraxellales;Gammaproteobacteria;Proteobacteria;Bacteria
Acinetobacter_seifertii_AS78	0.008101	32.5392	CP061553.1	GCA_014718155.1	Acinetobacter seifertii;Acinetobacter calcoaceticus/baumannii complex;Acinetobacter;Moraxellaceae;Moraxellales;Gammaproteobacteria;Proteobacteria;Bacteria
Acinetobacter_seifertii_AS78	0.005891	37.8204	CP061554.1	GCA_014718155.1	Acinetobacter seifertii;Acinetobacter calcoaceticus/baumannii complex;Acinetobacter;Moraxellaceae;Moraxellales;Gammaproteobacteria;Proteobacteria;Bacteria
Acinetobacter_seifertii_AS78	0.003857	42.183	CP061555.1	GCA_014718155.1	Acinetobacter seifertii;Acinetobacter calcoaceticus/baumannii complex;Acinetobacter;Moraxellaceae;Moraxellales;Gammaproteobacteria;Proteobacteria;Bacteria
Acinetobacter_seifertii_AS48	0.082186	40.1565	NZ_CP061627.1	GCA_014721215.1	Acinetobacter seifertii;Acinetobacter calcoaceticus/baumannii complex;Acinetobacter;Moraxellaceae;Moraxellales;Gammaproteobacteria;Proteobacteria;Bacteria
Acinetobacter_seifertii_AS48	0.012619	37.4752	NZ_CP061628.1	GCA_014721215.1	Acinetobacter seifertii;Acinetobacter calcoaceticus/baumannii complex;Acinetobacter;Moraxellaceae;Moraxellales;Gammaproteobacteria;Proteobacteria;Bacteria
Acinetobacter_seifertii_AS80	0.070378	39.6473	CP061544.1	GCA_014717695.1	Acinetobacter seifertii;Acinetobacter calcoaceticus/baumannii complex;Acinetobacter;Moraxellaceae;Moraxellales;Gammaproteobacteria;Proteobacteria;Bacteria
Acinetobacter_seifertii_AS80	0.010676	36.2964	CP061545.1	GCA_014717695.1	Acinetobacter seifertii;Acinetobacter calcoaceticus/baumannii complex;Acinetobacter;Moraxellaceae;Moraxellales;Gammaproteobacteria;Proteobacteria;Bacteria
Acinetobacter_seifertii_AS80	0.008099	32.5472	CP061546.1	GCA_014717695.1	Acinetobacter seifertii;Acinetobacter calcoaceticus/baumannii complex;Acinetobacter;Moraxellaceae;Moraxellales;Gammaproteobacteria;Proteobacteria;Bacteria
Acinetobacter_seifertii_AS80	0.005838	37.9753	CP061547.1	GCA_014717695.1	Acinetobacter seifertii;Acinetobacter calcoaceticus/baumannii complex;Acinetobacter;Moraxellaceae;Moraxellales;Gammaproteobacteria;Proteobacteria;Bacteria
Acinetobacter_seifertii_AS80	0.005091	35.7297	CP061548.1	GCA_014717695.1	Acinetobacter seifertii;Acinetobacter calcoaceticus/baumannii complex;Acinetobacter;Moraxellaceae;Moraxellales;Gammaproteobacteria;Proteobacteria;Bacteria
Acinetobacter_seifertii_AS80	0.003744	39.8504	CP061549.1	GCA_014717695.1	Acinetobacter seifertii;Acinetobacter calcoaceticus/baumannii complex;Acinetobacter;Moraxellaceae;Moraxellales;Gammaproteobacteria;Proteobacteria;Bacteria
Acinetobacter_seifertii_AS59	0.007444	33.1274	NZ_CP061597.1	GCA_014720075.1	Acinetobacter seifertii;Acinetobacter calcoaceticus/baumannii complex;Acinetobacter;Moraxellaceae;Moraxellales;Gammaproteobacteria;Proteobacteria;Bacteria
Acinetobacter_seifertii_AS74	0.336046	39.6458	CP061557.1	GCA_014717935.1	Acinetobacter seifertii;Acinetobacter calcoaceticus/baumannii complex;Acinetobacter;Moraxellaceae;Moraxellales;Gammaproteobacteria;Proteobacteria;Bacteria
Acinetobacter_seifertii_AS74	0.10755	38.6769	CP061558.1	GCA_014717935.1	Acinetobacter seifertii;Acinetobacter calcoaceticus/baumannii complex;Acinetobacter;Moraxellaceae;Moraxellales;Gammaproteobacteria;Proteobacteria;Bacteria
Acinetobacter_seifertii_AS74	0.030725	41.0285	CP061559.1	GCA_014717935.1	Acinetobacter seifertii;Acinetobacter calcoaceticus/baumannii complex;Acinetobacter;Moraxellaceae;Moraxellales;Gammaproteobacteria;Proteobacteria;Bacteria
Acinetobacter_seifertii_AS74	0.012797	35.563	CP061560.1	GCA_014717935.1	Acinetobacter seifertii;Acinetobacter calcoaceticus/baumannii complex;Acinetobacter;Moraxellaceae;Moraxellales;Gammaproteobacteria;Proteobacteria;Bacteria
Acinetobacter_seifertii_AS72	0.120338	38.4209	CP061566.1	GCA_014718535.1	Acinetobacter seifertii;Acinetobacter calcoaceticus/baumannii complex;Acinetobacter;Moraxellaceae;Moraxellales;Gammaproteobacteria;Proteobacteria;Bacteria
Acinetobacter_seifertii_AS72	0.006643	35.3003	CP061567.1	GCA_014718535.1	Acinetobacter seifertii;Acinetobacter calcoaceticus/baumannii complex;Acinetobacter;Moraxellaceae;Moraxellales;Gammaproteobacteria;Proteobacteria;Bacteria
Acinetobacter_seifertii_AS52	0.079144	41.2274	CP061610.1	GCA_014720715.1	Acinetobacter seifertii;Acinetobacter calcoaceticus/baumannii complex;Acinetobacter;Moraxellaceae;Moraxellales;Gammaproteobacteria;Proteobacteria;Bacteria
Acinetobacter_seifertii_AS52	0.016243	34.0947	CP061611.1	GCA_014720715.1	Acinetobacter seifertii;Acinetobacter calcoaceticus/baumannii complex;Acinetobacter;Moraxellaceae;Moraxellales;Gammaproteobacteria;Proteobacteria;Bacteria
Acinetobacter_seifertii_AS52	0.01007	35.0149	CP061612.1	GCA_014720715.1	Acinetobacter seifertii;Acinetobacter calcoaceticus/baumannii complex;Acinetobacter;Moraxellaceae;Moraxellales;Gammaproteobacteria;Proteobacteria;Bacteria
Acinetobacter_seifertii_AS42	0.134107	36.2077	NZ_CP061829.1	GCA_014788525.1	Acinetobacter seifertii;Acinetobacter calcoaceticus/baumannii complex;Acinetobacter;Moraxellaceae;Moraxellales;Gammaproteobacteria;Proteobacteria;Bacteria
Acinetobacter_seifertii_AS42	0.105816	38.6435	NZ_CP061830.1	GCA_014788525.1	Acinetobacter seifertii;Acinetobacter calcoaceticus/baumannii complex;Acinetobacter;Moraxellaceae;Moraxellales;Gammaproteobacteria;Proteobacteria;Bacteria
Acinetobacter_seifertii_AS42	0.003857	42.1571	NZ_CP061831.1	GCA_014788525.1	Acinetobacter seifertii;Acinetobacter calcoaceticus/baumannii complex;Acinetobacter;Moraxellaceae;Moraxellales;Gammaproteobacteria;Proteobacteria;Bacteria
Acinetobacter_septicus_FDAARGOS_1401	0.369925	38.2786	NZ_CP079899.1	GCA_019355975.1	Acinetobacter septicus;Acinetobacter;Moraxellaceae;Moraxellales;Gammaproteobacteria;Proteobacteria;Bacteria
Acinetobacter_soli_GFJ2	0.086373	38.967	NZ_CP016897.1	GCA_001953195.1	Acinetobacter soli;Acinetobacter;Moraxellaceae;Moraxellales;Gammaproteobacteria;Proteobacteria;Bacteria
Acinetobacter_soli_GFJ2	0.078649	37.0176	NZ_CP016898.1	GCA_001953195.1	Acinetobacter soli;Acinetobacter;Moraxellaceae;Moraxellales;Gammaproteobacteria;Proteobacteria;Bacteria
Acinetobacter_soli_GFJ2	0.010453	37.0324	NZ_CP016899.1	GCA_001953195.1	Acinetobacter soli;Acinetobacter;Moraxellaceae;Moraxellales;Gammaproteobacteria;Proteobacteria;Bacteria
Acinetobacter_soli_GFJ2	0.009416	38.6682	NZ_CP016900.1	GCA_001953195.1	Acinetobacter soli;Acinetobacter;Moraxellaceae;Moraxellales;Gammaproteobacteria;Proteobacteria;Bacteria
Acinetobacter_soli_GFJ2	0.005086	39.3826	NZ_CP016901.1	GCA_001953195.1	Acinetobacter soli;Acinetobacter;Moraxellaceae;Moraxellales;Gammaproteobacteria;Proteobacteria;Bacteria
Acinetobacter_soli_GFJ2	0.004066	38.1456	NZ_CP016902.1	GCA_001953195.1	Acinetobacter soli;Acinetobacter;Moraxellaceae;Moraxellales;Gammaproteobacteria;Proteobacteria;Bacteria
Acinetobacter_soli_GFJ2	0.004008	37.3004	NZ_CP016903.1	GCA_001953195.1	Acinetobacter soli;Acinetobacter;Moraxellaceae;Moraxellales;Gammaproteobacteria;Proteobacteria;Bacteria
Acinetobacter_soli_M3-1-68	0.201182	36.9993	NZ_CP073242.1	GCA_018139125.1	Acinetobacter soli;Acinetobacter;Moraxellaceae;Moraxellales;Gammaproteobacteria;Proteobacteria;Bacteria
Acinetobacter_sp._10FS3-1	0.395494	38.9007	NZ_CP039144.1	GCA_013343215.1	Acinetobacter sp. 10FS3-1;Acinetobacter;Moraxellaceae;Moraxellales;Gammaproteobacteria;Proteobacteria;Bacteria
Acinetobacter_sp._10FS3-1	0.075189	38.9991	NZ_CP039145.1	GCA_013343215.1	Acinetobacter sp. 10FS3-1;Acinetobacter;Moraxellaceae;Moraxellales;Gammaproteobacteria;Proteobacteria;Bacteria
Acinetobacter_sp._10FS3-1	0.073803	42.4685	NZ_CP039146.1	GCA_013343215.1	Acinetobacter sp. 10FS3-1;Acinetobacter;Moraxellaceae;Moraxellales;Gammaproteobacteria;Proteobacteria;Bacteria
Acinetobacter_sp._10FS3-1	0.054764	38.6221	NZ_CP039147.1	GCA_013343215.1	Acinetobacter sp. 10FS3-1;Acinetobacter;Moraxellaceae;Moraxellales;Gammaproteobacteria;Proteobacteria;Bacteria
Acinetobacter_sp._10FS3-1	0.016045	34.4219	NZ_CP039148.1	GCA_013343215.1	Acinetobacter sp. 10FS3-1;Acinetobacter;Moraxellaceae;Moraxellales;Gammaproteobacteria;Proteobacteria;Bacteria
Acinetobacter_sp._10FS3-1	0.013219	38.9818	NZ_CP039149.1	GCA_013343215.1	Acinetobacter sp. 10FS3-1;Acinetobacter;Moraxellaceae;Moraxellales;Gammaproteobacteria;Proteobacteria;Bacteria
Acinetobacter_sp._10FS3-1	0.012304	36.7767	NZ_CP039150.1	GCA_013343215.1	Acinetobacter sp. 10FS3-1;Acinetobacter;Moraxellaceae;Moraxellales;Gammaproteobacteria;Proteobacteria;Bacteria
Acinetobacter_sp._10FS3-1	0.012036	33.217	NZ_CP039151.1	GCA_013343215.1	Acinetobacter sp. 10FS3-1;Acinetobacter;Moraxellaceae;Moraxellales;Gammaproteobacteria;Proteobacteria;Bacteria
Acinetobacter_sp._10FS3-1	0.010722	35.6836	NZ_CP039152.1	GCA_013343215.1	Acinetobacter sp. 10FS3-1;Acinetobacter;Moraxellaceae;Moraxellales;Gammaproteobacteria;Proteobacteria;Bacteria
Acinetobacter_sp._10FS3-1	0.009137	35.5587	NZ_CP039153.1	GCA_013343215.1	Acinetobacter sp. 10FS3-1;Acinetobacter;Moraxellaceae;Moraxellales;Gammaproteobacteria;Proteobacteria;Bacteria
Acinetobacter_sp._10FS3-1	0.008462	38.0643	NZ_CP039154.1	GCA_013343215.1	Acinetobacter sp. 10FS3-1;Acinetobacter;Moraxellaceae;Moraxellales;Gammaproteobacteria;Proteobacteria;Bacteria
Acinetobacter_sp._10FS3-1	0.005881	36.1333	NZ_CP039155.1	GCA_013343215.1	Acinetobacter sp. 10FS3-1;Acinetobacter;Moraxellaceae;Moraxellales;Gammaproteobacteria;Proteobacteria;Bacteria
Acinetobacter_sp._Ac-14	0.117968	39.8337	NZ_CP063770.1	GCA_015224645.1	Acinetobacter sp. Ac-14;Acinetobacter;Moraxellaceae;Moraxellales;Gammaproteobacteria;Proteobacteria;Bacteria
Acinetobacter_sp._Ac-14	0.017334	34.9371	NZ_CP063771.1	GCA_015224645.1	Acinetobacter sp. Ac-14;Acinetobacter;Moraxellaceae;Moraxellales;Gammaproteobacteria;Proteobacteria;Bacteria
Acinetobacter_sp._ACNIH1	0.011503	43.9798	NZ_CP026421.1	GCA_002934695.1	Acinetobacter sp. ACNIH1;Acinetobacter;Moraxellaceae;Moraxellales;Gammaproteobacteria;Proteobacteria;Bacteria
Acinetobacter_sp._ACNIH1	0.01308	39.052	NZ_CP026422.1	GCA_002934695.1	Acinetobacter sp. ACNIH1;Acinetobacter;Moraxellaceae;Moraxellales;Gammaproteobacteria;Proteobacteria;Bacteria
Acinetobacter_sp._ACNIH1	0.040249	37.3674	NZ_CP026423.1	GCA_002934695.1	Acinetobacter sp. ACNIH1;Acinetobacter;Moraxellaceae;Moraxellales;Gammaproteobacteria;Proteobacteria;Bacteria
Acinetobacter_sp._ACNIH1	0.018295	36.1738	NZ_CP026424.1	GCA_002934695.1	Acinetobacter sp. ACNIH1;Acinetobacter;Moraxellaceae;Moraxellales;Gammaproteobacteria;Proteobacteria;Bacteria
Acinetobacter_sp._ACNIH1	0.039361	37.0748	NZ_CP026425.1	GCA_002934695.1	Acinetobacter sp. ACNIH1;Acinetobacter;Moraxellaceae;Moraxellales;Gammaproteobacteria;Proteobacteria;Bacteria
Acinetobacter_sp._ACNIH1	0.257654	40.4523	NZ_CP026426.1	GCA_002934695.1	Acinetobacter sp. ACNIH1;Acinetobacter;Moraxellaceae;Moraxellales;Gammaproteobacteria;Proteobacteria;Bacteria
Acinetobacter_sp._ACNIH1	0.008765	36.5887	NZ_CP026427.1	GCA_002934695.1	Acinetobacter sp. ACNIH1;Acinetobacter;Moraxellaceae;Moraxellales;Gammaproteobacteria;Proteobacteria;Bacteria
Acinetobacter_sp._ACNIH2	0.011959	35.9813	NZ_CP026413.1	GCA_002934965.1	Acinetobacter sp. ACNIH2;Acinetobacter;Moraxellaceae;Moraxellales;Gammaproteobacteria;Proteobacteria;Bacteria
Acinetobacter_sp._ACNIH2	0.017598	36.5951	NZ_CP026414.1	GCA_002934965.1	Acinetobacter sp. ACNIH2;Acinetobacter;Moraxellaceae;Moraxellales;Gammaproteobacteria;Proteobacteria;Bacteria
Acinetobacter_sp._ACNIH2	0.118501	40.8807	NZ_CP026415.1	GCA_002934965.1	Acinetobacter sp. ACNIH2;Acinetobacter;Moraxellaceae;Moraxellales;Gammaproteobacteria;Proteobacteria;Bacteria
Acinetobacter_sp._ACNIH2	0.127843	38.4104	NZ_CP026416.1	GCA_002934965.1	Acinetobacter sp. ACNIH2;Acinetobacter;Moraxellaceae;Moraxellales;Gammaproteobacteria;Proteobacteria;Bacteria
Acinetobacter_sp._ACNIH2	0.012933	36.4958	NZ_CP026417.1	GCA_002934965.1	Acinetobacter sp. ACNIH2;Acinetobacter;Moraxellaceae;Moraxellales;Gammaproteobacteria;Proteobacteria;Bacteria
Acinetobacter_sp._ACNIH2	0.043928	50.1366	NZ_CP026418.1	GCA_002934965.1	Acinetobacter sp. ACNIH2;Acinetobacter;Moraxellaceae;Moraxellales;Gammaproteobacteria;Proteobacteria;Bacteria
Acinetobacter_sp._ACNIH2	0.041447	41.313	NZ_CP026419.1	GCA_002934965.1	Acinetobacter sp. ACNIH2;Acinetobacter;Moraxellaceae;Moraxellales;Gammaproteobacteria;Proteobacteria;Bacteria
Acinetobacter_sp._BEC1-S18-ESBL-01	0.088315	39.9151	NZ_AP022303.1	GCA_014169935.1	Acinetobacter sp. BEC1-S18-ESBL-01;Acinetobacter;Moraxellaceae;Moraxellales;Gammaproteobacteria;Proteobacteria;Bacteria
Acinetobacter_sp._BEC1-S18-ESBL-01	0.011158	35.1138	NZ_AP022304.1	GCA_014169935.1	Acinetobacter sp. BEC1-S18-ESBL-01;Acinetobacter;Moraxellaceae;Moraxellales;Gammaproteobacteria;Proteobacteria;Bacteria
Acinetobacter_sp._BHS4	0.007145	31.9944	NZ_CP075324.1	GCA_018454425.1	Acinetobacter sp. BHS4;Acinetobacter;Moraxellaceae;Moraxellales;Gammaproteobacteria;Proteobacteria;Bacteria
Acinetobacter_sp._CS-2	0.020852	35.6129	NZ_CP067020.1	GCA_016599715.1	Acinetobacter sp. CS-2;Acinetobacter;Moraxellaceae;Moraxellales;Gammaproteobacteria;Proteobacteria;Bacteria
Acinetobacter_sp._CS-2	0.28393	38.4489	NZ_CP067021.1	GCA_016599715.1	Acinetobacter sp. CS-2;Acinetobacter;Moraxellaceae;Moraxellales;Gammaproteobacteria;Proteobacteria;Bacteria
Acinetobacter_sp._DUT-2	0.141965	40.2134	CP014652.1	GCA_001581975.1	Acinetobacter sp. DUT-2;Acinetobacter;Moraxellaceae;Moraxellales;Gammaproteobacteria;Proteobacteria;Bacteria
Acinetobacter_sp._DUT-2	0.050047	36.9013	CP014653.1	GCA_001581975.1	Acinetobacter sp. DUT-2;Acinetobacter;Moraxellaceae;Moraxellales;Gammaproteobacteria;Proteobacteria;Bacteria
Acinetobacter_sp._DUT-2	0.01982	36.8668	CP014654.1	GCA_001581975.1	Acinetobacter sp. DUT-2;Acinetobacter;Moraxellaceae;Moraxellales;Gammaproteobacteria;Proteobacteria;Bacteria
Acinetobacter_sp._DUT-2	0.011158	35.1138	CP014655.1	GCA_001581975.1	Acinetobacter sp. DUT-2;Acinetobacter;Moraxellaceae;Moraxellales;Gammaproteobacteria;Proteobacteria;Bacteria
Acinetobacter_sp._DUT-2	0.005511	57.6302	CP014656.1	GCA_001581975.1	Acinetobacter sp. DUT-2;Acinetobacter;Moraxellaceae;Moraxellales;Gammaproteobacteria;Proteobacteria;Bacteria
Acinetobacter_sp._FDAARGOS_493	0.067023	33.3766	NZ_CP033857.1	GCA_003812245.1	Acinetobacter sp. FDAARGOS_493;Acinetobacter;Moraxellaceae;Moraxellales;Gammaproteobacteria;Proteobacteria;Bacteria
Acinetobacter_sp._FDAARGOS_493	0.016832	34.2978	NZ_CP033859.1	GCA_003812245.1	Acinetobacter sp. FDAARGOS_493;Acinetobacter;Moraxellaceae;Moraxellales;Gammaproteobacteria;Proteobacteria;Bacteria
Acinetobacter_sp._FDAARGOS_493	0.0116	37.0431	NZ_CP033860.1	GCA_003812245.1	Acinetobacter sp. FDAARGOS_493;Acinetobacter;Moraxellaceae;Moraxellales;Gammaproteobacteria;Proteobacteria;Bacteria
Acinetobacter_sp._FDAARGOS_494	0.001226	34.5024	NZ_CP033867.1	GCA_003812225.1	Acinetobacter sp. FDAARGOS_494;Acinetobacter;Moraxellaceae;Moraxellales;Gammaproteobacteria;Proteobacteria;Bacteria
Acinetobacter_sp._FDAARGOS_560	0.023171	44.7931	NZ_CP033863.1	GCA_003812205.1	Acinetobacter sp. FDAARGOS_560;Acinetobacter;Moraxellaceae;Moraxellales;Gammaproteobacteria;Proteobacteria;Bacteria
Acinetobacter_sp._FDAARGOS_560	0.068135	41.3194	NZ_CP033864.1	GCA_003812205.1	Acinetobacter sp. FDAARGOS_560;Acinetobacter;Moraxellaceae;Moraxellales;Gammaproteobacteria;Proteobacteria;Bacteria
Acinetobacter_sp._FDAARGOS_724	0.005829	35.4778	NZ_CP054904.1	GCA_013364475.1	Acinetobacter sp. FDAARGOS_724;Acinetobacter;Moraxellaceae;Moraxellales;Gammaproteobacteria;Proteobacteria;Bacteria
Acinetobacter_sp._FDAARGOS_724	0.006693	34.5884	NZ_CP054905.1	GCA_013364475.1	Acinetobacter sp. FDAARGOS_724;Acinetobacter;Moraxellaceae;Moraxellales;Gammaproteobacteria;Proteobacteria;Bacteria
Acinetobacter_sp._FDAARGOS_724	0.005819	36.7073	NZ_CP054906.1	GCA_013364475.1	Acinetobacter sp. FDAARGOS_724;Acinetobacter;Moraxellaceae;Moraxellales;Gammaproteobacteria;Proteobacteria;Bacteria
Acinetobacter_sp._FDAARGOS_724	0.214175	39.0046	NZ_CP054907.1	GCA_013364475.1	Acinetobacter sp. FDAARGOS_724;Acinetobacter;Moraxellaceae;Moraxellales;Gammaproteobacteria;Proteobacteria;Bacteria
Acinetobacter_sp._LoGeW2-3	0.179399	39.3464	NZ_CP024012.1	GCA_002688565.1	Acinetobacter sp. LoGeW2-3;Acinetobacter;Moraxellaceae;Moraxellales;Gammaproteobacteria;Proteobacteria;Bacteria
Acinetobacter_sp._NCu2D-2	0.309964	38.7084	NZ_CP015595.1	GCA_001647675.1	Acinetobacter sp. NCu2D-2;Acinetobacter;Moraxellaceae;Moraxellales;Gammaproteobacteria;Proteobacteria;Bacteria
Acinetobacter_sp._NEB_394	0.007073	35.9536	NZ_CP055278.1	GCA_013374795.1	Acinetobacter sp. NEB 394;Acinetobacter;Moraxellaceae;Moraxellales;Gammaproteobacteria;Proteobacteria;Bacteria
Acinetobacter_sp._NEB_394	0.007048	33.9103	NZ_CP055279.1	GCA_013374795.1	Acinetobacter sp. NEB 394;Acinetobacter;Moraxellaceae;Moraxellales;Gammaproteobacteria;Proteobacteria;Bacteria
Acinetobacter_sp._NEB_394	0.006813	37.5752	NZ_CP055280.1	GCA_013374795.1	Acinetobacter sp. NEB 394;Acinetobacter;Moraxellaceae;Moraxellales;Gammaproteobacteria;Proteobacteria;Bacteria
Acinetobacter_sp._NEB_394	0.006257	35.7839	NZ_CP055281.1	GCA_013374795.1	Acinetobacter sp. NEB 394;Acinetobacter;Moraxellaceae;Moraxellales;Gammaproteobacteria;Proteobacteria;Bacteria
Acinetobacter_sp._NEB_394	0.005594	39.6675	NZ_CP055282.1	GCA_013374795.1	Acinetobacter sp. NEB 394;Acinetobacter;Moraxellaceae;Moraxellales;Gammaproteobacteria;Proteobacteria;Bacteria
Acinetobacter_sp._NEB_394	0.009444	34.5193	NZ_CP055283.1	GCA_013374795.1	Acinetobacter sp. NEB 394;Acinetobacter;Moraxellaceae;Moraxellales;Gammaproteobacteria;Proteobacteria;Bacteria
Acinetobacter_sp._NEB_394	0.161809	38.9614	NZ_CP055284.1	GCA_013374795.1	Acinetobacter sp. NEB 394;Acinetobacter;Moraxellaceae;Moraxellales;Gammaproteobacteria;Proteobacteria;Bacteria
Acinetobacter_sp._NEB_394	0.085229	39.4255	NZ_CP055285.1	GCA_013374795.1	Acinetobacter sp. NEB 394;Acinetobacter;Moraxellaceae;Moraxellales;Gammaproteobacteria;Proteobacteria;Bacteria
Acinetobacter_sp._NEB_394	0.014653	33.5221	NZ_CP055286.1	GCA_013374795.1	Acinetobacter sp. NEB 394;Acinetobacter;Moraxellaceae;Moraxellales;Gammaproteobacteria;Proteobacteria;Bacteria
Acinetobacter_sp._NEB_394	0.013799	35.162	NZ_CP055287.1	GCA_013374795.1	Acinetobacter sp. NEB 394;Acinetobacter;Moraxellaceae;Moraxellales;Gammaproteobacteria;Proteobacteria;Bacteria
Acinetobacter_sp._NEB_394	0.013036	34.8036	NZ_CP055288.1	GCA_013374795.1	Acinetobacter sp. NEB 394;Acinetobacter;Moraxellaceae;Moraxellales;Gammaproteobacteria;Proteobacteria;Bacteria
Acinetobacter_sp._NEB_394	0.012103	35.8671	NZ_CP055289.1	GCA_013374795.1	Acinetobacter sp. NEB 394;Acinetobacter;Moraxellaceae;Moraxellales;Gammaproteobacteria;Proteobacteria;Bacteria
Acinetobacter_sp._NEB_394	0.010333	33.785	NZ_CP055290.1	GCA_013374795.1	Acinetobacter sp. NEB 394;Acinetobacter;Moraxellaceae;Moraxellales;Gammaproteobacteria;Proteobacteria;Bacteria
Acinetobacter_sp._NEB_394	0.008955	34.6399	NZ_CP055291.1	GCA_013374795.1	Acinetobacter sp. NEB 394;Acinetobacter;Moraxellaceae;Moraxellales;Gammaproteobacteria;Proteobacteria;Bacteria
Acinetobacter_sp._NEB149	0.176422	40.2308	NZ_CP051209.1	GCA_012516415.1	Acinetobacter sp. NEB149;Acinetobacter;Moraxellaceae;Moraxellales;Gammaproteobacteria;Proteobacteria;Bacteria
Acinetobacter_sp._NEB149	0.063543	36.4903	NZ_CP051210.1	GCA_012516415.1	Acinetobacter sp. NEB149;Acinetobacter;Moraxellaceae;Moraxellales;Gammaproteobacteria;Proteobacteria;Bacteria
Acinetobacter_sp._NEB149	0.021992	36.3496	NZ_CP051211.1	GCA_012516415.1	Acinetobacter sp. NEB149;Acinetobacter;Moraxellaceae;Moraxellales;Gammaproteobacteria;Proteobacteria;Bacteria
Acinetobacter_sp._NEB149	0.010328	36.2703	NZ_CP051212.1	GCA_012516415.1	Acinetobacter sp. NEB149;Acinetobacter;Moraxellaceae;Moraxellales;Gammaproteobacteria;Proteobacteria;Bacteria
Acinetobacter_sp._SK-43	0.242504	34.6642	NZ_JADKPY010000001.1	GCA_015351505.1	Acinetobacter sp. SK-43;Acinetobacter;Moraxellaceae;Moraxellales;Gammaproteobacteria;Proteobacteria;Bacteria
Acinetobacter_sp._SWBY1	0.038161	38.0179	NZ_CP026617.1	GCA_002946595.1	Acinetobacter sp. SWBY1;Acinetobacter;Moraxellaceae;Moraxellales;Gammaproteobacteria;Proteobacteria;Bacteria
Acinetobacter_sp._TGL-Y2	0.298877	34.1344	NZ_CP015111.1	GCA_001612555.1	Acinetobacter sp. TGL-Y2;Acinetobacter;Moraxellaceae;Moraxellales;Gammaproteobacteria;Proteobacteria;Bacteria
Acinetobacter_sp._TGL-Y2	0.008682	34.2663	NZ_CP015112.1	GCA_001612555.1	Acinetobacter sp. TGL-Y2;Acinetobacter;Moraxellaceae;Moraxellales;Gammaproteobacteria;Proteobacteria;Bacteria
Acinetobacter_sp._Tol_5	0.117717	40.7868	NZ_AP024709.1	GCA_019702905.1	Acinetobacter sp. Tol 5;Acinetobacter;Moraxellaceae;Moraxellales;Gammaproteobacteria;Proteobacteria;Bacteria
Acinetobacter_sp._WCHA45	0.007547	32.874	NZ_CP028556.1	GCA_002165255.2	Acinetobacter sp. WCHA45;Acinetobacter;Moraxellaceae;Moraxellales;Gammaproteobacteria;Proteobacteria;Bacteria
Acinetobacter_sp._WCHA45	0.007282	33.0129	NZ_CP028557.1	GCA_002165255.2	Acinetobacter sp. WCHA45;Acinetobacter;Moraxellaceae;Moraxellales;Gammaproteobacteria;Proteobacteria;Bacteria
Acinetobacter_sp._WCHA45	0.006132	37.1983	NZ_CP028558.1	GCA_002165255.2	Acinetobacter sp. WCHA45;Acinetobacter;Moraxellaceae;Moraxellales;Gammaproteobacteria;Proteobacteria;Bacteria
Acinetobacter_sp._WCHA45	0.004344	37.7993	NZ_CP028559.1	GCA_002165255.2	Acinetobacter sp. WCHA45;Acinetobacter;Moraxellaceae;Moraxellales;Gammaproteobacteria;Proteobacteria;Bacteria
Acinetobacter_sp._WCHA45	0.19017	41.8846	NZ_CP028560.1	GCA_002165255.2	Acinetobacter sp. WCHA45;Acinetobacter;Moraxellaceae;Moraxellales;Gammaproteobacteria;Proteobacteria;Bacteria
Acinetobacter_sp._WCHA55	0.071539	42.444	NZ_CP032280.1	GCA_002165305.2	Acinetobacter sp. WCHA55;Acinetobacter;Moraxellaceae;Moraxellales;Gammaproteobacteria;Proteobacteria;Bacteria
Acinetobacter_sp._WCHA55	0.016361	37.1982	NZ_CP032281.1	GCA_002165305.2	Acinetobacter sp. WCHA55;Acinetobacter;Moraxellaceae;Moraxellales;Gammaproteobacteria;Proteobacteria;Bacteria
Acinetobacter_sp._WCHA55	0.014838	36.8918	NZ_CP032282.1	GCA_002165305.2	Acinetobacter sp. WCHA55;Acinetobacter;Moraxellaceae;Moraxellales;Gammaproteobacteria;Proteobacteria;Bacteria
Acinetobacter_sp._WCHA55	0.005624	36.042	NZ_CP032283.1	GCA_002165305.2	Acinetobacter sp. WCHA55;Acinetobacter;Moraxellaceae;Moraxellales;Gammaproteobacteria;Proteobacteria;Bacteria
Acinetobacter_sp._WCHA55	0.071326	39.8943	NZ_CP032284.1	GCA_002165305.2	Acinetobacter sp. WCHA55;Acinetobacter;Moraxellaceae;Moraxellales;Gammaproteobacteria;Proteobacteria;Bacteria
Acinetobacter_sp._WCHA55	0.372328	39.2804	NZ_CP032285.1	GCA_002165305.2	Acinetobacter sp. WCHA55;Acinetobacter;Moraxellaceae;Moraxellales;Gammaproteobacteria;Proteobacteria;Bacteria
Acinetobacter_sp._WCHAc010034	0.00347	36.6571	NZ_CP032267.1	GCA_001696615.3	Acinetobacter sp. WCHAc010034;Acinetobacter;Moraxellaceae;Moraxellales;Gammaproteobacteria;Proteobacteria;Bacteria
Acinetobacter_sp._WCHAc010034	0.066814	36.7483	NZ_CP032268.1	GCA_001696615.3	Acinetobacter sp. WCHAc010034;Acinetobacter;Moraxellaceae;Moraxellales;Gammaproteobacteria;Proteobacteria;Bacteria
Acinetobacter_sp._WCHAc010034	0.002817	34.3983	NZ_CP032269.1	GCA_001696615.3	Acinetobacter sp. WCHAc010034;Acinetobacter;Moraxellaceae;Moraxellales;Gammaproteobacteria;Proteobacteria;Bacteria
Acinetobacter_sp._WCHAc010034	0.014502	41.3253	NZ_CP032270.1	GCA_001696615.3	Acinetobacter sp. WCHAc010034;Acinetobacter;Moraxellaceae;Moraxellales;Gammaproteobacteria;Proteobacteria;Bacteria
Acinetobacter_sp._WCHAc010034	0.013204	39.6092	NZ_CP032271.1	GCA_001696615.3	Acinetobacter sp. WCHAc010034;Acinetobacter;Moraxellaceae;Moraxellales;Gammaproteobacteria;Proteobacteria;Bacteria
Acinetobacter_sp._WCHAc010034	0.012457	35.6506	NZ_CP032272.1	GCA_001696615.3	Acinetobacter sp. WCHAc010034;Acinetobacter;Moraxellaceae;Moraxellales;Gammaproteobacteria;Proteobacteria;Bacteria
Acinetobacter_sp._WCHAc010034	0.011378	34.7689	NZ_CP032273.1	GCA_001696615.3	Acinetobacter sp. WCHAc010034;Acinetobacter;Moraxellaceae;Moraxellales;Gammaproteobacteria;Proteobacteria;Bacteria
Acinetobacter_sp._WCHAc010034	0.010922	34.1329	NZ_CP032274.1	GCA_001696615.3	Acinetobacter sp. WCHAc010034;Acinetobacter;Moraxellaceae;Moraxellales;Gammaproteobacteria;Proteobacteria;Bacteria
Acinetobacter_sp._WCHAc010034	0.01009	43.7958	NZ_CP032275.1	GCA_001696615.3	Acinetobacter sp. WCHAc010034;Acinetobacter;Moraxellaceae;Moraxellales;Gammaproteobacteria;Proteobacteria;Bacteria
Acinetobacter_sp._WCHAc010034	0.00854	35.4684	NZ_CP032276.1	GCA_001696615.3	Acinetobacter sp. WCHAc010034;Acinetobacter;Moraxellaceae;Moraxellales;Gammaproteobacteria;Proteobacteria;Bacteria
Acinetobacter_sp._WCHAc010034	0.005934	36.4678	NZ_CP032277.1	GCA_001696615.3	Acinetobacter sp. WCHAc010034;Acinetobacter;Moraxellaceae;Moraxellales;Gammaproteobacteria;Proteobacteria;Bacteria
Acinetobacter_sp._WCHAc010034	0.049649	40.6715	NZ_CP032278.1	GCA_001696615.3	Acinetobacter sp. WCHAc010034;Acinetobacter;Moraxellaceae;Moraxellales;Gammaproteobacteria;Proteobacteria;Bacteria
Acinetobacter_sp._WCHAc010052	0.016399	40.5939	NZ_CP032138.1	GCA_002165295.2	Acinetobacter sp. WCHAc010052;Acinetobacter;Moraxellaceae;Moraxellales;Gammaproteobacteria;Proteobacteria;Bacteria
Acinetobacter_sp._WCHAc010052	0.007654	36.0726	NZ_CP032139.1	GCA_002165295.2	Acinetobacter sp. WCHAc010052;Acinetobacter;Moraxellaceae;Moraxellales;Gammaproteobacteria;Proteobacteria;Bacteria
Acinetobacter_sp._WCHAc010052	0.005025	37.2935	NZ_CP032140.1	GCA_002165295.2	Acinetobacter sp. WCHAc010052;Acinetobacter;Moraxellaceae;Moraxellales;Gammaproteobacteria;Proteobacteria;Bacteria
Acinetobacter_sp._WCHAc010052	0.0047	39.2553	NZ_CP032141.1	GCA_002165295.2	Acinetobacter sp. WCHAc010052;Acinetobacter;Moraxellaceae;Moraxellales;Gammaproteobacteria;Proteobacteria;Bacteria
Acinetobacter_sp._WCHAc010052	0.039365	37.2564	NZ_CP032142.1	GCA_002165295.2	Acinetobacter sp. WCHAc010052;Acinetobacter;Moraxellaceae;Moraxellales;Gammaproteobacteria;Proteobacteria;Bacteria
Acinetobacter_sp._WY4	0.16573	39.4702	NZ_CP053948.1	GCA_018438165.1	Acinetobacter sp. WY4;Acinetobacter;Moraxellaceae;Moraxellales;Gammaproteobacteria;Proteobacteria;Bacteria
Acinetobacter_sp._YH12138_YH12138_T	0.207449	38.0465	NZ_CP048671.1	GCA_015218525.1	Acinetobacter sp. YH12138;Acinetobacter;Moraxellaceae;Moraxellales;Gammaproteobacteria;Proteobacteria;Bacteria
Acinetobacter_sp._YH12138_YH12138_T	0.105038	41.0728	NZ_CP048672.1	GCA_015218525.1	Acinetobacter sp. YH12138;Acinetobacter;Moraxellaceae;Moraxellales;Gammaproteobacteria;Proteobacteria;Bacteria
Acinetobacter_sp._YH12138_YH12138_T	0.043289	37.1226	NZ_CP048673.1	GCA_015218525.1	Acinetobacter sp. YH12138;Acinetobacter;Moraxellaceae;Moraxellales;Gammaproteobacteria;Proteobacteria;Bacteria
Acinetobacter_sp._YH12138_YH12138_T	0.009029	32.9383	NZ_CP048674.1	GCA_015218525.1	Acinetobacter sp. YH12138;Acinetobacter;Moraxellaceae;Moraxellales;Gammaproteobacteria;Proteobacteria;Bacteria
Acinetobacter_sp._YH12138_YH12138_T	0.007078	36.4227	NZ_CP048675.1	GCA_015218525.1	Acinetobacter sp. YH12138;Acinetobacter;Moraxellaceae;Moraxellales;Gammaproteobacteria;Proteobacteria;Bacteria
Acinetobacter_sp._YH12138_YH12138_T	0.006871	34.8275	NZ_CP048676.1	GCA_015218525.1	Acinetobacter sp. YH12138;Acinetobacter;Moraxellaceae;Moraxellales;Gammaproteobacteria;Proteobacteria;Bacteria
Acinetobacter_sp._YH12138_YH12138_T	0.00628	33.2325	NZ_CP048677.1	GCA_015218525.1	Acinetobacter sp. YH12138;Acinetobacter;Moraxellaceae;Moraxellales;Gammaproteobacteria;Proteobacteria;Bacteria
Acinetobacter_sp._YH12138_YH12138_T	0.00603	40.8624	NZ_CP048678.1	GCA_015218525.1	Acinetobacter sp. YH12138;Acinetobacter;Moraxellaceae;Moraxellales;Gammaproteobacteria;Proteobacteria;Bacteria
Acinetobacter_sp._YH12138_YH12138_T	0.005358	37.6633	NZ_CP048679.1	GCA_015218525.1	Acinetobacter sp. YH12138;Acinetobacter;Moraxellaceae;Moraxellales;Gammaproteobacteria;Proteobacteria;Bacteria
Acinetobacter_sp._YH12138_YH12138_T	0.00533	36.6417	NZ_CP048680.1	GCA_015218525.1	Acinetobacter sp. YH12138;Acinetobacter;Moraxellaceae;Moraxellales;Gammaproteobacteria;Proteobacteria;Bacteria
Acinetobacter_tandoii_SE63	0.011449	38.1431	NZ_CP041366.1	GCA_006965565.1	Acinetobacter tandoii;Acinetobacter;Moraxellaceae;Moraxellales;Gammaproteobacteria;Proteobacteria;Bacteria
Acinetobacter_tandoii_SE63	0.001579	41.102	NZ_CP041367.1	GCA_006965565.1	Acinetobacter tandoii;Acinetobacter;Moraxellaceae;Moraxellales;Gammaproteobacteria;Proteobacteria;Bacteria
Acinetobacter_towneri_AeBJ009	0.047271	40.7586	NZ_CM016430.1	GCA_004786115.1	Acinetobacter towneri;Acinetobacter;Moraxellaceae;Moraxellales;Gammaproteobacteria;Proteobacteria;Bacteria
Acinetobacter_towneri_19110F47	0.047094	39.9584	NZ_CP046043.1	GCA_009676805.1	Acinetobacter towneri;Acinetobacter;Moraxellaceae;Moraxellales;Gammaproteobacteria;Proteobacteria;Bacteria
Acinetobacter_towneri_19110F47	0.143035	40.288	NZ_CP046044.1	GCA_009676805.1	Acinetobacter towneri;Acinetobacter;Moraxellaceae;Moraxellales;Gammaproteobacteria;Proteobacteria;Bacteria
Acinetobacter_towneri_205	0.158867	42.3549	NZ_CP048015.1	GCA_012220585.1	Acinetobacter towneri;Acinetobacter;Moraxellaceae;Moraxellales;Gammaproteobacteria;Proteobacteria;Bacteria
Acinetobacter_towneri_205	0.006693	36.7249	NZ_CP048016.1	GCA_012220585.1	Acinetobacter towneri;Acinetobacter;Moraxellaceae;Moraxellales;Gammaproteobacteria;Proteobacteria;Bacteria
Acinetobacter_towneri_205	0.001595	40.1254	NZ_CP048017.1	GCA_012220585.1	Acinetobacter towneri;Acinetobacter;Moraxellaceae;Moraxellales;Gammaproteobacteria;Proteobacteria;Bacteria
Acinetobacter_towneri_205	0.001416	40.5367	NZ_CP048018.1	GCA_012220585.1	Acinetobacter towneri;Acinetobacter;Moraxellaceae;Moraxellales;Gammaproteobacteria;Proteobacteria;Bacteria
Acinetobacter_towneri_GX7	0.178739	39.1129	NZ_CP071772.1	GCA_017498625.1	Acinetobacter towneri;Acinetobacter;Moraxellaceae;Moraxellales;Gammaproteobacteria;Proteobacteria;Bacteria
Acinetobacter_towneri_GX5	0.178808	40.6688	NZ_CP071769.1	GCA_017498605.1	Acinetobacter towneri;Acinetobacter;Moraxellaceae;Moraxellales;Gammaproteobacteria;Proteobacteria;Bacteria
Acinetobacter_towneri_GX3	0.148166	41.3293	NZ_CP071767.1	GCA_017498585.1	Acinetobacter towneri;Acinetobacter;Moraxellaceae;Moraxellales;Gammaproteobacteria;Proteobacteria;Bacteria
Acinetobacter_towneri_GX3	0.054135	36.88	NZ_CP071768.1	GCA_017498585.1	Acinetobacter towneri;Acinetobacter;Moraxellaceae;Moraxellales;Gammaproteobacteria;Proteobacteria;Bacteria
Acinetobacter_ursingii_M3	0.105528	40.9939	NZ_AP018825.1	GCA_003966675.1	Acinetobacter ursingii;Acinetobacter;Moraxellaceae;Moraxellales;Gammaproteobacteria;Proteobacteria;Bacteria
Acinetobacter_ursingii_M3	0.033916	38.4008	NZ_AP018826.1	GCA_003966675.1	Acinetobacter ursingii;Acinetobacter;Moraxellaceae;Moraxellales;Gammaproteobacteria;Proteobacteria;Bacteria
Acinetobacter_ursingii_FDAARGOS_1095	0.10736	41.1773	NZ_CP068181.1	GCA_016726205.1	Acinetobacter ursingii;Acinetobacter;Moraxellaceae;Moraxellales;Gammaproteobacteria;Proteobacteria;Bacteria
Acinetobacter_ursingii_FDAARGOS_1095	0.07509	37.4963	NZ_CP068182.1	GCA_016726205.1	Acinetobacter ursingii;Acinetobacter;Moraxellaceae;Moraxellales;Gammaproteobacteria;Proteobacteria;Bacteria
Acinetobacter_ursingii_FDAARGOS_1095	0.005501	36.9387	NZ_CP068183.1	GCA_016726205.1	Acinetobacter ursingii;Acinetobacter;Moraxellaceae;Moraxellales;Gammaproteobacteria;Proteobacteria;Bacteria
Acinetobacter_ursingii_FDAARGOS_1095	0.004158	38.4079	NZ_CP068184.1	GCA_016726205.1	Acinetobacter ursingii;Acinetobacter;Moraxellaceae;Moraxellales;Gammaproteobacteria;Proteobacteria;Bacteria
Acinetobacter_ursingii_FDAARGOS_1096	0.12051	36.6194	NZ_CP068175.1	GCA_016726345.1	Acinetobacter ursingii;Acinetobacter;Moraxellaceae;Moraxellales;Gammaproteobacteria;Proteobacteria;Bacteria
Acinetobacter_ursingii_FDAARGOS_1096	0.074837	37.4641	NZ_CP068177.1	GCA_016726345.1	Acinetobacter ursingii;Acinetobacter;Moraxellaceae;Moraxellales;Gammaproteobacteria;Proteobacteria;Bacteria
Acinetobacter_ursingii_FDAARGOS_1096	0.005483	39.358	NZ_CP068178.1	GCA_016726345.1	Acinetobacter ursingii;Acinetobacter;Moraxellaceae;Moraxellales;Gammaproteobacteria;Proteobacteria;Bacteria
Acinetobacter_ursingii_FDAARGOS_1096	0.004721	38.6571	NZ_CP068179.1	GCA_016726345.1	Acinetobacter ursingii;Acinetobacter;Moraxellaceae;Moraxellales;Gammaproteobacteria;Proteobacteria;Bacteria
Acinetobacter_variabilis_XM9F202-2	0.186242	40.8635	NZ_CP060812.1	GCA_016607565.1	Acinetobacter variabilis;Acinetobacter;Moraxellaceae;Moraxellales;Gammaproteobacteria;Proteobacteria;Bacteria
Acinetobacter_variabilis_XM9F202-2	0.09043	42.8398	NZ_CP060813.1	GCA_016607565.1	Acinetobacter variabilis;Acinetobacter;Moraxellaceae;Moraxellales;Gammaproteobacteria;Proteobacteria;Bacteria
Acinetobacter_variabilis_XM9F202-2	0.017496	36.2026	NZ_CP060814.1	GCA_016607565.1	Acinetobacter variabilis;Acinetobacter;Moraxellaceae;Moraxellales;Gammaproteobacteria;Proteobacteria;Bacteria
Acinetobacter_variabilis_XM9F202-2	0.01313	37.0069	NZ_CP060815.1	GCA_016607565.1	Acinetobacter variabilis;Acinetobacter;Moraxellaceae;Moraxellales;Gammaproteobacteria;Proteobacteria;Bacteria
Acinetobacter_variabilis_XM9F202-2	0.002301	38.8092	NZ_CP060816.1	GCA_016607565.1	Acinetobacter variabilis;Acinetobacter;Moraxellaceae;Moraxellales;Gammaproteobacteria;Proteobacteria;Bacteria
Acinetobacter_variabilis_AV_175	0.196965	38.9039	NZ_CP078028.1	GCA_003938405.2	Acinetobacter variabilis;Acinetobacter;Moraxellaceae;Moraxellales;Gammaproteobacteria;Proteobacteria;Bacteria
Acinetobacter_variabilis_AV_175	0.019844	35.0333	NZ_CP078029.1	GCA_003938405.2	Acinetobacter variabilis;Acinetobacter;Moraxellaceae;Moraxellales;Gammaproteobacteria;Proteobacteria;Bacteria
Acinetobacter_variabilis_AV_175	0.019843	38.1192	NZ_CP078030.1	GCA_003938405.2	Acinetobacter variabilis;Acinetobacter;Moraxellaceae;Moraxellales;Gammaproteobacteria;Proteobacteria;Bacteria
Acinetobacter_variabilis_AV_175	0.015472	35.9617	NZ_CP078031.1	GCA_003938405.2	Acinetobacter variabilis;Acinetobacter;Moraxellaceae;Moraxellales;Gammaproteobacteria;Proteobacteria;Bacteria
Acinetobacter_variabilis_AV_175	0.004226	40.9134	NZ_CP078032.1	GCA_003938405.2	Acinetobacter variabilis;Acinetobacter;Moraxellaceae;Moraxellales;Gammaproteobacteria;Proteobacteria;Bacteria
Acinetobacter_variabilis_FDAARGOS_1487	0.158619	39.1536	NZ_CP083659.1	GCA_020099375.1	Acinetobacter variabilis;Acinetobacter;Moraxellaceae;Moraxellales;Gammaproteobacteria;Proteobacteria;Bacteria
Acinetobacter_variabilis_FDAARGOS_1487	0.089812	38.6997	NZ_CP083660.1	GCA_020099375.1	Acinetobacter variabilis;Acinetobacter;Moraxellaceae;Moraxellales;Gammaproteobacteria;Proteobacteria;Bacteria
Acinetobacter_variabilis_FDAARGOS_1487	0.013872	35.4095	NZ_CP083661.1	GCA_020099375.1	Acinetobacter variabilis;Acinetobacter;Moraxellaceae;Moraxellales;Gammaproteobacteria;Proteobacteria;Bacteria
Acinetobacter_variabilis_FDAARGOS_1487	0.011089	35.657	NZ_CP083662.1	GCA_020099375.1	Acinetobacter variabilis;Acinetobacter;Moraxellaceae;Moraxellales;Gammaproteobacteria;Proteobacteria;Bacteria
Acinetobacter_venetianus_TUST-DM21	0.343337	55.5711	CP060162.1	GCA_014250455.1	Acinetobacter venetianus;Acinetobacter;Moraxellaceae;Moraxellales;Gammaproteobacteria;Proteobacteria;Bacteria
Acinetobacter_venetianus_TUST-DM21	0.12379	54.363	CP060163.1	GCA_014250455.1	Acinetobacter venetianus;Acinetobacter;Moraxellaceae;Moraxellales;Gammaproteobacteria;Proteobacteria;Bacteria
Acinetobacter_venetianus_TUST-DM21	0.09558	54.8661	CP060164.1	GCA_014250455.1	Acinetobacter venetianus;Acinetobacter;Moraxellaceae;Moraxellales;Gammaproteobacteria;Proteobacteria;Bacteria
Acinetobacter_venetianus_VE-C3	0.186446	39.5573	NZ_ALIG01000010.1	GCA_000308235.2	Acinetobacter venetianus VE-C3;Acinetobacter;Moraxellaceae;Moraxellales;Gammaproteobacteria;Proteobacteria;Bacteria
Acinetobacter_wuhouensis_WCHA60	0.038671	36.5519	NZ_CP031709.1	GCA_001696605.3	Acinetobacter wuhouensis;Acinetobacter;Moraxellaceae;Moraxellales;Gammaproteobacteria;Proteobacteria;Bacteria
Acinetobacter_wuhouensis_WCHA60	0.030787	35.7424	NZ_CP031710.1	GCA_001696605.3	Acinetobacter wuhouensis;Acinetobacter;Moraxellaceae;Moraxellales;Gammaproteobacteria;Proteobacteria;Bacteria
Acinetobacter_wuhouensis_WCHA60	0.012086	42.4458	NZ_CP031711.1	GCA_001696605.3	Acinetobacter wuhouensis;Acinetobacter;Moraxellaceae;Moraxellales;Gammaproteobacteria;Proteobacteria;Bacteria
Acinetobacter_wuhouensis_WCHA60	0.012273	34.474	NZ_CP031712.1	GCA_001696605.3	Acinetobacter wuhouensis;Acinetobacter;Moraxellaceae;Moraxellales;Gammaproteobacteria;Proteobacteria;Bacteria
Acinetobacter_wuhouensis_WCHA60	0.005424	36.7994	NZ_CP031713.1	GCA_001696605.3	Acinetobacter wuhouensis;Acinetobacter;Moraxellaceae;Moraxellales;Gammaproteobacteria;Proteobacteria;Bacteria
Acinetobacter_wuhouensis_WCHA60	0.005113	36.9059	NZ_CP031714.1	GCA_001696605.3	Acinetobacter wuhouensis;Acinetobacter;Moraxellaceae;Moraxellales;Gammaproteobacteria;Proteobacteria;Bacteria
Acinetobacter_wuhouensis_WCHA60	0.005009	35.2965	NZ_CP031715.1	GCA_001696605.3	Acinetobacter wuhouensis;Acinetobacter;Moraxellaceae;Moraxellales;Gammaproteobacteria;Proteobacteria;Bacteria
Acinetobacter_wuhouensis_WCHAW010062	0.004283	37.894	NZ_CP033118.1	GCA_002165345.2	Acinetobacter wuhouensis;Acinetobacter;Moraxellaceae;Moraxellales;Gammaproteobacteria;Proteobacteria;Bacteria
Acinetobacter_wuhouensis_WCHAW010062	0.050181	36.8227	NZ_CP033119.1	GCA_002165345.2	Acinetobacter wuhouensis;Acinetobacter;Moraxellaceae;Moraxellales;Gammaproteobacteria;Proteobacteria;Bacteria
Acinetobacter_wuhouensis_WCHAW010062	0.003984	36.1446	NZ_CP033120.1	GCA_002165345.2	Acinetobacter wuhouensis;Acinetobacter;Moraxellaceae;Moraxellales;Gammaproteobacteria;Proteobacteria;Bacteria
Acinetobacter_wuhouensis_WCHAW010062	0.002121	39.604	NZ_CP033121.1	GCA_002165345.2	Acinetobacter wuhouensis;Acinetobacter;Moraxellaceae;Moraxellales;Gammaproteobacteria;Proteobacteria;Bacteria
Acinetobacter_wuhouensis_WCHAW010062	0.028438	36.5849	NZ_CP033122.1	GCA_002165345.2	Acinetobacter wuhouensis;Acinetobacter;Moraxellaceae;Moraxellales;Gammaproteobacteria;Proteobacteria;Bacteria
Acinetobacter_wuhouensis_WCHAW010062	0.016135	36.3743	NZ_CP033123.1	GCA_002165345.2	Acinetobacter wuhouensis;Acinetobacter;Moraxellaceae;Moraxellales;Gammaproteobacteria;Proteobacteria;Bacteria
Acinetobacter_wuhouensis_WCHAW010062	0.015012	34.3925	NZ_CP033124.1	GCA_002165345.2	Acinetobacter wuhouensis;Acinetobacter;Moraxellaceae;Moraxellales;Gammaproteobacteria;Proteobacteria;Bacteria
Acinetobacter_wuhouensis_WCHAW010062	0.012698	36.1947	NZ_CP033125.1	GCA_002165345.2	Acinetobacter wuhouensis;Acinetobacter;Moraxellaceae;Moraxellales;Gammaproteobacteria;Proteobacteria;Bacteria
Acinetobacter_wuhouensis_WCHAW010062	0.012655	35.97	NZ_CP033126.1	GCA_002165345.2	Acinetobacter wuhouensis;Acinetobacter;Moraxellaceae;Moraxellales;Gammaproteobacteria;Proteobacteria;Bacteria
Acinetobacter_wuhouensis_WCHAW010062	0.007351	36.2536	NZ_CP033127.1	GCA_002165345.2	Acinetobacter wuhouensis;Acinetobacter;Moraxellaceae;Moraxellales;Gammaproteobacteria;Proteobacteria;Bacteria
Acinetobacter_wuhouensis_WCHAW010062	0.005594	39.6675	NZ_CP033128.1	GCA_002165345.2	Acinetobacter wuhouensis;Acinetobacter;Moraxellaceae;Moraxellales;Gammaproteobacteria;Proteobacteria;Bacteria
Acinetobacter_wuhouensis_WCHAW010062	0.00489	36.2781	NZ_CP033129.1	GCA_002165345.2	Acinetobacter wuhouensis;Acinetobacter;Moraxellaceae;Moraxellales;Gammaproteobacteria;Proteobacteria;Bacteria
Acinetobacter_wuhouensis_WCHAW010062	0.311749	38.3754	NZ_CP033130.1	GCA_002165345.2	Acinetobacter wuhouensis;Acinetobacter;Moraxellaceae;Moraxellales;Gammaproteobacteria;Proteobacteria;Bacteria
Acinetobacter_wuhouensis_WCHAW010062	0.059191	42.2801	NZ_CP033131.1	GCA_002165345.2	Acinetobacter wuhouensis;Acinetobacter;Moraxellaceae;Moraxellales;Gammaproteobacteria;Proteobacteria;Bacteria
Acinetobacter_wuhouensis_WCHAW010062	0.008773	34.7544	NZ_CP033132.1	GCA_002165345.2	Acinetobacter wuhouensis;Acinetobacter;Moraxellaceae;Moraxellales;Gammaproteobacteria;Proteobacteria;Bacteria
Actinobacillus_pleuropneumoniae_KL_16	0.007699	60.93	NZ_CP022716.1	GCA_003431405.1	Actinobacillus pleuropneumoniae;Actinobacillus;Pasteurellaceae;Pasteurellales;Gammaproteobacteria;Proteobacteria;Bacteria
Actinobacillus_pleuropneumoniae_serovar_7_str._AP76	0.003533	41.7209	NC_010940.1	GCA_000020405.1	Actinobacillus pleuropneumoniae serovar 7 str. AP76;Actinobacillus;Pasteurellaceae;Pasteurellales;Gammaproteobacteria;Proteobacteria;Bacteria
Actinobacillus_pleuropneumoniae_serovar_7_str._AP76	0.004236	48.0878	NC_010941.1	GCA_000020405.1	Actinobacillus pleuropneumoniae serovar 7 str. AP76;Actinobacillus;Pasteurellaceae;Pasteurellales;Gammaproteobacteria;Proteobacteria;Bacteria
Actinobacillus_pleuropneumoniae_serovar_7_str._AP76	0.005685	41.5128	NC_010942.1	GCA_000020405.1	Actinobacillus pleuropneumoniae serovar 7 str. AP76;Actinobacillus;Pasteurellaceae;Pasteurellales;Gammaproteobacteria;Proteobacteria;Bacteria
Actinobacillus_sp._GY-402	0.006349	44.2274	NZ_CP062136.1	GCA_014843355.1	Actinobacillus sp. GY-402;unclassified Actinobacillus;Actinobacillus;Pasteurellaceae;Pasteurellales;Gammaproteobacteria;Proteobacteria;Bacteria
Aeromonas_allosaccharophila_FDAARGOS_933	0.005636	51.3662	NZ_CP065746.1	GCA_016026615.1	Aeromonas allosaccharophila;Aeromonas;Aeromonadaceae;Aeromonadales;Gammaproteobacteria;Proteobacteria;Bacteria
Aeromonas_caviae_VBF856	0.013916	57.9764	CM004560.1	GCA_001702475.1	Aeromonas caviae;Aeromonas;Aeromonadaceae;Aeromonadales;Gammaproteobacteria;Proteobacteria;Bacteria
Aeromonas_caviae_VBF856	0.007703	48.7862	CM004561.1	GCA_001702475.1	Aeromonas caviae;Aeromonas;Aeromonadaceae;Aeromonadales;Gammaproteobacteria;Proteobacteria;Bacteria
Aeromonas_caviae_GSH8M-1	0.153814	54.222	NZ_AP019196.1	GCA_003925855.2	Aeromonas caviae;Aeromonas;Aeromonadaceae;Aeromonadales;Gammaproteobacteria;Proteobacteria;Bacteria
Aeromonas_caviae_GSH8M-1	0.053629	58.7611	NZ_AP019197.1	GCA_003925855.2	Aeromonas caviae;Aeromonas;Aeromonadaceae;Aeromonadales;Gammaproteobacteria;Proteobacteria;Bacteria
Aeromonas_caviae_GSH8M-1	0.008098	52.2475	NZ_AP019198.1	GCA_003925855.2	Aeromonas caviae;Aeromonas;Aeromonadaceae;Aeromonadales;Gammaproteobacteria;Proteobacteria;Bacteria
Aeromonas_caviae_R25-6	0.010471	55.9641	NZ_CP039626.1	GCA_003294855.2	Aeromonas caviae;Aeromonas;Aeromonadaceae;Aeromonadales;Gammaproteobacteria;Proteobacteria;Bacteria
Aeromonas_caviae_R25-2	0.228716	53.9389	CP039629.1	GCA_003294925.2	Aeromonas caviae;Aeromonas;Aeromonadaceae;Aeromonadales;Gammaproteobacteria;Proteobacteria;Bacteria
Aeromonas_caviae_WP2-W18-ESBL-01	0.135252	54.2003	NZ_AP021928.1	GCA_014168635.1	Aeromonas caviae;Aeromonas;Aeromonadaceae;Aeromonadales;Gammaproteobacteria;Proteobacteria;Bacteria
Aeromonas_caviae_WP5-W18-ESBL-02	0.147986	55.7749	NZ_AP022111.1	GCA_014169235.1	Aeromonas caviae;Aeromonas;Aeromonadaceae;Aeromonadales;Gammaproteobacteria;Proteobacteria;Bacteria
Aeromonas_caviae_WP8-S18-CRE-01	0.153814	54.222	NZ_AP022242.1	GCA_014169675.1	Aeromonas caviae;Aeromonas;Aeromonadaceae;Aeromonadales;Gammaproteobacteria;Proteobacteria;Bacteria
Aeromonas_caviae_WP8-S18-CRE-01	0.053629	58.7611	NZ_AP022243.1	GCA_014169675.1	Aeromonas caviae;Aeromonas;Aeromonadaceae;Aeromonadales;Gammaproteobacteria;Proteobacteria;Bacteria
Aeromonas_caviae_WP8-S18-CRE-01	0.008098	52.2475	NZ_AP022244.1	GCA_014169675.1	Aeromonas caviae;Aeromonas;Aeromonadaceae;Aeromonadales;Gammaproteobacteria;Proteobacteria;Bacteria
Aeromonas_caviae_WP8-S18-ESBL-04	0.058136	53.8943	NZ_AP022255.1	GCA_014169735.1	Aeromonas caviae;Aeromonas;Aeromonadaceae;Aeromonadales;Gammaproteobacteria;Proteobacteria;Bacteria
Aeromonas_caviae_T25-39	0.221458	53.6607	CP039627.1	GCA_003294895.2	Aeromonas caviae;Aeromonas;Aeromonadaceae;Aeromonadales;Gammaproteobacteria;Proteobacteria;Bacteria
Aeromonas_caviae_T25-39	0.103136	55.6217	CP039628.1	GCA_003294895.2	Aeromonas caviae;Aeromonas;Aeromonadaceae;Aeromonadales;Gammaproteobacteria;Proteobacteria;Bacteria
Aeromonas_caviae_KAM329	0.11136	55.3152	NZ_AP024137.1	GCA_015508545.2	Aeromonas caviae;Aeromonas;Aeromonadaceae;Aeromonadales;Gammaproteobacteria;Proteobacteria;Bacteria
Aeromonas_caviae_KAM329	0.049174	50.3315	NZ_AP024138.1	GCA_015508545.2	Aeromonas caviae;Aeromonas;Aeromonadaceae;Aeromonadales;Gammaproteobacteria;Proteobacteria;Bacteria
Aeromonas_caviae_KAM329	0.02902	59.2247	NZ_AP024139.1	GCA_015508545.2	Aeromonas caviae;Aeromonas;Aeromonadaceae;Aeromonadales;Gammaproteobacteria;Proteobacteria;Bacteria
Aeromonas_caviae_KAM329	0.006786	57.6481	NZ_AP024140.1	GCA_015508545.2	Aeromonas caviae;Aeromonas;Aeromonadaceae;Aeromonadales;Gammaproteobacteria;Proteobacteria;Bacteria
Aeromonas_caviae_KAM329	0.005012	58.4397	NZ_AP024141.1	GCA_015508545.2	Aeromonas caviae;Aeromonas;Aeromonadaceae;Aeromonadales;Gammaproteobacteria;Proteobacteria;Bacteria
Aeromonas_caviae_Aero52	0.111631	58.869	NZ_CP066814.1	GCA_016598815.1	Aeromonas caviae;Aeromonas;Aeromonadaceae;Aeromonadales;Gammaproteobacteria;Proteobacteria;Bacteria
Aeromonas_caviae_Aero52	0.024192	36.4005	NZ_CP066815.1	GCA_016598815.1	Aeromonas caviae;Aeromonas;Aeromonadaceae;Aeromonadales;Gammaproteobacteria;Proteobacteria;Bacteria
Aeromonas_caviae_Aero52	0.009797	50.5359	NZ_CP066816.1	GCA_016598815.1	Aeromonas caviae;Aeromonas;Aeromonadaceae;Aeromonadales;Gammaproteobacteria;Proteobacteria;Bacteria
Aeromonas_caviae_Aero19	0.110559	58.9088	NZ_CP068233.1	GCA_016728865.1	Aeromonas caviae;Aeromonas;Aeromonadaceae;Aeromonadales;Gammaproteobacteria;Proteobacteria;Bacteria
Aeromonas_caviae_Aero21	0.244072	57.7961	NZ_CP068231.1	GCA_016126815.2	Aeromonas caviae;Aeromonas;Aeromonadaceae;Aeromonadales;Gammaproteobacteria;Proteobacteria;Bacteria
Aeromonas_caviae_KAM376	0.103107	58.9077	NZ_AP024403.1	GCA_016861425.1	Aeromonas caviae;Aeromonas;Aeromonadaceae;Aeromonadales;Gammaproteobacteria;Proteobacteria;Bacteria
Aeromonas_caviae_KAM376	0.080262	54.1639	NZ_AP024404.1	GCA_016861425.1	Aeromonas caviae;Aeromonas;Aeromonadaceae;Aeromonadales;Gammaproteobacteria;Proteobacteria;Bacteria
Aeromonas_caviae_KAM376	0.042934	60.0922	NZ_AP024405.1	GCA_016861425.1	Aeromonas caviae;Aeromonas;Aeromonadaceae;Aeromonadales;Gammaproteobacteria;Proteobacteria;Bacteria
Aeromonas_caviae_KAM376	0.016284	62.7794	NZ_AP024406.1	GCA_016861425.1	Aeromonas caviae;Aeromonas;Aeromonadaceae;Aeromonadales;Gammaproteobacteria;Proteobacteria;Bacteria
Aeromonas_caviae_KAM376	0.008541	55.5907	NZ_AP024407.1	GCA_016861425.1	Aeromonas caviae;Aeromonas;Aeromonadaceae;Aeromonadales;Gammaproteobacteria;Proteobacteria;Bacteria
Aeromonas_caviae_KAM376	0.007404	56.6451	NZ_AP024408.1	GCA_016861425.1	Aeromonas caviae;Aeromonas;Aeromonadaceae;Aeromonadales;Gammaproteobacteria;Proteobacteria;Bacteria
Aeromonas_caviae_KAM376	0.004897	56.5652	NZ_AP024409.1	GCA_016861425.1	Aeromonas caviae;Aeromonas;Aeromonadaceae;Aeromonadales;Gammaproteobacteria;Proteobacteria;Bacteria
Aeromonas_caviae_SS332	0.218315	55.299	CP071152.1	GCA_017280155.1	Aeromonas caviae;Aeromonas;Aeromonadaceae;Aeromonadales;Gammaproteobacteria;Proteobacteria;Bacteria
Aeromonas_caviae_SS332	0.005213	55.0163	CP071153.1	GCA_017280155.1	Aeromonas caviae;Aeromonas;Aeromonadaceae;Aeromonadales;Gammaproteobacteria;Proteobacteria;Bacteria
Aeromonas_caviae_KAM345	0.066313	63.3963	NZ_AP024949.1	GCA_019972775.2	Aeromonas caviae;Aeromonas;Aeromonadaceae;Aeromonadales;Gammaproteobacteria;Proteobacteria;Bacteria
Aeromonas_caviae_KAM345	0.042798	60.5542	NZ_AP024950.1	GCA_019972775.2	Aeromonas caviae;Aeromonas;Aeromonadaceae;Aeromonadales;Gammaproteobacteria;Proteobacteria;Bacteria
Aeromonas_caviae_KAM345	0.02902	59.2247	NZ_AP024951.1	GCA_019972775.2	Aeromonas caviae;Aeromonas;Aeromonadaceae;Aeromonadales;Gammaproteobacteria;Proteobacteria;Bacteria
Aeromonas_caviae_KAM345	0.007378	56.6278	NZ_AP024952.1	GCA_019972775.2	Aeromonas caviae;Aeromonas;Aeromonadaceae;Aeromonadales;Gammaproteobacteria;Proteobacteria;Bacteria
Aeromonas_caviae_KAM345	0.00551	52.8857	NZ_AP024953.1	GCA_019972775.2	Aeromonas caviae;Aeromonas;Aeromonadaceae;Aeromonadales;Gammaproteobacteria;Proteobacteria;Bacteria
Aeromonas_caviae_KAM345	0.002855	53.5201	NZ_AP024954.1	GCA_019972775.2	Aeromonas caviae;Aeromonas;Aeromonadaceae;Aeromonadales;Gammaproteobacteria;Proteobacteria;Bacteria
Aeromonas_caviae_KAM339	0.216538	54.4135	NZ_AP024941.1	GCA_019973835.2	Aeromonas caviae;Aeromonas;Aeromonadaceae;Aeromonadales;Gammaproteobacteria;Proteobacteria;Bacteria
Aeromonas_caviae_KAM339	0.065156	63.9343	NZ_AP024942.1	GCA_019973835.2	Aeromonas caviae;Aeromonas;Aeromonadaceae;Aeromonadales;Gammaproteobacteria;Proteobacteria;Bacteria
Aeromonas_caviae_KAM339	0.021872	63.771	NZ_AP024943.1	GCA_019973835.2	Aeromonas caviae;Aeromonas;Aeromonadaceae;Aeromonadales;Gammaproteobacteria;Proteobacteria;Bacteria
Aeromonas_caviae_KAM339	0.008541	55.5907	NZ_AP024944.1	GCA_019973835.2	Aeromonas caviae;Aeromonas;Aeromonadaceae;Aeromonadales;Gammaproteobacteria;Proteobacteria;Bacteria
Aeromonas_caviae_KAM339	0.007404	56.6451	NZ_AP024945.1	GCA_019973835.2	Aeromonas caviae;Aeromonas;Aeromonadaceae;Aeromonadales;Gammaproteobacteria;Proteobacteria;Bacteria
Aeromonas_caviae_KAM339	0.004998	61.1445	NZ_AP024946.1	GCA_019973835.2	Aeromonas caviae;Aeromonas;Aeromonadaceae;Aeromonadales;Gammaproteobacteria;Proteobacteria;Bacteria
Aeromonas_caviae_KAM339	0.004897	56.5652	NZ_AP024947.1	GCA_019973835.2	Aeromonas caviae;Aeromonas;Aeromonadaceae;Aeromonadales;Gammaproteobacteria;Proteobacteria;Bacteria
Aeromonas_caviae_71485	0.006698	54.688	NZ_CP085469.1	GCA_020640975.1	Aeromonas caviae;Aeromonas;Aeromonadaceae;Aeromonadales;Gammaproteobacteria;Proteobacteria;Bacteria
Aeromonas_dhakensis_AAK1	0.004161	54.5542	NC_019014.1	GCA_000315195.1	Aeromonas dhakensis AAK1;Aeromonas;Aeromonadaceae;Aeromonadales;Gammaproteobacteria;Proteobacteria;Bacteria
Aeromonas_hydrophila_AL06-06	0.002838	58.2805	NZ_CP010948.1	GCA_000940915.1	Aeromonas hydrophila;Aeromonas;Aeromonadaceae;Aeromonadales;Gammaproteobacteria;Proteobacteria;Bacteria
Aeromonas_hydrophila_AL06-06	0.005958	56.9822	NZ_CP010949.1	GCA_000940915.1	Aeromonas hydrophila;Aeromonas;Aeromonadaceae;Aeromonadales;Gammaproteobacteria;Proteobacteria;Bacteria
Aeromonas_hydrophila_AL06-06	0.00777	50.0129	NZ_CP010950.1	GCA_000940915.1	Aeromonas hydrophila;Aeromonas;Aeromonadaceae;Aeromonadales;Gammaproteobacteria;Proteobacteria;Bacteria
Aeromonas_hydrophila_JBN2301	0.006318	56.252	NZ_CP013179.1	GCA_001455365.1	Aeromonas hydrophila;Aeromonas;Aeromonadaceae;Aeromonadales;Gammaproteobacteria;Proteobacteria;Bacteria
Aeromonas_hydrophila_JBN2301	0.006162	54.2681	NZ_CP013180.1	GCA_001455365.1	Aeromonas hydrophila;Aeromonas;Aeromonadaceae;Aeromonadales;Gammaproteobacteria;Proteobacteria;Bacteria
Aeromonas_hydrophila_JBN2301	0.006045	51.4971	NZ_CP013181.1	GCA_001455365.1	Aeromonas hydrophila;Aeromonas;Aeromonadaceae;Aeromonadales;Gammaproteobacteria;Proteobacteria;Bacteria
Aeromonas_hydrophila_D4	0.156086	50.1224	NZ_CP013966.1	GCA_001518775.1	Aeromonas hydrophila;Aeromonas;Aeromonadaceae;Aeromonadales;Gammaproteobacteria;Proteobacteria;Bacteria
Aeromonas_hydrophila_D4	0.006318	56.252	NZ_CP013967.1	GCA_001518775.1	Aeromonas hydrophila;Aeromonas;Aeromonadaceae;Aeromonadales;Gammaproteobacteria;Proteobacteria;Bacteria
Aeromonas_hydrophila_D4	0.006163	54.2755	NZ_CP013968.1	GCA_001518775.1	Aeromonas hydrophila;Aeromonas;Aeromonadaceae;Aeromonadales;Gammaproteobacteria;Proteobacteria;Bacteria
Aeromonas_hydrophila_D4	0.006045	51.4971	NZ_CP013969.1	GCA_001518775.1	Aeromonas hydrophila;Aeromonas;Aeromonadaceae;Aeromonadales;Gammaproteobacteria;Proteobacteria;Bacteria
Aeromonas_hydrophila_AHNIH1	0.143348	56.5093	NZ_CP016381.1	GCA_001687125.1	Aeromonas hydrophila;Aeromonas;Aeromonadaceae;Aeromonadales;Gammaproteobacteria;Proteobacteria;Bacteria
Aeromonas_hydrophila_AL97-91	0.006741	53.5974	NZ_CM004591.1	GCA_001705905.1	Aeromonas hydrophila;Aeromonas;Aeromonadaceae;Aeromonadales;Gammaproteobacteria;Proteobacteria;Bacteria
Aeromonas_hydrophila_MN98-04	0.002867	55.3889	NZ_CM004592.1	GCA_001705915.1	Aeromonas hydrophila;Aeromonas;Aeromonadaceae;Aeromonadales;Gammaproteobacteria;Proteobacteria;Bacteria
Aeromonas_hydrophila_Ah-HSP	0.119875	51.9666	NZ_CM007660.1	GCA_001982465.1	Aeromonas hydrophila;Aeromonas;Aeromonadaceae;Aeromonadales;Gammaproteobacteria;Proteobacteria;Bacteria
Aeromonas_hydrophila_WCX23	0.165121	52.5185	CP028419.1	GCA_003999465.1	Aeromonas hydrophila;Aeromonas;Aeromonadaceae;Aeromonadales;Gammaproteobacteria;Proteobacteria;Bacteria
Aeromonas_hydrophila_GSH8-2	0.039071	58.2043	NZ_AP019194.1	GCA_004296435.1	Aeromonas hydrophila;Aeromonas;Aeromonadaceae;Aeromonadales;Gammaproteobacteria;Proteobacteria;Bacteria
Aeromonas_hydrophila_23-C-23	0.165134	52.5222	NZ_CP038466.1	GCA_004684325.1	Aeromonas hydrophila;Aeromonas;Aeromonadaceae;Aeromonadales;Gammaproteobacteria;Proteobacteria;Bacteria
Aeromonas_hydrophila_WP8-S18-ESBL-02	0.039071	58.2043	NZ_AP022253.1	GCA_014169715.1	Aeromonas hydrophila;Aeromonas;Aeromonadaceae;Aeromonadales;Gammaproteobacteria;Proteobacteria;Bacteria
Aeromonas_hydrophila_KAM330	0.134822	59.6868	NZ_AP023399.1	GCA_014679585.1	Aeromonas hydrophila;Aeromonas;Aeromonadaceae;Aeromonadales;Gammaproteobacteria;Proteobacteria;Bacteria
Aeromonas_hydrophila_KAM330	0.080071	54.112	NZ_AP023400.1	GCA_014679585.1	Aeromonas hydrophila;Aeromonas;Aeromonadaceae;Aeromonadales;Gammaproteobacteria;Proteobacteria;Bacteria
Aeromonas_hydrophila_KAM330	0.061502	64.3329	NZ_AP023401.1	GCA_014679585.1	Aeromonas hydrophila;Aeromonas;Aeromonadaceae;Aeromonadales;Gammaproteobacteria;Proteobacteria;Bacteria
Aeromonas_hydrophila_KAM330	0.042934	60.0969	NZ_AP023402.1	GCA_014679585.1	Aeromonas hydrophila;Aeromonas;Aeromonadaceae;Aeromonadales;Gammaproteobacteria;Proteobacteria;Bacteria
Aeromonas_hydrophila_KAM330	0.012311	50.0853	NZ_AP023403.1	GCA_014679585.1	Aeromonas hydrophila;Aeromonas;Aeromonadaceae;Aeromonadales;Gammaproteobacteria;Proteobacteria;Bacteria
Aeromonas_hydrophila_KAM330	0.008117	55.0573	NZ_AP023404.1	GCA_014679585.1	Aeromonas hydrophila;Aeromonas;Aeromonadaceae;Aeromonadales;Gammaproteobacteria;Proteobacteria;Bacteria
Aeromonas_hydrophila_KAM330	0.005879	64.6709	NZ_AP023405.1	GCA_014679585.1	Aeromonas hydrophila;Aeromonas;Aeromonadaceae;Aeromonadales;Gammaproteobacteria;Proteobacteria;Bacteria
Aeromonas_hydrophila_KAM330	0.004897	56.5652	NZ_AP023406.1	GCA_014679585.1	Aeromonas hydrophila;Aeromonas;Aeromonadaceae;Aeromonadales;Gammaproteobacteria;Proteobacteria;Bacteria
Aeromonas_hydrophila_KAM330	0.002624	56.4405	NZ_AP023407.1	GCA_014679585.1	Aeromonas hydrophila;Aeromonas;Aeromonadaceae;Aeromonadales;Gammaproteobacteria;Proteobacteria;Bacteria
Aeromonas_hydrophila_CSUSB2	0.068825	49.8656	NZ_CP083945.1	GCA_020162255.1	Aeromonas hydrophila;Aeromonas;Aeromonadaceae;Aeromonadales;Gammaproteobacteria;Proteobacteria;Bacteria
Aeromonas_hydrophila_CSUSB2	0.00747	59.1165	NZ_CP083946.1	GCA_020162255.1	Aeromonas hydrophila;Aeromonas;Aeromonadaceae;Aeromonadales;Gammaproteobacteria;Proteobacteria;Bacteria
Aeromonas_hydrophila_subsp._hydrophila_WCHAH045096	0.0148	60.0135	NZ_CP028562.2	GCA_002850695.3	Aeromonas hydrophila subsp. hydrophila;Aeromonas;Aeromonadaceae;Aeromonadales;Gammaproteobacteria;Proteobacteria;Bacteria
Aeromonas_hydrophila_subsp._hydrophila_WCHAH045096	0.01184	60.3378	NZ_CP028563.1	GCA_002850695.3	Aeromonas hydrophila subsp. hydrophila;Aeromonas;Aeromonadaceae;Aeromonadales;Gammaproteobacteria;Proteobacteria;Bacteria
Aeromonas_hydrophila_subsp._hydrophila_WCHAH045096	0.002811	56.101	NZ_CP028564.1	GCA_002850695.3	Aeromonas hydrophila subsp. hydrophila;Aeromonas;Aeromonadaceae;Aeromonadales;Gammaproteobacteria;Proteobacteria;Bacteria
Aeromonas_hydrophila_subsp._hydrophila_WCHAH045096	0.032665	59.6326	NZ_CP028565.1	GCA_002850695.3	Aeromonas hydrophila subsp. hydrophila;Aeromonas;Aeromonadaceae;Aeromonadales;Gammaproteobacteria;Proteobacteria;Bacteria
Aeromonas_hydrophila_subsp._hydrophila_WCHAH045096	0.038976	58.1922	NZ_CP028566.1	GCA_002850695.3	Aeromonas hydrophila subsp. hydrophila;Aeromonas;Aeromonadaceae;Aeromonadales;Gammaproteobacteria;Proteobacteria;Bacteria
Aeromonas_hydrophila_subsp._hydrophila_WCHAH045096	0.24109	55.4378	NZ_CP028567.2	GCA_002850695.3	Aeromonas hydrophila subsp. hydrophila;Aeromonas;Aeromonadaceae;Aeromonadales;Gammaproteobacteria;Proteobacteria;Bacteria
Aeromonas_jandaei_JUNP479	0.006224	52.4582	NZ_AP024467.1	GCA_016865345.1	Aeromonas jandaei;Aeromonas;Aeromonadaceae;Aeromonadales;Gammaproteobacteria;Proteobacteria;Bacteria
Aeromonas_jandaei_Aer_Pi19.1HPAS	0.034066	56.3905	NZ_CP050702.1	GCA_017310175.1	Aeromonas jandaei;Aeromonas;Aeromonadaceae;Aeromonadales;Gammaproteobacteria;Proteobacteria;Bacteria
Aeromonas_jandaei_4956	0.117774	55.2465	CP053880.1	GCA_018802265.1	Aeromonas jandaei;Aeromonas;Aeromonadaceae;Aeromonadales;Gammaproteobacteria;Proteobacteria;Bacteria
Aeromonas_media_MC64	0.283486	54.5724	NZ_CP047963.1	GCA_009931135.1	Aeromonas media;Aeromonas;Aeromonadaceae;Aeromonadales;Gammaproteobacteria;Proteobacteria;Bacteria
Aeromonas_media_MC64	0.024044	56.5047	NZ_CP047964.1	GCA_009931135.1	Aeromonas media;Aeromonas;Aeromonadaceae;Aeromonadales;Gammaproteobacteria;Proteobacteria;Bacteria
Aeromonas_media_T0.1-19	0.002785	58.8869	NZ_CP038442.1	GCA_013085485.1	Aeromonas media;Aeromonas;Aeromonadaceae;Aeromonadales;Gammaproteobacteria;Proteobacteria;Bacteria
Aeromonas_media_R50-22	0.198927	56.3232	NZ_CP038449.1	GCA_013085785.1	Aeromonas media;Aeromonas;Aeromonadaceae;Aeromonadales;Gammaproteobacteria;Proteobacteria;Bacteria
Aeromonas_media_R50-22	0.199818	53.1629	NZ_CP038450.1	GCA_013085785.1	Aeromonas media;Aeromonas;Aeromonadaceae;Aeromonadales;Gammaproteobacteria;Proteobacteria;Bacteria
Aeromonas_media_R25-3	0.19078	56.4446	NZ_CP038446.1	GCA_013085765.1	Aeromonas media;Aeromonas;Aeromonadaceae;Aeromonadales;Gammaproteobacteria;Proteobacteria;Bacteria
Aeromonas_media_R25-3	0.004795	56.976	NZ_CP038447.1	GCA_013085765.1	Aeromonas media;Aeromonas;Aeromonadaceae;Aeromonadales;Gammaproteobacteria;Proteobacteria;Bacteria
Aeromonas_media_E31	0.373184	55.2135	NZ_CP067418.1	GCA_016653695.1	Aeromonas media;Aeromonas;Aeromonadaceae;Aeromonadales;Gammaproteobacteria;Proteobacteria;Bacteria
Aeromonas_media_E31	0.015349	56.0362	NZ_CP067419.1	GCA_016653695.1	Aeromonas media;Aeromonas;Aeromonadaceae;Aeromonadales;Gammaproteobacteria;Proteobacteria;Bacteria
Aeromonas_media_T5-1	0.100709	56.0695	CP061478.1	GCA_019455365.1	Aeromonas media;Aeromonas;Aeromonadaceae;Aeromonadales;Gammaproteobacteria;Proteobacteria;Bacteria
Aeromonas_media_TR3_1	0.009182	55.0534	NZ_CP075565.1	GCA_020423125.1	Aeromonas media;Aeromonas;Aeromonadaceae;Aeromonadales;Gammaproteobacteria;Proteobacteria;Bacteria
Aeromonas_media_WS	0.011276	55.9596	NZ_CP007568.1	GCA_000287215.3	Aeromonas media WS;Aeromonas;Aeromonadaceae;Aeromonadales;Gammaproteobacteria;Proteobacteria;Bacteria
Aeromonas_salmonicida_S121	0.195805	53.181	NZ_CP022170.1	GCA_002214245.1	Aeromonas salmonicida;Aeromonas;Aeromonadaceae;Aeromonadales;Gammaproteobacteria;Proteobacteria;Bacteria
Aeromonas_salmonicida_S121	0.070855	52.8953	NZ_CP022171.1	GCA_002214245.1	Aeromonas salmonicida;Aeromonas;Aeromonadaceae;Aeromonadales;Gammaproteobacteria;Proteobacteria;Bacteria
Aeromonas_salmonicida_S121	0.062511	54.8639	NZ_CP022172.1	GCA_002214245.1	Aeromonas salmonicida;Aeromonas;Aeromonadaceae;Aeromonadales;Gammaproteobacteria;Proteobacteria;Bacteria
Aeromonas_salmonicida_S121	0.012455	50.6142	NZ_CP022173.1	GCA_002214245.1	Aeromonas salmonicida;Aeromonas;Aeromonadaceae;Aeromonadales;Gammaproteobacteria;Proteobacteria;Bacteria
Aeromonas_salmonicida_S121	0.005037	54.9931	NZ_CP022174.1	GCA_002214245.1	Aeromonas salmonicida;Aeromonas;Aeromonadaceae;Aeromonadales;Gammaproteobacteria;Proteobacteria;Bacteria
Aeromonas_salmonicida_S68	0.070816	52.8835	NZ_CP022182.1	GCA_002214265.1	Aeromonas salmonicida;Aeromonas;Aeromonadaceae;Aeromonadales;Gammaproteobacteria;Proteobacteria;Bacteria
Aeromonas_salmonicida_S68	0.062485	54.8564	NZ_CP022183.1	GCA_002214265.1	Aeromonas salmonicida;Aeromonas;Aeromonadaceae;Aeromonadales;Gammaproteobacteria;Proteobacteria;Bacteria
Aeromonas_salmonicida_S68	0.012455	50.6142	NZ_CP022184.1	GCA_002214265.1	Aeromonas salmonicida;Aeromonas;Aeromonadaceae;Aeromonadales;Gammaproteobacteria;Proteobacteria;Bacteria
Aeromonas_salmonicida_S68	0.005037	54.9931	NZ_CP022185.1	GCA_002214265.1	Aeromonas salmonicida;Aeromonas;Aeromonadaceae;Aeromonadales;Gammaproteobacteria;Proteobacteria;Bacteria
Aeromonas_salmonicida_S44	0.21687	53.4588	NZ_CP022176.1	GCA_002214305.1	Aeromonas salmonicida;Aeromonas;Aeromonadaceae;Aeromonadales;Gammaproteobacteria;Proteobacteria;Bacteria
Aeromonas_salmonicida_S44	0.070841	52.8889	NZ_CP022177.1	GCA_002214305.1	Aeromonas salmonicida;Aeromonas;Aeromonadaceae;Aeromonadales;Gammaproteobacteria;Proteobacteria;Bacteria
Aeromonas_salmonicida_S44	0.062513	54.867	NZ_CP022178.1	GCA_002214305.1	Aeromonas salmonicida;Aeromonas;Aeromonadaceae;Aeromonadales;Gammaproteobacteria;Proteobacteria;Bacteria
Aeromonas_salmonicida_S44	0.012455	50.6142	NZ_CP022179.1	GCA_002214305.1	Aeromonas salmonicida;Aeromonas;Aeromonadaceae;Aeromonadales;Gammaproteobacteria;Proteobacteria;Bacteria
Aeromonas_salmonicida_S44	0.005037	54.9931	NZ_CP022180.1	GCA_002214305.1	Aeromonas salmonicida;Aeromonas;Aeromonadaceae;Aeromonadales;Gammaproteobacteria;Proteobacteria;Bacteria
Aeromonas_salmonicida_O23A	0.004161	54.3139	NZ_CP021655.1	GCA_002180335.1	Aeromonas salmonicida;Aeromonas;Aeromonadaceae;Aeromonadales;Gammaproteobacteria;Proteobacteria;Bacteria
Aeromonas_salmonicida_O23A	0.007621	52.5522	NZ_CP021656.1	GCA_002180335.1	Aeromonas salmonicida;Aeromonas;Aeromonadaceae;Aeromonadales;Gammaproteobacteria;Proteobacteria;Bacteria
Aeromonas_salmonicida_O23A	0.051944	44.7058	NZ_CP021657.1	GCA_002180335.1	Aeromonas salmonicida;Aeromonas;Aeromonadaceae;Aeromonadales;Gammaproteobacteria;Proteobacteria;Bacteria
Aeromonas_salmonicida_O23A	0.06001	50.4866	NZ_CP021658.1	GCA_002180335.1	Aeromonas salmonicida;Aeromonas;Aeromonadaceae;Aeromonadales;Gammaproteobacteria;Proteobacteria;Bacteria
Aeromonas_salmonicida_subsp._masoucida_RFAS1	0.070968	52.8717	NZ_CP017144.1	GCA_002313065.1	Aeromonas salmonicida subsp. masoucida;Aeromonas;Aeromonadaceae;Aeromonadales;Gammaproteobacteria;Proteobacteria;Bacteria
Aeromonas_salmonicida_subsp._masoucida_RFAS1	0.063563	54.8354	NZ_CP017145.1	GCA_002313065.1	Aeromonas salmonicida subsp. masoucida;Aeromonas;Aeromonadaceae;Aeromonadales;Gammaproteobacteria;Proteobacteria;Bacteria
Aeromonas_salmonicida_subsp._masoucida_BR19001YR	0.066892	54.8481	NZ_CP060031.1	GCA_014872735.1	Aeromonas salmonicida subsp. masoucida;Aeromonas;Aeromonadaceae;Aeromonadales;Gammaproteobacteria;Proteobacteria;Bacteria
Aeromonas_salmonicida_subsp._masoucida_BR19001YR	0.070953	52.8589	NZ_CP060032.1	GCA_014872735.1	Aeromonas salmonicida subsp. masoucida;Aeromonas;Aeromonadaceae;Aeromonadales;Gammaproteobacteria;Proteobacteria;Bacteria
Aeromonas_salmonicida_subsp._masoucida_BR19001YR	0.0635	53.022	NZ_CP060033.1	GCA_014872735.1	Aeromonas salmonicida subsp. masoucida;Aeromonas;Aeromonadaceae;Aeromonadales;Gammaproteobacteria;Proteobacteria;Bacteria
Aeromonas_salmonicida_subsp._masoucida_RZ6S-1	0.286	52.5755	NZ_CP049831.1	GCA_019443805.1	Aeromonas salmonicida subsp. masoucida;Aeromonas;Aeromonadaceae;Aeromonadales;Gammaproteobacteria;Proteobacteria;Bacteria
Aeromonas_salmonicida_subsp._masoucida_RZ6S-1	0.070939	52.9004	NZ_CP049832.1	GCA_019443805.1	Aeromonas salmonicida subsp. masoucida;Aeromonas;Aeromonadaceae;Aeromonadales;Gammaproteobacteria;Proteobacteria;Bacteria
Aeromonas_salmonicida_subsp._masoucida_RZ6S-1	0.067866	55.2014	NZ_CP049833.1	GCA_019443805.1	Aeromonas salmonicida subsp. masoucida;Aeromonas;Aeromonadaceae;Aeromonadales;Gammaproteobacteria;Proteobacteria;Bacteria
Aeromonas_salmonicida_subsp._salmonicida_JF3791	0.005722	57.3226	NZ_CM004287.1	GCA_001597895.1	Aeromonas salmonicida subsp. salmonicida;Aeromonas;Aeromonadaceae;Aeromonadales;Gammaproteobacteria;Proteobacteria;Bacteria
Aeromonas_salmonicida_subsp._salmonicida_JF3791	0.005545	52.642	NZ_CM004288.1	GCA_001597895.1	Aeromonas salmonicida subsp. salmonicida;Aeromonas;Aeromonadaceae;Aeromonadales;Gammaproteobacteria;Proteobacteria;Bacteria
Aeromonas_salmonicida_subsp._salmonicida_JF3791	0.005914	54.9543	NZ_CM004289.1	GCA_001597895.1	Aeromonas salmonicida subsp. salmonicida;Aeromonas;Aeromonadaceae;Aeromonadales;Gammaproteobacteria;Proteobacteria;Bacteria
Aeromonas_salmonicida_subsp._salmonicida_JF3791	0.005276	53.3927	NZ_KU499859.1	GCA_001597895.1	Aeromonas salmonicida subsp. salmonicida;Aeromonas;Aeromonadaceae;Aeromonadales;Gammaproteobacteria;Proteobacteria;Bacteria
Aeromonas_salmonicida_subsp._salmonicida_SHY16-3432	0.180043	55.2868	NZ_CP038103.1	GCA_008370735.1	Aeromonas salmonicida subsp. salmonicida;Aeromonas;Aeromonadaceae;Aeromonadales;Gammaproteobacteria;Proteobacteria;Bacteria
Aeromonas_salmonicida_subsp._salmonicida_SHY16-3432	0.074314	52.6294	NZ_CP038104.1	GCA_008370735.1	Aeromonas salmonicida subsp. salmonicida;Aeromonas;Aeromonadaceae;Aeromonadales;Gammaproteobacteria;Proteobacteria;Bacteria
Aeromonas_salmonicida_subsp._salmonicida_SHY16-3432	0.013912	57.0587	NZ_CP038105.1	GCA_008370735.1	Aeromonas salmonicida subsp. salmonicida;Aeromonas;Aeromonadaceae;Aeromonadales;Gammaproteobacteria;Proteobacteria;Bacteria
Aeromonas_salmonicida_subsp._salmonicida_J409	0.099881	53.5818	NZ_CP047375.1	GCA_009858115.1	Aeromonas salmonicida subsp. salmonicida;Aeromonas;Aeromonadaceae;Aeromonadales;Gammaproteobacteria;Proteobacteria;Bacteria
Aeromonas_salmonicida_subsp._salmonicida_J410	0.072285	54.8053	NZ_CP047377.1	GCA_009858135.1	Aeromonas salmonicida subsp. salmonicida;Aeromonas;Aeromonadaceae;Aeromonadales;Gammaproteobacteria;Proteobacteria;Bacteria
Aeromonas_salmonicida_subsp._salmonicida_J223	0.176655	54.7683	NZ_CP048224.1	GCA_001643275.2	Aeromonas salmonicida subsp. salmonicida;Aeromonas;Aeromonadaceae;Aeromonadales;Gammaproteobacteria;Proteobacteria;Bacteria
Aeromonas_salmonicida_subsp._salmonicida_J223	0.006139	57.4361	NZ_CP048225.1	GCA_001643275.2	Aeromonas salmonicida subsp. salmonicida;Aeromonas;Aeromonadaceae;Aeromonadales;Gammaproteobacteria;Proteobacteria;Bacteria
Aeromonas_salmonicida_subsp._salmonicida_J223	0.005247	52.2013	NZ_CP048226.1	GCA_001643275.2	Aeromonas salmonicida subsp. salmonicida;Aeromonas;Aeromonadaceae;Aeromonadales;Gammaproteobacteria;Proteobacteria;Bacteria
Aeromonas_salmonicida_subsp._salmonicida_J223	0.007025	54.9893	NZ_CP048227.1	GCA_001643275.2	Aeromonas salmonicida subsp. salmonicida;Aeromonas;Aeromonadaceae;Aeromonadales;Gammaproteobacteria;Proteobacteria;Bacteria
Aeromonas_salmonicida_subsp._salmonicida_J411	0.083402	54.5335	CP052035.1	GCA_012933685.1	Aeromonas salmonicida subsp. salmonicida;Aeromonas;Aeromonadaceae;Aeromonadales;Gammaproteobacteria;Proteobacteria;Bacteria
Aeromonas_salmonicida_subsp._salmonicida_890054	0.157664	54.3713	NZ_CP085534.1	GCA_020683025.1	Aeromonas salmonicida subsp. salmonicida;Aeromonas;Aeromonadaceae;Aeromonadales;Gammaproteobacteria;Proteobacteria;Bacteria
Aeromonas_salmonicida_subsp._salmonicida_890054	0.074243	52.5854	NZ_CP085535.1	GCA_020683025.1	Aeromonas salmonicida subsp. salmonicida;Aeromonas;Aeromonadaceae;Aeromonadales;Gammaproteobacteria;Proteobacteria;Bacteria
Aeromonas_salmonicida_subsp._salmonicida_890054	0.046771	54.2558	NZ_CP085536.1	GCA_020683025.1	Aeromonas salmonicida subsp. salmonicida;Aeromonas;Aeromonadaceae;Aeromonadales;Gammaproteobacteria;Proteobacteria;Bacteria
Aeromonas_salmonicida_subsp._salmonicida_890054	0.011845	58.8856	NZ_CP085537.1	GCA_020683025.1	Aeromonas salmonicida subsp. salmonicida;Aeromonas;Aeromonadaceae;Aeromonadales;Gammaproteobacteria;Proteobacteria;Bacteria
Aeromonas_salmonicida_subsp._salmonicida_890054	0.005424	57.0243	NZ_CP085538.1	GCA_020683025.1	Aeromonas salmonicida subsp. salmonicida;Aeromonas;Aeromonadaceae;Aeromonadales;Gammaproteobacteria;Proteobacteria;Bacteria
Aeromonas_salmonicida_subsp._salmonicida_890054	0.005247	52.2013	NZ_CP085539.1	GCA_020683025.1	Aeromonas salmonicida subsp. salmonicida;Aeromonas;Aeromonadaceae;Aeromonadales;Gammaproteobacteria;Proteobacteria;Bacteria
Aeromonas_salmonicida_subsp._salmonicida_890054	0.005335	54.7704	NZ_CP085540.1	GCA_020683025.1	Aeromonas salmonicida subsp. salmonicida;Aeromonas;Aeromonadaceae;Aeromonadales;Gammaproteobacteria;Proteobacteria;Bacteria
Aeromonas_salmonicida_subsp._salmonicida_890054	0.006369	55.1735	NZ_CP085541.1	GCA_020683025.1	Aeromonas salmonicida subsp. salmonicida;Aeromonas;Aeromonadaceae;Aeromonadales;Gammaproteobacteria;Proteobacteria;Bacteria
Aeromonas_salmonicida_subsp._salmonicida_A449	0.005424	57.0243	NC_004923.1	GCA_000196395.1	Aeromonas salmonicida subsp. salmonicida A449;Aeromonas;Aeromonadaceae;Aeromonadales;Gammaproteobacteria;Proteobacteria;Bacteria
Aeromonas_salmonicida_subsp._salmonicida_A449	0.005616	54.5228	NC_004924.1	GCA_000196395.1	Aeromonas salmonicida subsp. salmonicida A449;Aeromonas;Aeromonadaceae;Aeromonadales;Gammaproteobacteria;Proteobacteria;Bacteria
Aeromonas_salmonicida_subsp._salmonicida_A449	0.005247	52.2013	NC_004925.1	GCA_000196395.1	Aeromonas salmonicida subsp. salmonicida A449;Aeromonas;Aeromonadaceae;Aeromonadales;Gammaproteobacteria;Proteobacteria;Bacteria
Aeromonas_salmonicida_subsp._salmonicida_A449	0.166749	52.7979	NC_009349.1	GCA_000196395.1	Aeromonas salmonicida subsp. salmonicida A449;Aeromonas;Aeromonadaceae;Aeromonadales;Gammaproteobacteria;Proteobacteria;Bacteria
Aeromonas_salmonicida_subsp._salmonicida_A449	0.155098	54.3315	NC_009350.1	GCA_000196395.1	Aeromonas salmonicida subsp. salmonicida A449;Aeromonas;Aeromonadaceae;Aeromonadales;Gammaproteobacteria;Proteobacteria;Bacteria
Aeromonas_sp._2692-1	0.010348	53.0634	NZ_CP038514.1	GCA_013085505.1	Aeromonas sp. 2692-1;Aeromonas;Aeromonadaceae;Aeromonadales;Gammaproteobacteria;Proteobacteria;Bacteria
Aeromonas_sp._ARM81	0.00289	56.2976	NZ_CM010403.1	GCA_003344485.1	Aeromonas sp. ARM81;Aeromonas;Aeromonadaceae;Aeromonadales;Gammaproteobacteria;Proteobacteria;Bacteria
Aeromonas_sp._ARM81	0.005281	59.0797	NZ_CM010404.1	GCA_003344485.1	Aeromonas sp. ARM81;Aeromonas;Aeromonadaceae;Aeromonadales;Gammaproteobacteria;Proteobacteria;Bacteria
Aeromonas_sp._ARM81	0.006981	52.9007	NZ_CM010405.1	GCA_003344485.1	Aeromonas sp. ARM81;Aeromonas;Aeromonadaceae;Aeromonadales;Gammaproteobacteria;Proteobacteria;Bacteria
Aeromonas_sp._ARM81	0.007599	58.9683	NZ_CM010406.1	GCA_003344485.1	Aeromonas sp. ARM81;Aeromonas;Aeromonadaceae;Aeromonadales;Gammaproteobacteria;Proteobacteria;Bacteria
Aeromonas_sp._ASNIH1	0.017473	56.3441	NZ_CP026229.1	GCA_002934285.1	Aeromonas sp. ASNIH1;Aeromonas;Aeromonadaceae;Aeromonadales;Gammaproteobacteria;Proteobacteria;Bacteria
Aeromonas_sp._ASNIH1	0.077569	59.5857	NZ_CP026230.1	GCA_002934285.1	Aeromonas sp. ASNIH1;Aeromonas;Aeromonadaceae;Aeromonadales;Gammaproteobacteria;Proteobacteria;Bacteria
Aeromonas_sp._ASNIH2	0.013512	56.3055	NZ_CP026407.1	GCA_002934795.1	Aeromonas sp. ASNIH2;Aeromonas;Aeromonadaceae;Aeromonadales;Gammaproteobacteria;Proteobacteria;Bacteria
Aeromonas_sp._ASNIH2	0.029979	55.5055	NZ_CP026408.1	GCA_002934795.1	Aeromonas sp. ASNIH2;Aeromonas;Aeromonadaceae;Aeromonadales;Gammaproteobacteria;Proteobacteria;Bacteria
Aeromonas_sp._ASNIH2	0.008238	56.2515	NZ_CP026409.1	GCA_002934795.1	Aeromonas sp. ASNIH2;Aeromonas;Aeromonadaceae;Aeromonadales;Gammaproteobacteria;Proteobacteria;Bacteria
Aeromonas_sp._ASNIH2	0.006782	46.24	NZ_CP026410.1	GCA_002934795.1	Aeromonas sp. ASNIH2;Aeromonas;Aeromonadaceae;Aeromonadales;Gammaproteobacteria;Proteobacteria;Bacteria
Aeromonas_sp._ASNIH2	0.004613	58.4219	NZ_CP026411.1	GCA_002934795.1	Aeromonas sp. ASNIH2;Aeromonas;Aeromonadaceae;Aeromonadales;Gammaproteobacteria;Proteobacteria;Bacteria
Aeromonas_sp._ASNIH3	0.018892	63.9848	NZ_CP026223.1	GCA_002903405.1	Aeromonas sp. ASNIH3;Aeromonas;Aeromonadaceae;Aeromonadales;Gammaproteobacteria;Proteobacteria;Bacteria
Aeromonas_sp._ASNIH3	0.039148	58.192	NZ_CP026224.1	GCA_002903405.1	Aeromonas sp. ASNIH3;Aeromonas;Aeromonadaceae;Aeromonadales;Gammaproteobacteria;Proteobacteria;Bacteria
Aeromonas_sp._ASNIH3	0.178635	52.0413	NZ_CP026225.1	GCA_002903405.1	Aeromonas sp. ASNIH3;Aeromonas;Aeromonadaceae;Aeromonadales;Gammaproteobacteria;Proteobacteria;Bacteria
Aeromonas_sp._ASNIH4	0.027298	59.8579	NZ_CP026218.1	GCA_002934425.1	Aeromonas sp. ASNIH4;Aeromonas;Aeromonadaceae;Aeromonadales;Gammaproteobacteria;Proteobacteria;Bacteria
Aeromonas_sp._ASNIH4	0.035298	58.3206	NZ_CP026219.1	GCA_002934425.1	Aeromonas sp. ASNIH4;Aeromonas;Aeromonadaceae;Aeromonadales;Gammaproteobacteria;Proteobacteria;Bacteria
Aeromonas_sp._ASNIH4	0.029846	62.5243	NZ_CP026220.1	GCA_002934425.1	Aeromonas sp. ASNIH4;Aeromonas;Aeromonadaceae;Aeromonadales;Gammaproteobacteria;Proteobacteria;Bacteria
Aeromonas_sp._ASNIH4	0.171236	53.6026	NZ_CP026221.1	GCA_002934425.1	Aeromonas sp. ASNIH4;Aeromonas;Aeromonadaceae;Aeromonadales;Gammaproteobacteria;Proteobacteria;Bacteria
Aeromonas_sp._ASNIH5	0.023973	58.4449	NZ_CP026123.1	GCA_002902865.1	Aeromonas sp. ASNIH5;Aeromonas;Aeromonadaceae;Aeromonadales;Gammaproteobacteria;Proteobacteria;Bacteria
Aeromonas_sp._ASNIH7	0.051597	55.7881	NZ_CP026227.1	GCA_002903485.1	Aeromonas sp. ASNIH7;Aeromonas;Aeromonadaceae;Aeromonadales;Gammaproteobacteria;Proteobacteria;Bacteria
Aeromonas_sp._FDAARGOS_1402	0.161384	52.5498	NZ_CP077202.1	GCA_019046925.1	Aeromonas sp. FDAARGOS 1402;Aeromonas;Aeromonadaceae;Aeromonadales;Gammaproteobacteria;Proteobacteria;Bacteria
Aeromonas_sp._FDAARGOS_1402	0.085668	57.9656	NZ_CP077203.1	GCA_019046925.1	Aeromonas sp. FDAARGOS 1402;Aeromonas;Aeromonadaceae;Aeromonadales;Gammaproteobacteria;Proteobacteria;Bacteria
Aeromonas_sp._FDAARGOS_1402	0.080982	59.0008	NZ_CP077204.1	GCA_019046925.1	Aeromonas sp. FDAARGOS 1402;Aeromonas;Aeromonadaceae;Aeromonadales;Gammaproteobacteria;Proteobacteria;Bacteria
Aeromonas_sp._FDAARGOS_1405	0.069475	51.7136	NZ_CP077312.1	GCA_019048265.1	Aeromonas sp. FDAARGOS 1405;Aeromonas;Aeromonadaceae;Aeromonadales;Gammaproteobacteria;Proteobacteria;Bacteria
Aeromonas_sp._FDAARGOS_1405	0.023837	48.71	NZ_CP077313.1	GCA_019048265.1	Aeromonas sp. FDAARGOS 1405;Aeromonas;Aeromonadaceae;Aeromonadales;Gammaproteobacteria;Proteobacteria;Bacteria
Aeromonas_sp._FDAARGOS_1407	0.006925	60.6931	NZ_CP077400.1	GCA_019048725.1	Aeromonas sp. FDAARGOS 1407;Aeromonas;Aeromonadaceae;Aeromonadales;Gammaproteobacteria;Proteobacteria;Bacteria
Aeromonas_sp._FDAARGOS_1410	0.014831	55.0199	NZ_CP077402.1	GCA_019048745.1	Aeromonas sp. FDAARGOS 1410;Aeromonas;Aeromonadaceae;Aeromonadales;Gammaproteobacteria;Proteobacteria;Bacteria
Aeromonas_sp._FDAARGOS_1415	0.00383	55.6397	NZ_CP077364.1	GCA_019048365.1	Aeromonas sp. FDAARGOS 1415;Aeromonas;Aeromonadaceae;Aeromonadales;Gammaproteobacteria;Proteobacteria;Bacteria
Aeromonas_sp._FDAARGOS_1417	0.113265	55.3596	NZ_CP077222.1	GCA_019046985.1	Aeromonas sp. FDAARGOS 1417;Aeromonas;Aeromonadaceae;Aeromonadales;Gammaproteobacteria;Proteobacteria;Bacteria
Aeromonas_sp._WP2-W18-CRE-05	0.039576	57.5374	NZ_AP021918.1	GCA_014168615.1	Aeromonas sp. WP2-W18-CRE-05;Aeromonas;Aeromonadaceae;Aeromonadales;Gammaproteobacteria;Proteobacteria;Bacteria
Aeromonas_sp._WP2-W18-CRE-05	0.033005	60.2909	NZ_AP021919.1	GCA_014168615.1	Aeromonas sp. WP2-W18-CRE-05;Aeromonas;Aeromonadaceae;Aeromonadales;Gammaproteobacteria;Proteobacteria;Bacteria
Aeromonas_sp._WP2-W18-CRE-05	0.024109	58.248	NZ_AP021920.1	GCA_014168615.1	Aeromonas sp. WP2-W18-CRE-05;Aeromonas;Aeromonadaceae;Aeromonadales;Gammaproteobacteria;Proteobacteria;Bacteria
Aeromonas_sp._WP2-W18-CRE-05	0.02358	57.1077	NZ_AP021921.1	GCA_014168615.1	Aeromonas sp. WP2-W18-CRE-05;Aeromonas;Aeromonadaceae;Aeromonadales;Gammaproteobacteria;Proteobacteria;Bacteria
Aeromonas_sp._WP2-W18-CRE-05	0.01149	60.4091	NZ_AP021922.1	GCA_014168615.1	Aeromonas sp. WP2-W18-CRE-05;Aeromonas;Aeromonadaceae;Aeromonadales;Gammaproteobacteria;Proteobacteria;Bacteria
Aeromonas_sp._WP2-W18-CRE-05	0.011369	58.422	NZ_AP021923.1	GCA_014168615.1	Aeromonas sp. WP2-W18-CRE-05;Aeromonas;Aeromonadaceae;Aeromonadales;Gammaproteobacteria;Proteobacteria;Bacteria
Aeromonas_sp._WP2-W18-CRE-05	0.008415	56.6251	NZ_AP021924.1	GCA_014168615.1	Aeromonas sp. WP2-W18-CRE-05;Aeromonas;Aeromonadaceae;Aeromonadales;Gammaproteobacteria;Proteobacteria;Bacteria
Aeromonas_sp._WP2-W18-CRE-05	0.005636	51.3307	NZ_AP021925.1	GCA_014168615.1	Aeromonas sp. WP2-W18-CRE-05;Aeromonas;Aeromonadaceae;Aeromonadales;Gammaproteobacteria;Proteobacteria;Bacteria
Aeromonas_sp._WP2-W18-CRE-05	0.005128	48.6154	NZ_AP021926.1	GCA_014168615.1	Aeromonas sp. WP2-W18-CRE-05;Aeromonas;Aeromonadaceae;Aeromonadales;Gammaproteobacteria;Proteobacteria;Bacteria
Aeromonas_veronii_AVNIH1	0.198307	53.0718	NZ_CP014775.1	GCA_001634325.1	Aeromonas veronii;Aeromonas;Aeromonadaceae;Aeromonadales;Gammaproteobacteria;Proteobacteria;Bacteria
Aeromonas_veronii_17ISAe	0.00507	52.3077	NZ_CP028134.1	GCA_003491365.1	Aeromonas veronii;Aeromonas;Aeromonadaceae;Aeromonadales;Gammaproteobacteria;Proteobacteria;Bacteria
Aeromonas_veronii_FC951	0.196528	61.5816	CP032840.1	GCA_002866885.2	Aeromonas veronii;Aeromonas;Aeromonadaceae;Aeromonadales;Gammaproteobacteria;Proteobacteria;Bacteria
Aeromonas_veronii_FDAARGOS_632	0.002809	57.921	NZ_CP044061.1	GCA_008693705.1	Aeromonas veronii;Aeromonas;Aeromonadaceae;Aeromonadales;Gammaproteobacteria;Proteobacteria;Bacteria
Aeromonas_veronii_HX3	0.158215	49.8935	NZ_CP040718.1	GCA_009755745.1	Aeromonas veronii;Aeromonas;Aeromonadaceae;Aeromonadales;Gammaproteobacteria;Proteobacteria;Bacteria
Aeromonas_veronii_A8-AHP	0.010228	55.6512	CP046408.1	GCA_009833025.1	Aeromonas veronii;Aeromonas;Aeromonadaceae;Aeromonadales;Gammaproteobacteria;Proteobacteria;Bacteria
Aeromonas_veronii_A8-AHP	0.007706	55.0091	CP046409.1	GCA_009833025.1	Aeromonas veronii;Aeromonas;Aeromonadaceae;Aeromonadales;Gammaproteobacteria;Proteobacteria;Bacteria
Aeromonas_veronii_A8-AHP	0.005625	52.8711	CP046410.1	GCA_009833025.1	Aeromonas veronii;Aeromonas;Aeromonadaceae;Aeromonadales;Gammaproteobacteria;Proteobacteria;Bacteria
Aeromonas_veronii_WP3-W19-ESBL-03	0.017349	50.5159	NZ_AP022039.1	GCA_014168995.1	Aeromonas veronii;Aeromonas;Aeromonadaceae;Aeromonadales;Gammaproteobacteria;Proteobacteria;Bacteria
Aeromonas_veronii_WP3-W19-ESBL-03	0.009176	55.0458	NZ_AP022040.1	GCA_014168995.1	Aeromonas veronii;Aeromonas;Aeromonadaceae;Aeromonadales;Gammaproteobacteria;Proteobacteria;Bacteria
Aeromonas_veronii_WP3-W19-ESBL-03	0.004989	61.3149	NZ_AP022041.1	GCA_014168995.1	Aeromonas veronii;Aeromonas;Aeromonadaceae;Aeromonadales;Gammaproteobacteria;Proteobacteria;Bacteria
Aeromonas_veronii_WP3-W19-ESBL-03	0.004608	53.8845	NZ_AP022042.1	GCA_014168995.1	Aeromonas veronii;Aeromonas;Aeromonadaceae;Aeromonadales;Gammaproteobacteria;Proteobacteria;Bacteria
Aeromonas_veronii_WP3-W19-ESBL-03	0.002861	58.4761	NZ_AP022043.1	GCA_014168995.1	Aeromonas veronii;Aeromonas;Aeromonadaceae;Aeromonadales;Gammaproteobacteria;Proteobacteria;Bacteria
Aeromonas_veronii_WP8-S18-ESBL-11	0.037223	57.9964	NZ_AP022265.1	GCA_014169795.1	Aeromonas veronii;Aeromonas;Aeromonadaceae;Aeromonadales;Gammaproteobacteria;Proteobacteria;Bacteria
Aeromonas_veronii_WP8-S18-ESBL-11	0.005942	49.5624	NZ_AP022266.1	GCA_014169795.1	Aeromonas veronii;Aeromonas;Aeromonadaceae;Aeromonadales;Gammaproteobacteria;Proteobacteria;Bacteria
Aeromonas_veronii_WP8-S18-ESBL-11	0.002838	58.2805	NZ_AP022267.1	GCA_014169795.1	Aeromonas veronii;Aeromonas;Aeromonadaceae;Aeromonadales;Gammaproteobacteria;Proteobacteria;Bacteria
Aeromonas_veronii_WP2-S18-CRE-03	0.069526	56.2897	NZ_AP021941.1	GCA_014168715.1	Aeromonas veronii;Aeromonas;Aeromonadaceae;Aeromonadales;Gammaproteobacteria;Proteobacteria;Bacteria
Aeromonas_veronii_WP2-S18-CRE-03	0.022511	57.9406	NZ_AP021942.1	GCA_014168715.1	Aeromonas veronii;Aeromonas;Aeromonadaceae;Aeromonadales;Gammaproteobacteria;Proteobacteria;Bacteria
Aeromonas_veronii_WP2-S18-CRE-03	0.012343	59.0942	NZ_AP021943.1	GCA_014168715.1	Aeromonas veronii;Aeromonas;Aeromonadaceae;Aeromonadales;Gammaproteobacteria;Proteobacteria;Bacteria
Aeromonas_veronii_WP9-W18-ESBL-04	0.131195	54.6667	NZ_AP022291.1	GCA_014169875.1	Aeromonas veronii;Aeromonas;Aeromonadaceae;Aeromonadales;Gammaproteobacteria;Proteobacteria;Bacteria
Aeromonas_veronii_WP9-W18-ESBL-04	0.00917	55.0382	NZ_AP022292.1	GCA_014169875.1	Aeromonas veronii;Aeromonas;Aeromonadaceae;Aeromonadales;Gammaproteobacteria;Proteobacteria;Bacteria
Aeromonas_veronii_WP9-W18-ESBL-04	0.002881	58.3478	NZ_AP022293.1	GCA_014169875.1	Aeromonas veronii;Aeromonas;Aeromonadaceae;Aeromonadales;Gammaproteobacteria;Proteobacteria;Bacteria
Aeromonas_veronii_WP9-W18-ESBL-04	0.002809	56.2834	NZ_AP022294.1	GCA_014169875.1	Aeromonas veronii;Aeromonas;Aeromonadaceae;Aeromonadales;Gammaproteobacteria;Proteobacteria;Bacteria
Aeromonas_veronii_WP8-W19-CRE-03	0.166424	54.2235	NZ_AP022282.1	GCA_014169835.1	Aeromonas veronii;Aeromonas;Aeromonadaceae;Aeromonadales;Gammaproteobacteria;Proteobacteria;Bacteria
Aeromonas_veronii_WP8-W19-CRE-03	0.047395	58.6475	NZ_AP022283.1	GCA_014169835.1	Aeromonas veronii;Aeromonas;Aeromonadaceae;Aeromonadales;Gammaproteobacteria;Proteobacteria;Bacteria
Aeromonas_veronii_WP8-W19-CRE-03	0.012173	59.0816	NZ_AP022284.1	GCA_014169835.1	Aeromonas veronii;Aeromonas;Aeromonadaceae;Aeromonadales;Gammaproteobacteria;Proteobacteria;Bacteria
Aeromonas_veronii_WP8-W19-CRE-03	0.005914	54.4809	NZ_AP022285.1	GCA_014169835.1	Aeromonas veronii;Aeromonas;Aeromonadaceae;Aeromonadales;Gammaproteobacteria;Proteobacteria;Bacteria
Aeromonas_veronii_WP8-W19-CRE-03	0.004897	56.5652	NZ_AP022286.1	GCA_014169835.1	Aeromonas veronii;Aeromonas;Aeromonadaceae;Aeromonadales;Gammaproteobacteria;Proteobacteria;Bacteria
Aeromonas_veronii_SW3814	0.158496	51.8101	NZ_CP083462.1	GCA_020172765.1	Aeromonas veronii;Aeromonas;Aeromonadaceae;Aeromonadales;Gammaproteobacteria;Proteobacteria;Bacteria
Aeromonas_veronii_SW3814	0.001739	56.4117	NZ_CP083463.1	GCA_020172765.1	Aeromonas veronii;Aeromonas;Aeromonadaceae;Aeromonadales;Gammaproteobacteria;Proteobacteria;Bacteria
Aeromonas_veronii_71506	0.016315	54.7104	NZ_CP085466.1	GCA_020640955.1	Aeromonas veronii;Aeromonas;Aeromonadaceae;Aeromonadales;Gammaproteobacteria;Proteobacteria;Bacteria
Aeromonas_veronii_71506	0.01475	54.8881	NZ_CP085467.1	GCA_020640955.1	Aeromonas veronii;Aeromonas;Aeromonadaceae;Aeromonadales;Gammaproteobacteria;Proteobacteria;Bacteria
Aeromonas_veronii_Hm21	0.056525	59.6727	NZ_CP059397.1	GCA_000464515.2	Aeromonas veronii Hm21;Aeromonas;Aeromonadaceae;Aeromonadales;Gammaproteobacteria;Proteobacteria;Bacteria
Agarilytica_rhodophyticola_17	0.131784	39.1762	NZ_CP021745.1	GCA_002157225.2	Agarilytica rhodophyticola;Agarilytica;Cellvibrionaceae;Cellvibrionales;Gammaproteobacteria;Proteobacteria;Bacteria
Agarilytica_rhodophyticola_17	0.071672	38.2981	NZ_CP021746.1	GCA_002157225.2	Agarilytica rhodophyticola;Agarilytica;Cellvibrionaceae;Cellvibrionales;Gammaproteobacteria;Proteobacteria;Bacteria
Agarilytica_rhodophyticola_17	0.031527	43.7974	NZ_CP021747.1	GCA_002157225.2	Agarilytica rhodophyticola;Agarilytica;Cellvibrionaceae;Cellvibrionales;Gammaproteobacteria;Proteobacteria;Bacteria
Aggregatibacter_actinomycetemcomitans_D11S-1	0.031045	33.2904	GQ866234.1	GCA_000146265.4	Aggregatibacter actinomycetemcomitans D11S-1;Aggregatibacter;Pasteurellaceae;Pasteurellales;Gammaproteobacteria;Proteobacteria;Bacteria
Aggregatibacter_actinomycetemcomitans_D11S-1	0.023886	38.353	GQ866235.1	GCA_000146265.4	Aggregatibacter actinomycetemcomitans D11S-1;Aggregatibacter;Pasteurellaceae;Pasteurellales;Gammaproteobacteria;Proteobacteria;Bacteria
Aggregatibacter_sp._oral_taxon_513_W11186	0.022884	38.2363	NZ_CP072382.1	GCA_018128305.1	Aggregatibacter sp. oral taxon 513;unclassified Aggregatibacter;Aggregatibacter;Pasteurellaceae;Pasteurellales;Gammaproteobacteria;Proteobacteria;Bacteria
Aggregatibacter_sp._oral_taxon_513_W11186	0.022886	38.2374	NZ_CP072383.1	GCA_018128305.1	Aggregatibacter sp. oral taxon 513;unclassified Aggregatibacter;Aggregatibacter;Pasteurellaceae;Pasteurellales;Gammaproteobacteria;Proteobacteria;Bacteria
Ahniella_affigens_D13	0.149386	58.8194	NZ_CP027861.1	GCA_003015185.1	Ahniella affigens;Ahniella;Rhodanobacteraceae;Xanthomonadales;Gammaproteobacteria;Proteobacteria;Bacteria
Alcanivorax_sp._N3-2A	0.427202	63.4281	NZ_CP022308.1	GCA_002216105.1	Alcanivorax sp. N3-2A;unclassified Alcanivorax;Alcanivorax;Alcanivoracaceae;Oceanospirillales;Gammaproteobacteria;Proteobacteria;Bacteria
Alcanivorax_sp._N3-2A	0.015963	55.1087	NZ_CP022309.1	GCA_002216105.1	Alcanivorax sp. N3-2A;unclassified Alcanivorax;Alcanivorax;Alcanivoracaceae;Oceanospirillales;Gammaproteobacteria;Proteobacteria;Bacteria
Aliivibrio_fischeri_ES114	0.045849	38.4152	NC_006842.1	GCA_000011805.1	Aliivibrio fischeri ES114;Aliivibrio;Vibrionaceae;Vibrionales;Gammaproteobacteria;Proteobacteria;Bacteria
Aliivibrio_fischeri_MJ11	0.179459	34.799	NC_011185.1	GCA_000020845.1	Aliivibrio fischeri MJ11;Aliivibrio;Vibrionaceae;Vibrionales;Gammaproteobacteria;Proteobacteria;Bacteria
Aliivibrio_salmonicida_VS224	0.285684	37.2734	NZ_CP034238.1	GCA_003942025.1	Aliivibrio salmonicida;Aliivibrio;Vibrionaceae;Vibrionales;Gammaproteobacteria;Proteobacteria;Bacteria
Aliivibrio_salmonicida_VS224	0.031858	37.3124	NZ_CP034239.1	GCA_003942025.1	Aliivibrio salmonicida;Aliivibrio;Vibrionaceae;Vibrionales;Gammaproteobacteria;Proteobacteria;Bacteria
Aliivibrio_salmonicida_LFI1238	0.08354	40.0706	NC_011311.1	GCA_000196495.1	Aliivibrio salmonicida LFI1238;Aliivibrio;Vibrionaceae;Vibrionales;Gammaproteobacteria;Proteobacteria;Bacteria
Aliivibrio_salmonicida_LFI1238	0.030807	37.287	NC_011314.1	GCA_000196495.1	Aliivibrio salmonicida LFI1238;Aliivibrio;Vibrionaceae;Vibrionales;Gammaproteobacteria;Proteobacteria;Bacteria
Aliivibrio_salmonicida_LFI1238	0.00536	38.097	NC_011315.1	GCA_000196495.1	Aliivibrio salmonicida LFI1238;Aliivibrio;Vibrionaceae;Vibrionales;Gammaproteobacteria;Proteobacteria;Bacteria
Aliivibrio_salmonicida_LFI1238	0.004327	35.6136	NC_011316.1	GCA_000196495.1	Aliivibrio salmonicida LFI1238;Aliivibrio;Vibrionaceae;Vibrionales;Gammaproteobacteria;Proteobacteria;Bacteria
Aliivibrio_wodanis	0.091951	38.3313	LN554848.1	GCA_000953695.1	Aliivibrio wodanis;Aliivibrio;Vibrionaceae;Vibrionales;Gammaproteobacteria;Proteobacteria;Bacteria
Aliivibrio_wodanis	0.015266	36.2243	LN554849.1	GCA_000953695.1	Aliivibrio wodanis;Aliivibrio;Vibrionaceae;Vibrionales;Gammaproteobacteria;Proteobacteria;Bacteria
Aliivibrio_wodanis	0.007177	34.8614	LN554850.1	GCA_000953695.1	Aliivibrio wodanis;Aliivibrio;Vibrionaceae;Vibrionales;Gammaproteobacteria;Proteobacteria;Bacteria
Aliivibrio_wodanis	0.002069	37.4577	LN554851.1	GCA_000953695.1	Aliivibrio wodanis;Aliivibrio;Vibrionaceae;Vibrionales;Gammaproteobacteria;Proteobacteria;Bacteria
Allochromatium_tepidum_NZ	0.175924	59.1312	NZ_AP024564.1	GCA_018409545.1	Allochromatium tepidum;Allochromatium;Chromatiaceae;Chromatiales;Gammaproteobacteria;Proteobacteria;Bacteria
Allochromatium_vinosum_DSM_180	0.102242	61.9383	NC_013852.1	GCA_000025485.1	Allochromatium vinosum DSM 180;Allochromatium;Chromatiaceae;Chromatiales;Gammaproteobacteria;Proteobacteria;Bacteria
Allochromatium_vinosum_DSM_180	0.039929	53.4699	NC_013862.1	GCA_000025485.1	Allochromatium vinosum DSM 180;Allochromatium;Chromatiaceae;Chromatiales;Gammaproteobacteria;Proteobacteria;Bacteria
Allofrancisella_guangzhouensis_08HL01032	0.003045	28.67	NZ_CP010428.1	GCA_000815225.1	Allofrancisella guangzhouensis;Allofrancisella;Francisellaceae;Thiotrichales;Gammaproteobacteria;Proteobacteria;Bacteria
Alteromonas_macleodii_HOT1A3	0.148934	42.2623	NZ_CP012203.1	GCA_001578515.1	Alteromonas macleodii;Alteromonas;Alteromonadaceae;Alteromonadales;Gammaproteobacteria;Proteobacteria;Bacteria
Alteromonas_macleodii_Te101	0.237311	41.6601	NZ_CP018322.1	GCA_002849875.1	Alteromonas macleodii;Alteromonas;Alteromonadaceae;Alteromonadales;Gammaproteobacteria;Proteobacteria;Bacteria
Alteromonas_macleodii_F12	0.028641	44.576	NZ_CP046141.1	GCA_014825945.1	Alteromonas macleodii;Alteromonas;Alteromonadaceae;Alteromonadales;Gammaproteobacteria;Proteobacteria;Bacteria
Alteromonas_macleodii_F12	0.635334	44.4549	NZ_CP046142.1	GCA_014825945.1	Alteromonas macleodii;Alteromonas;Alteromonadaceae;Alteromonadales;Gammaproteobacteria;Proteobacteria;Bacteria
Alteromonas_macleodii_F12	0.0814	47.4595	NZ_CP046143.1	GCA_014825945.1	Alteromonas macleodii;Alteromonas;Alteromonadaceae;Alteromonadales;Gammaproteobacteria;Proteobacteria;Bacteria
Alteromonas_macleodii_F12	0.865153	44.4865	NZ_CP046144.1	GCA_014825945.1	Alteromonas macleodii;Alteromonas;Alteromonadaceae;Alteromonadales;Gammaproteobacteria;Proteobacteria;Bacteria
Alteromonas_macleodii_str._'Balearic_Sea_AD45'	0.045406	49.7247	NC_018680.1	GCA_000300175.1	Alteromonas macleodii str. 'Balearic Sea AD45';Alteromonas;Alteromonadaceae;Alteromonadales;Gammaproteobacteria;Proteobacteria;Bacteria
Alteromonas_mediterranea_U10	0.292506	41.5239	NZ_CP013931.1	GCA_001562295.1	Alteromonas mediterranea;Alteromonas;Alteromonadaceae;Alteromonadales;Gammaproteobacteria;Proteobacteria;Bacteria
Alteromonas_mediterranea_UM8	0.287708	41.4448	NZ_CP013929.1	GCA_001562315.1	Alteromonas mediterranea;Alteromonas;Alteromonadaceae;Alteromonadales;Gammaproteobacteria;Proteobacteria;Bacteria
Alteromonas_mediterranea_CP48	0.603655	42.9022	NZ_CP018025.1	GCA_001886395.1	Alteromonas mediterranea;Alteromonas;Alteromonadaceae;Alteromonadales;Gammaproteobacteria;Proteobacteria;Bacteria
Alteromonas_mediterranea_CP49	0.610127	42.8871	NZ_CP018028.1	GCA_001886415.1	Alteromonas mediterranea;Alteromonas;Alteromonadaceae;Alteromonadales;Gammaproteobacteria;Proteobacteria;Bacteria
Alteromonas_mediterranea_RG65	0.30235	38.7286	NZ_CP018030.1	GCA_001886435.1	Alteromonas mediterranea;Alteromonas;Alteromonadaceae;Alteromonadales;Gammaproteobacteria;Proteobacteria;Bacteria
Alteromonas_mediterranea_615_English_Channel_615	0.200847	42.9227	CP004847.1	GCA_000439475.1	Alteromonas mediterranea 615;Alteromonas;Alteromonadaceae;Alteromonadales;Gammaproteobacteria;Proteobacteria;Bacteria
Alteromonas_mediterranea_DE1_AltDE1	0.303282	41.4317	NC_019394.1	GCA_000310085.1	Alteromonas mediterranea DE1;Alteromonas;Alteromonadaceae;Alteromonadales;Gammaproteobacteria;Proteobacteria;Bacteria
Alteromonas_mediterranea_DE1_AltDE1	0.303282	41.4317	CP003918.1	GCA_000310085.1	Alteromonas mediterranea DE1;Alteromonas;Alteromonadaceae;Alteromonadales;Gammaproteobacteria;Proteobacteria;Bacteria
Alteromonas_mediterranea_U4_Ionian_Sea_U4	0.303282	41.4317	NC_021711.1	GCA_000439515.1	Alteromonas mediterranea U4;Alteromonas;Alteromonadaceae;Alteromonadales;Gammaproteobacteria;Proteobacteria;Bacteria
Alteromonas_mediterranea_UM7	0.303282	41.4317	NC_021718.1	GCA_000439575.1	Alteromonas mediterranea UM7;Alteromonas;Alteromonadaceae;Alteromonadales;Gammaproteobacteria;Proteobacteria;Bacteria
Alteromonas_sp._76-1	0.125985	42.1804	NZ_LR136959.1	GCA_900654235.1	Alteromonas sp. 76-1;Alteromonas;Alteromonadaceae;Alteromonadales;Gammaproteobacteria;Proteobacteria;Bacteria
Alteromonas_sp._RKMC-009	0.077443	42.7928	NZ_CP032914.1	GCA_003584565.3	Alteromonas sp. RKMC-009;Alteromonas;Alteromonadaceae;Alteromonadales;Gammaproteobacteria;Proteobacteria;Bacteria
Aquicella_lusitana_SGT-39	0.092205	38.32	NZ_LR699116.1	GCA_902459475.1	Aquicella lusitana;Aquicella;Coxiellaceae;Legionellales;Gammaproteobacteria;Proteobacteria;Bacteria
Aquicella_lusitana_SGT-39	0.076909	36.9502	NZ_LR699117.1	GCA_902459475.1	Aquicella lusitana;Aquicella;Coxiellaceae;Legionellales;Gammaproteobacteria;Proteobacteria;Bacteria
Aquicella_lusitana_SGT-39	0.020426	41.4863	NZ_LR699118.1	GCA_902459475.1	Aquicella lusitana;Aquicella;Coxiellaceae;Legionellales;Gammaproteobacteria;Proteobacteria;Bacteria
Arsenophonus_endosymbiont_of_Aphis_craccivora_Ash	0.021722	41.1288	NZ_CP038156.1	GCA_013460135.1	Arsenophonus endosymbiont of Aphis craccivora;unclassified Arsenophonus;Arsenophonus;Morganellaceae;Enterobacterales;Gammaproteobacteria;Proteobacteria;Bacteria
Arsenophonus_endosymbiont_of_Apis_mellifera_ArsBeeUS	0.094565	40.5234	NZ_CP084223.1	GCA_020268605.1	Arsenophonus endosymbiont of Apis mellifera;unclassified Arsenophonus;Arsenophonus;Morganellaceae;Enterobacterales;Gammaproteobacteria;Proteobacteria;Bacteria
Arsenophonus_endosymbiont_of_Apis_mellifera_ArsBeeUS	0.059938	38.8201	NZ_CP084224.1	GCA_020268605.1	Arsenophonus endosymbiont of Apis mellifera;unclassified Arsenophonus;Arsenophonus;Morganellaceae;Enterobacterales;Gammaproteobacteria;Proteobacteria;Bacteria
Arsenophonus_endosymbiont_of_Apis_mellifera_ArsBeeUS	0.052553	39.3736	NZ_CP084225.1	GCA_020268605.1	Arsenophonus endosymbiont of Apis mellifera;unclassified Arsenophonus;Arsenophonus;Morganellaceae;Enterobacterales;Gammaproteobacteria;Proteobacteria;Bacteria
Arsenophonus_endosymbiont_of_Apis_mellifera_ArsBeeUS	0.050623	39.81	NZ_CP084226.1	GCA_020268605.1	Arsenophonus endosymbiont of Apis mellifera;unclassified Arsenophonus;Arsenophonus;Morganellaceae;Enterobacterales;Gammaproteobacteria;Proteobacteria;Bacteria
Arsenophonus_endosymbiont_of_Apis_mellifera_ArsBeeUS	0.049653	42.0297	NZ_CP084227.1	GCA_020268605.1	Arsenophonus endosymbiont of Apis mellifera;unclassified Arsenophonus;Arsenophonus;Morganellaceae;Enterobacterales;Gammaproteobacteria;Proteobacteria;Bacteria
Arsenophonus_endosymbiont_of_Apis_mellifera_ArsBeeUS	0.030494	38.4043	NZ_CP084228.1	GCA_020268605.1	Arsenophonus endosymbiont of Apis mellifera;unclassified Arsenophonus;Arsenophonus;Morganellaceae;Enterobacterales;Gammaproteobacteria;Proteobacteria;Bacteria
Arsenophonus_nasoniae_FIN	0.222851	40.3278	NZ_CP038614.1	GCA_004768525.1	Arsenophonus nasoniae;Arsenophonus;Morganellaceae;Enterobacterales;Gammaproteobacteria;Proteobacteria;Bacteria
Arsenophonus_nasoniae_FIN	0.08519	40.9778	NZ_CP038615.1	GCA_004768525.1	Arsenophonus nasoniae;Arsenophonus;Morganellaceae;Enterobacterales;Gammaproteobacteria;Proteobacteria;Bacteria
Arsenophonus_nasoniae_FIN	0.085274	40.9797	NZ_CP038616.1	GCA_004768525.1	Arsenophonus nasoniae;Arsenophonus;Morganellaceae;Enterobacterales;Gammaproteobacteria;Proteobacteria;Bacteria
Arsenophonus_nasoniae_FIN	0.133306	41.2465	NZ_CP038617.1	GCA_004768525.1	Arsenophonus nasoniae;Arsenophonus;Morganellaceae;Enterobacterales;Gammaproteobacteria;Proteobacteria;Bacteria
Arsenophonus_nasoniae_FIN	0.061872	40.5967	NZ_CP038618.1	GCA_004768525.1	Arsenophonus nasoniae;Arsenophonus;Morganellaceae;Enterobacterales;Gammaproteobacteria;Proteobacteria;Bacteria
Arsenophonus_nasoniae_FIN	0.121472	43.1515	NZ_CP038619.1	GCA_004768525.1	Arsenophonus nasoniae;Arsenophonus;Morganellaceae;Enterobacterales;Gammaproteobacteria;Proteobacteria;Bacteria
Arsenophonus_nasoniae_FIN	0.120926	40.2105	NZ_CP038620.1	GCA_004768525.1	Arsenophonus nasoniae;Arsenophonus;Morganellaceae;Enterobacterales;Gammaproteobacteria;Proteobacteria;Bacteria
Arsenophonus_nasoniae_FIN	0.051789	42.3835	NZ_CP038621.1	GCA_004768525.1	Arsenophonus nasoniae;Arsenophonus;Morganellaceae;Enterobacterales;Gammaproteobacteria;Proteobacteria;Bacteria
Arsenophonus_nasoniae_FIN	0.050328	42.3005	NZ_CP038622.1	GCA_004768525.1	Arsenophonus nasoniae;Arsenophonus;Morganellaceae;Enterobacterales;Gammaproteobacteria;Proteobacteria;Bacteria
Arsenophonus_nasoniae_FIN	0.04625	41.5503	NZ_CP038623.1	GCA_004768525.1	Arsenophonus nasoniae;Arsenophonus;Morganellaceae;Enterobacterales;Gammaproteobacteria;Proteobacteria;Bacteria
Arsenophonus_nasoniae_FIN	0.034725	37.3621	NZ_CP038624.1	GCA_004768525.1	Arsenophonus nasoniae;Arsenophonus;Morganellaceae;Enterobacterales;Gammaproteobacteria;Proteobacteria;Bacteria
Arsenophonus_nasoniae_FIN	0.033626	45.9198	NZ_CP038625.1	GCA_004768525.1	Arsenophonus nasoniae;Arsenophonus;Morganellaceae;Enterobacterales;Gammaproteobacteria;Proteobacteria;Bacteria
Arsenophonus_nasoniae_FIN	0.032417	40.7564	NZ_CP038626.1	GCA_004768525.1	Arsenophonus nasoniae;Arsenophonus;Morganellaceae;Enterobacterales;Gammaproteobacteria;Proteobacteria;Bacteria
Arsenophonus_nasoniae_FIN	0.015977	40.0951	NZ_CP038627.1	GCA_004768525.1	Arsenophonus nasoniae;Arsenophonus;Morganellaceae;Enterobacterales;Gammaproteobacteria;Proteobacteria;Bacteria
Arsenophonus_nasoniae_FIN	0.008312	35.5269	NZ_CP038628.1	GCA_004768525.1	Arsenophonus nasoniae;Arsenophonus;Morganellaceae;Enterobacterales;Gammaproteobacteria;Proteobacteria;Bacteria
Arsenophonus_nasoniae_FIN	0.003641	38.2038	NZ_CP038629.1	GCA_004768525.1	Arsenophonus nasoniae;Arsenophonus;Morganellaceae;Enterobacterales;Gammaproteobacteria;Proteobacteria;Bacteria
Arsenophonus_nasoniae_FIN	0.007173	32.929	NZ_CP038630.1	GCA_004768525.1	Arsenophonus nasoniae;Arsenophonus;Morganellaceae;Enterobacterales;Gammaproteobacteria;Proteobacteria;Bacteria
Azotobacter_chroococcum_B3	0.306103	62.7161	NZ_CP011836.1	GCA_002220155.1	Azotobacter chroococcum;Azotobacter;Pseudomonadaceae;Pseudomonadales;Gammaproteobacteria;Proteobacteria;Bacteria
Azotobacter_chroococcum_B3	0.074783	59.3103	NZ_CP011837.1	GCA_002220155.1	Azotobacter chroococcum;Azotobacter;Pseudomonadaceae;Pseudomonadales;Gammaproteobacteria;Proteobacteria;Bacteria
Azotobacter_chroococcum_B3	0.066259	61.6792	NZ_CP011838.1	GCA_002220155.1	Azotobacter chroococcum;Azotobacter;Pseudomonadaceae;Pseudomonadales;Gammaproteobacteria;Proteobacteria;Bacteria
Azotobacter_chroococcum_HR1	0.30778	62.7357	NZ_CP066311.1	GCA_016406165.1	Azotobacter chroococcum;Azotobacter;Pseudomonadaceae;Pseudomonadales;Gammaproteobacteria;Proteobacteria;Bacteria
Azotobacter_chroococcum_HR1	0.076351	60.8728	NZ_CP066312.1	GCA_016406165.1	Azotobacter chroococcum;Azotobacter;Pseudomonadaceae;Pseudomonadales;Gammaproteobacteria;Proteobacteria;Bacteria
Azotobacter_chroococcum_HR1	0.047454	60.8969	NZ_CP066313.1	GCA_016406165.1	Azotobacter chroococcum;Azotobacter;Pseudomonadaceae;Pseudomonadales;Gammaproteobacteria;Proteobacteria;Bacteria
Azotobacter_chroococcum_HR1	0.008012	59.4483	NZ_CP066314.1	GCA_016406165.1	Azotobacter chroococcum;Azotobacter;Pseudomonadaceae;Pseudomonadales;Gammaproteobacteria;Proteobacteria;Bacteria
Azotobacter_chroococcum_NCIMB_8003	0.010435	57.3551	NZ_CP010416.1	GCA_000817975.1	Azotobacter chroococcum NCIMB 8003;Azotobacter;Pseudomonadaceae;Pseudomonadales;Gammaproteobacteria;Proteobacteria;Bacteria
Azotobacter_chroococcum_NCIMB_8003	0.013852	55.3422	NZ_CP010417.1	GCA_000817975.1	Azotobacter chroococcum NCIMB 8003;Azotobacter;Pseudomonadaceae;Pseudomonadales;Gammaproteobacteria;Proteobacteria;Bacteria
Azotobacter_chroococcum_NCIMB_8003	0.062783	56.7638	NZ_CP010418.1	GCA_000817975.1	Azotobacter chroococcum NCIMB 8003;Azotobacter;Pseudomonadaceae;Pseudomonadales;Gammaproteobacteria;Proteobacteria;Bacteria
Azotobacter_chroococcum_NCIMB_8003	0.069317	59.2322	NZ_CP010419.1	GCA_000817975.1	Azotobacter chroococcum NCIMB 8003;Azotobacter;Pseudomonadaceae;Pseudomonadales;Gammaproteobacteria;Proteobacteria;Bacteria
Azotobacter_chroococcum_NCIMB_8003	0.132372	61.8794	NZ_CP010420.1	GCA_000817975.1	Azotobacter chroococcum NCIMB 8003;Azotobacter;Pseudomonadaceae;Pseudomonadales;Gammaproteobacteria;Proteobacteria;Bacteria
Azotobacter_chroococcum_NCIMB_8003	0.311724	62.6715	NZ_CP010421.1	GCA_000817975.1	Azotobacter chroococcum NCIMB 8003;Azotobacter;Pseudomonadaceae;Pseudomonadales;Gammaproteobacteria;Proteobacteria;Bacteria
Azotobacter_salinestris_KACC_13899	0.040877	59.7084	NZ_CP045301.1	GCA_009363155.1	Azotobacter salinestris;Azotobacter;Pseudomonadaceae;Pseudomonadales;Gammaproteobacteria;Proteobacteria;Bacteria
Azotobacter_salinestris_KACC_13899	0.3216	61.7177	NZ_CP045303.1	GCA_009363155.1	Azotobacter salinestris;Azotobacter;Pseudomonadaceae;Pseudomonadales;Gammaproteobacteria;Proteobacteria;Bacteria
Bermanella_marisrubri_RED65	0.044397	40.2527	NZ_CP051184.1	GCA_012295615.1	Bermanella marisrubri;Bermanella;Oceanospirillaceae;Oceanospirillales;Gammaproteobacteria;Proteobacteria;Bacteria
Buchnera_aphidicola_BCifornacula	0.006126	31.2765	NZ_LT667501.1	GCA_900128725.1	Buchnera aphidicola;Buchnera;Erwiniaceae;Enterobacterales;Gammaproteobacteria;Proteobacteria;Bacteria
Buchnera_aphidicola_BCifornacula	0.002904	46.1777	NZ_LT667502.1	GCA_900128725.1	Buchnera aphidicola;Buchnera;Erwiniaceae;Enterobacterales;Gammaproteobacteria;Proteobacteria;Bacteria
Buchnera_aphidicola__Acyrthosiphon_lactucae__Ala	0.007888	25.5451	NZ_CP034892.1	GCA_005083565.1	Buchnera aphidicola (Acyrthosiphon lactucae);Buchnera;Erwiniaceae;Enterobacterales;Gammaproteobacteria;Proteobacteria;Bacteria
Buchnera_aphidicola__Acyrthosiphon_lactucae__Ala	0.003264	28.2169	NZ_CP034893.1	GCA_005083565.1	Buchnera aphidicola (Acyrthosiphon lactucae);Buchnera;Erwiniaceae;Enterobacterales;Gammaproteobacteria;Proteobacteria;Bacteria
Buchnera_aphidicola__Aphis_craccivora__Acr	0.00614	26.1075	NZ_CP034898.1	GCA_005082145.1	Buchnera aphidicola (Aphis craccivora);Buchnera;Erwiniaceae;Enterobacterales;Gammaproteobacteria;Proteobacteria;Bacteria
Buchnera_aphidicola__Aphis_craccivora__Acr	0.002971	25.244	NZ_CP034899.1	GCA_005082145.1	Buchnera aphidicola (Aphis craccivora);Buchnera;Erwiniaceae;Enterobacterales;Gammaproteobacteria;Proteobacteria;Bacteria
Buchnera_aphidicola__Aphis_craccivore__Ash	0.007658	25.2416	NZ_CP044000.1	GCA_013487785.1	Buchnera aphidicola (Aphis craccivore);Buchnera;Erwiniaceae;Enterobacterales;Gammaproteobacteria;Proteobacteria;Bacteria
Buchnera_aphidicola__Aphis_craccivore__Ash	0.00297	25.2525	NZ_CP044001.1	GCA_013487785.1	Buchnera aphidicola (Aphis craccivore);Buchnera;Erwiniaceae;Enterobacterales;Gammaproteobacteria;Proteobacteria;Bacteria
Buchnera_aphidicola__Aphis_glycines__BAg	0.007639	26.3778	NZ_CP009254.1	GCA_001280225.1	Buchnera aphidicola (Aphis glycines);Buchnera;Erwiniaceae;Enterobacterales;Gammaproteobacteria;Proteobacteria;Bacteria
Buchnera_aphidicola__Aphis_glycines__BAg	0.003048	31.6929	NZ_CP009255.1	GCA_001280225.1	Buchnera aphidicola (Aphis glycines);Buchnera;Erwiniaceae;Enterobacterales;Gammaproteobacteria;Proteobacteria;Bacteria
Buchnera_aphidicola__Aphis_helianthi__Ahe	0.0076	25.3158	NZ_CP034895.1	GCA_005083845.1	Buchnera aphidicola (Aphis helianthi);Buchnera;Erwiniaceae;Enterobacterales;Gammaproteobacteria;Proteobacteria;Bacteria
Buchnera_aphidicola__Aphis_helianthi__Ahe	0.003199	22.2882	NZ_CP034896.1	GCA_005083845.1	Buchnera aphidicola (Aphis helianthi);Buchnera;Erwiniaceae;Enterobacterales;Gammaproteobacteria;Proteobacteria;Bacteria
Buchnera_aphidicola__Aphis_nasturtii__Ana	0.007595	26.1751	NZ_CP034889.1	GCA_005083345.1	Buchnera aphidicola (Aphis nasturtii);Buchnera;Erwiniaceae;Enterobacterales;Gammaproteobacteria;Proteobacteria;Bacteria
Buchnera_aphidicola__Aphis_nasturtii__Ana	0.003102	27.4662	NZ_CP034890.1	GCA_005083345.1	Buchnera aphidicola (Aphis nasturtii);Buchnera;Erwiniaceae;Enterobacterales;Gammaproteobacteria;Proteobacteria;Bacteria
Buchnera_aphidicola__Aphis_nerii__Ane	0.007711	25.4053	NZ_CP034886.1	GCA_005083105.1	Buchnera aphidicola (Aphis nerii);Buchnera;Erwiniaceae;Enterobacterales;Gammaproteobacteria;Proteobacteria;Bacteria
Buchnera_aphidicola__Aphis_nerii__Ane	0.002978	25.6884	NZ_CP034887.1	GCA_005083105.1	Buchnera aphidicola (Aphis nerii);Buchnera;Erwiniaceae;Enterobacterales;Gammaproteobacteria;Proteobacteria;Bacteria
Buchnera_aphidicola__Aphis_urticata__AURT-53B	0.007636	26.5191	CP048745.1	GCA_011752455.1	Buchnera aphidicola (Aphis urticata);Buchnera;Erwiniaceae;Enterobacterales;Gammaproteobacteria;Proteobacteria;Bacteria
Buchnera_aphidicola__Aphis_urticata__AURT-53B	0.003023	28.7794	CP048746.1	GCA_011752455.1	Buchnera aphidicola (Aphis urticata);Buchnera;Erwiniaceae;Enterobacterales;Gammaproteobacteria;Proteobacteria;Bacteria
Buchnera_aphidicola__Artemisaphis_artemisicola__Aar	0.007618	25.0591	NZ_CP034901.1	GCA_005082365.1	Buchnera aphidicola (Artemisaphis artemisicola);Buchnera;Erwiniaceae;Enterobacterales;Gammaproteobacteria;Proteobacteria;Bacteria
Buchnera_aphidicola__Brachycaudus_cardui__Bca	0.007687	25.6927	NZ_CP034880.1	GCA_005081945.1	Buchnera aphidicola (Brachycaudus cardui);Buchnera;Erwiniaceae;Enterobacterales;Gammaproteobacteria;Proteobacteria;Bacteria
Buchnera_aphidicola__Brachycaudus_cardui__Bca	0.003208	27.5249	NZ_CP034881.1	GCA_005081945.1	Buchnera aphidicola (Brachycaudus cardui);Buchnera;Erwiniaceae;Enterobacterales;Gammaproteobacteria;Proteobacteria;Bacteria
Buchnera_aphidicola__Brevicoryne_brassicae__Bbr	0.007866	25.5149	NZ_CP034883.1	GCA_005082825.1	Buchnera aphidicola (Brevicoryne brassicae);Buchnera;Erwiniaceae;Enterobacterales;Gammaproteobacteria;Proteobacteria;Bacteria
Buchnera_aphidicola__Brevicoryne_brassicae__Bbr	0.002913	22.5541	NZ_CP034884.1	GCA_005082825.1	Buchnera aphidicola (Brevicoryne brassicae);Buchnera;Erwiniaceae;Enterobacterales;Gammaproteobacteria;Proteobacteria;Bacteria
Buchnera_aphidicola__Cinara_cf._splendens_pseudotsugae_3390__BuCisplendens_pseudotsugae	0.005959	27.4543	NZ_LR217693.1	GCA_900698845.1	Buchnera aphidicola (Cinara cf. splendens/pseudotsugae 3390);Buchnera;Erwiniaceae;Enterobacterales;Gammaproteobacteria;Proteobacteria;Bacteria
Buchnera_aphidicola__Cinara_cf._splendens_pseudotsugae_3390__BuCisplendens_pseudotsugae	0.002686	35.7781	NZ_LR217694.1	GCA_900698845.1	Buchnera aphidicola (Cinara cf. splendens/pseudotsugae 3390);Buchnera;Erwiniaceae;Enterobacterales;Gammaproteobacteria;Proteobacteria;Bacteria
Buchnera_aphidicola__Cinara_confinis__BCiconfinis	0.008214	26.9053	NZ_LT667504.1	GCA_900128735.1	Buchnera aphidicola (Cinara confinis);Buchnera;Erwiniaceae;Enterobacterales;Gammaproteobacteria;Proteobacteria;Bacteria
Buchnera_aphidicola__Cinara_cuneomaculata__BuCicuneomaculata	0.005997	25.7796	NZ_LR217696.1	GCA_900698865.1	Buchnera aphidicola (Cinara cuneomaculata);Buchnera;Erwiniaceae;Enterobacterales;Gammaproteobacteria;Proteobacteria;Bacteria
Buchnera_aphidicola__Cinara_cuneomaculata__BuCicuneomaculata	0.005609	36.6375	NZ_LR217697.1	GCA_900698865.1	Buchnera aphidicola (Cinara cuneomaculata);Buchnera;Erwiniaceae;Enterobacterales;Gammaproteobacteria;Proteobacteria;Bacteria
Buchnera_aphidicola__Cinara_curtihirsuta__BuCicurtihirsuta	0.006182	24.5228	NZ_LR217701.1	GCA_900698895.1	Buchnera aphidicola (Cinara curtihirsuta);Buchnera;Erwiniaceae;Enterobacterales;Gammaproteobacteria;Proteobacteria;Bacteria
Buchnera_aphidicola__Cinara_curtihirsuta__BuCicurtihirsuta	0.002857	28.1414	NZ_LR217702.1	GCA_900698895.1	Buchnera aphidicola (Cinara curtihirsuta);Buchnera;Erwiniaceae;Enterobacterales;Gammaproteobacteria;Proteobacteria;Bacteria
Buchnera_aphidicola__Cinara_curvipes__BuCicurvipes	0.006167	24.9554	NZ_LR217711.1	GCA_900698915.1	Buchnera aphidicola (Cinara curvipes);Buchnera;Erwiniaceae;Enterobacterales;Gammaproteobacteria;Proteobacteria;Bacteria
Buchnera_aphidicola__Cinara_curvipes__BuCicurvipes	0.005464	26.6471	NZ_LR217712.1	GCA_900698915.1	Buchnera aphidicola (Cinara curvipes);Buchnera;Erwiniaceae;Enterobacterales;Gammaproteobacteria;Proteobacteria;Bacteria
Buchnera_aphidicola__Cinara_kochiana_kochiana__BuCikochiana	0.005997	26.1131	NZ_LR217708.1	GCA_900698905.1	Buchnera aphidicola (Cinara kochiana kochiana);Buchnera;Erwiniaceae;Enterobacterales;Gammaproteobacteria;Proteobacteria;Bacteria
Buchnera_aphidicola__Cinara_kochiana_kochiana__BuCikochiana	0.002584	33.7848	NZ_LR217709.1	GCA_900698905.1	Buchnera aphidicola (Cinara kochiana kochiana);Buchnera;Erwiniaceae;Enterobacterales;Gammaproteobacteria;Proteobacteria;Bacteria
Buchnera_aphidicola__Cinara_laricifoliae__BuCilaricifoliae	0.006141	24.7517	NZ_LR217718.1	GCA_900698945.1	Buchnera aphidicola (Cinara laricifoliae);Buchnera;Erwiniaceae;Enterobacterales;Gammaproteobacteria;Proteobacteria;Bacteria
Buchnera_aphidicola__Cinara_laricifoliae__BuCilaricifoliae	0.002757	33.4784	NZ_LR217719.1	GCA_900698945.1	Buchnera aphidicola (Cinara laricifoliae);Buchnera;Erwiniaceae;Enterobacterales;Gammaproteobacteria;Proteobacteria;Bacteria
Buchnera_aphidicola__Cinara_piceae__BuCipiceae	0.006052	26.074	NZ_LR217740.1	GCA_900699035.1	Buchnera aphidicola (Cinara piceae);Buchnera;Erwiniaceae;Enterobacterales;Gammaproteobacteria;Proteobacteria;Bacteria
Buchnera_aphidicola__Cinara_piceae__BuCipiceae	0.002749	29.1742	NZ_LR217741.1	GCA_900699035.1	Buchnera aphidicola (Cinara piceae);Buchnera;Erwiniaceae;Enterobacterales;Gammaproteobacteria;Proteobacteria;Bacteria
Buchnera_aphidicola__Cinara_pseudotaxifoliae__BCipseudotaxifoliae	0.005996	28.2188	NZ_LT635894.1	GCA_900128595.1	Buchnera aphidicola (Cinara pseudotaxifoliae);Buchnera;Erwiniaceae;Enterobacterales;Gammaproteobacteria;Proteobacteria;Bacteria
Buchnera_aphidicola__Cinara_pseudotaxifoliae__BCipseudotaxifoliae	0.00278	36.1151	NZ_LT635895.1	GCA_900128595.1	Buchnera aphidicola (Cinara pseudotaxifoliae);Buchnera;Erwiniaceae;Enterobacterales;Gammaproteobacteria;Proteobacteria;Bacteria
Buchnera_aphidicola__Cinara_pseudotaxifoliae__BuCipseudotaxifoliae	0.005996	28.2355	NZ_LR217733.1	GCA_900699025.1	Buchnera aphidicola (Cinara pseudotaxifoliae);Buchnera;Erwiniaceae;Enterobacterales;Gammaproteobacteria;Proteobacteria;Bacteria
Buchnera_aphidicola__Cinara_pseudotaxifoliae__BuCipseudotaxifoliae	0.0056	36.3929	NZ_LR217734.1	GCA_900699025.1	Buchnera aphidicola (Cinara pseudotaxifoliae);Buchnera;Erwiniaceae;Enterobacterales;Gammaproteobacteria;Proteobacteria;Bacteria
Buchnera_aphidicola__Cinara_splendens__BuCisplendens	0.006037	26.5032	NZ_LR217723.1	GCA_900698975.1	Buchnera aphidicola (Cinara splendens);Buchnera;Erwiniaceae;Enterobacterales;Gammaproteobacteria;Proteobacteria;Bacteria
Buchnera_aphidicola__Cinara_splendens__BuCisplendens	0.002704	36.2056	NZ_LR217724.1	GCA_900698975.1	Buchnera aphidicola (Cinara splendens);Buchnera;Erwiniaceae;Enterobacterales;Gammaproteobacteria;Proteobacteria;Bacteria
Buchnera_aphidicola__Cinara_strobi__BuCistrobi	0.006154	27.9168	NZ_LR025086.1	GCA_900560745.1	Buchnera aphidicola (Cinara strobi);Buchnera;Erwiniaceae;Enterobacterales;Gammaproteobacteria;Proteobacteria;Bacteria
Buchnera_aphidicola__Cinara_strobi__BuCistrobi	0.002741	37.0668	NZ_LR025087.1	GCA_900560745.1	Buchnera aphidicola (Cinara strobi);Buchnera;Erwiniaceae;Enterobacterales;Gammaproteobacteria;Proteobacteria;Bacteria
Buchnera_aphidicola__Hyadaphis_tataricae__Hta	0.007706	27.3164	NZ_CP034874.1	GCA_005081445.1	Buchnera aphidicola (Hyadaphis tataricae);Buchnera;Erwiniaceae;Enterobacterales;Gammaproteobacteria;Proteobacteria;Bacteria
Buchnera_aphidicola__Hyadaphis_tataricae__Hta	0.003201	26.7104	NZ_CP034875.1	GCA_005081445.1	Buchnera aphidicola (Hyadaphis tataricae);Buchnera;Erwiniaceae;Enterobacterales;Gammaproteobacteria;Proteobacteria;Bacteria
Buchnera_aphidicola__Hyperomyzus_lactucae__Hla	0.007707	26.2748	NZ_CP034877.1	GCA_005081705.1	Buchnera aphidicola (Hyperomyzus lactucae);Buchnera;Erwiniaceae;Enterobacterales;Gammaproteobacteria;Proteobacteria;Bacteria
Buchnera_aphidicola__Hyperomyzus_lactucae__Hla	0.003246	27.0179	NZ_CP034878.1	GCA_005081705.1	Buchnera aphidicola (Hyperomyzus lactucae);Buchnera;Erwiniaceae;Enterobacterales;Gammaproteobacteria;Proteobacteria;Bacteria
Buchnera_aphidicola__Lipaphis_pseudobrassicae__Lps	0.007856	25.4328	NZ_CP034871.1	GCA_005081185.1	Buchnera aphidicola (Lipaphis pseudobrassicae);Buchnera;Erwiniaceae;Enterobacterales;Gammaproteobacteria;Proteobacteria;Bacteria
Buchnera_aphidicola__Lipaphis_pseudobrassicae__Lps	0.003384	23.7293	NZ_CP034872.1	GCA_005081185.1	Buchnera aphidicola (Lipaphis pseudobrassicae);Buchnera;Erwiniaceae;Enterobacterales;Gammaproteobacteria;Proteobacteria;Bacteria
Buchnera_aphidicola__Macrosiphoniella_sanborni__Msa	0.007706	25.0324	NZ_CP034865.1	GCA_005080885.1	Buchnera aphidicola (Macrosiphoniella sanborni);Buchnera;Erwiniaceae;Enterobacterales;Gammaproteobacteria;Proteobacteria;Bacteria
Buchnera_aphidicola__Macrosiphoniella_sanborni__Msa	0.003159	36.0874	NZ_CP034866.1	GCA_005080885.1	Buchnera aphidicola (Macrosiphoniella sanborni);Buchnera;Erwiniaceae;Enterobacterales;Gammaproteobacteria;Proteobacteria;Bacteria
Buchnera_aphidicola__Macrosiphum_gaurae__Mga	0.007718	27.3776	NZ_CP034868.1	GCA_005080965.1	Buchnera aphidicola (Macrosiphum gaurae);Buchnera;Erwiniaceae;Enterobacterales;Gammaproteobacteria;Proteobacteria;Bacteria
Buchnera_aphidicola__Macrosiphum_gaurae__Mga	0.003169	25.5601	NZ_CP034869.1	GCA_005080965.1	Buchnera aphidicola (Macrosiphum gaurae);Buchnera;Erwiniaceae;Enterobacterales;Gammaproteobacteria;Proteobacteria;Bacteria
Buchnera_aphidicola__Melanaphis_sacchari__LSU	0.007683	26.9947	NZ_CP029162.1	GCA_003096055.1	Buchnera aphidicola (Melanaphis sacchari);Buchnera;Erwiniaceae;Enterobacterales;Gammaproteobacteria;Proteobacteria;Bacteria
Buchnera_aphidicola__Melanaphis_sacchari__LSU	0.003666	27.9869	NZ_CP029163.1	GCA_003096055.1	Buchnera aphidicola (Melanaphis sacchari);Buchnera;Erwiniaceae;Enterobacterales;Gammaproteobacteria;Proteobacteria;Bacteria
Buchnera_aphidicola__Microlophium_carnosum__MCAR-56B	0.007814	26.9516	CP048748.1	GCA_011752475.1	Buchnera aphidicola (Microlophium carnosum);Buchnera;Erwiniaceae;Enterobacterales;Gammaproteobacteria;Proteobacteria;Bacteria
Buchnera_aphidicola__Microlophium_carnosum__MCAR-56B	0.003331	24.347	CP048749.1	GCA_011752475.1	Buchnera aphidicola (Microlophium carnosum);Buchnera;Erwiniaceae;Enterobacterales;Gammaproteobacteria;Proteobacteria;Bacteria
Buchnera_aphidicola__Muscaphis_stroyani__Mst	0.007707	26.3527	NZ_CP034862.1	GCA_005080865.1	Buchnera aphidicola (Muscaphis stroyani);Buchnera;Erwiniaceae;Enterobacterales;Gammaproteobacteria;Proteobacteria;Bacteria
Buchnera_aphidicola__Muscaphis_stroyani__Mst	0.00367	26.2125	NZ_CP034863.1	GCA_005080865.1	Buchnera aphidicola (Muscaphis stroyani);Buchnera;Erwiniaceae;Enterobacterales;Gammaproteobacteria;Proteobacteria;Bacteria
Buchnera_aphidicola__Nipponaphis_monzeni__Nmo	0.010426	20.8805	NZ_AP019380.1	GCA_006741185.1	Buchnera aphidicola (Nipponaphis monzeni);Buchnera;Erwiniaceae;Enterobacterales;Gammaproteobacteria;Proteobacteria;Bacteria
Buchnera_aphidicola__Nipponaphis_monzeni__Nmo	0.001526	30.9305	NZ_AP019381.1	GCA_006741185.1	Buchnera aphidicola (Nipponaphis monzeni);Buchnera;Erwiniaceae;Enterobacterales;Gammaproteobacteria;Proteobacteria;Bacteria
Buchnera_aphidicola__Pentalonia_nigronervosa__Ba4	0.007706	27.6797	CP061276.1	GCA_014622685.1	Buchnera aphidicola (Pentalonia nigronervosa);Buchnera;Erwiniaceae;Enterobacterales;Gammaproteobacteria;Proteobacteria;Bacteria
Buchnera_aphidicola__Pentalonia_nigronervosa__Ba4	0.002172	28.6372	CP061277.1	GCA_014622685.1	Buchnera aphidicola (Pentalonia nigronervosa);Buchnera;Erwiniaceae;Enterobacterales;Gammaproteobacteria;Proteobacteria;Bacteria
Buchnera_aphidicola__Rhopalosiphum_padi__Rpa	0.007764	26.3653	NZ_CP034859.1	GCA_005080845.1	Buchnera aphidicola (Rhopalosiphum padi);Buchnera;Erwiniaceae;Enterobacterales;Gammaproteobacteria;Proteobacteria;Bacteria
Buchnera_aphidicola__Rhopalosiphum_padi__Rpa	0.002119	29.2591	NZ_CP034860.1	GCA_005080845.1	Buchnera aphidicola (Rhopalosiphum padi);Buchnera;Erwiniaceae;Enterobacterales;Gammaproteobacteria;Proteobacteria;Bacteria
Buchnera_aphidicola__Schizaphis_graminum__LNK	0.008035	26.7082	NZ_CP029203.1	GCA_003099975.1	Buchnera aphidicola (Schizaphis graminum);Buchnera;Erwiniaceae;Enterobacterales;Gammaproteobacteria;Proteobacteria;Bacteria
Buchnera_aphidicola__Schizaphis_graminum__LNK	0.003629	26.9771	NZ_CP029204.1	GCA_003099975.1	Buchnera aphidicola (Schizaphis graminum);Buchnera;Erwiniaceae;Enterobacterales;Gammaproteobacteria;Proteobacteria;Bacteria
Buchnera_aphidicola__Sitobion_avenae__Sav	0.007716	27.1125	NZ_CP034856.1	GCA_005082585.1	Buchnera aphidicola (Sitobion avenae);Buchnera;Erwiniaceae;Enterobacterales;Gammaproteobacteria;Proteobacteria;Bacteria
Buchnera_aphidicola__Sitobion_avenae__Sav	0.003671	25.9875	NZ_CP034857.1	GCA_005082585.1	Buchnera aphidicola (Sitobion avenae);Buchnera;Erwiniaceae;Enterobacterales;Gammaproteobacteria;Proteobacteria;Bacteria
Buchnera_aphidicola__Thelaxes_californica__Tca	0.008164	22.9544	NZ_CP034853.1	GCA_005080825.1	Buchnera aphidicola (Thelaxes californica);Buchnera;Erwiniaceae;Enterobacterales;Gammaproteobacteria;Proteobacteria;Bacteria
Buchnera_aphidicola__Thelaxes_californica__Tca	0.003208	23.7843	NZ_CP034854.1	GCA_005080825.1	Buchnera aphidicola (Thelaxes californica);Buchnera;Erwiniaceae;Enterobacterales;Gammaproteobacteria;Proteobacteria;Bacteria
Buchnera_aphidicola__Tuberolachnus_salignus__BTs	0.006529	23.679	NZ_LN890286.1	GCA_900016785.1	Buchnera aphidicola (Tuberolachnus salignus);Buchnera;Erwiniaceae;Enterobacterales;Gammaproteobacteria;Proteobacteria;Bacteria
Buchnera_aphidicola__Tuberolachnus_salignus__BTs	0.002509	21.1638	NZ_LN890287.1	GCA_900016785.1	Buchnera aphidicola (Tuberolachnus salignus);Buchnera;Erwiniaceae;Enterobacterales;Gammaproteobacteria;Proteobacteria;Bacteria
Buchnera_aphidicola_BCc	0.006054	27.2877	NC_011878.1	GCA_000090965.1	Buchnera aphidicola BCc;Buchnera;Erwiniaceae;Enterobacterales;Gammaproteobacteria;Proteobacteria;Bacteria
Buchnera_aphidicola_str._Ak__Acyrthosiphon_kondoi_	0.007784	26.5545	NC_017257.1	GCA_000225445.1	Buchnera aphidicola str. Ak (Acyrthosiphon kondoi);Buchnera;Erwiniaceae;Enterobacterales;Gammaproteobacteria;Proteobacteria;Bacteria
Buchnera_aphidicola_str._Ak__Acyrthosiphon_kondoi_	0.003645	25.7613	NC_017258.1	GCA_000225445.1	Buchnera aphidicola str. Ak (Acyrthosiphon kondoi);Buchnera;Erwiniaceae;Enterobacterales;Gammaproteobacteria;Proteobacteria;Bacteria
Buchnera_aphidicola_str._APS__Acyrthosiphon_pisum_	0.007258	30.6145	NC_002252.1	GCA_000009605.1	Buchnera aphidicola str. APS (Acyrthosiphon pisum);Buchnera;Erwiniaceae;Enterobacterales;Gammaproteobacteria;Proteobacteria;Bacteria
Buchnera_aphidicola_str._APS__Acyrthosiphon_pisum_	0.007786	26.7146	NC_002253.1	GCA_000009605.1	Buchnera aphidicola str. APS (Acyrthosiphon pisum);Buchnera;Erwiniaceae;Enterobacterales;Gammaproteobacteria;Proteobacteria;Bacteria
Buchnera_aphidicola_str._Bp__Baizongia_pistaciae_	0.002399	25.3856	NC_004555.1	GCA_000007725.1	Buchnera aphidicola str. Bp (Baizongia pistaciae);Buchnera;Erwiniaceae;Enterobacterales;Gammaproteobacteria;Proteobacteria;Bacteria
Buchnera_aphidicola_str._F009__Myzus_persicae_	0.0078	26.0513	NZ_CP002704.1	GCA_000521585.1	Buchnera aphidicola str. F009 (Myzus persicae);Buchnera;Erwiniaceae;Enterobacterales;Gammaproteobacteria;Proteobacteria;Bacteria
Buchnera_aphidicola_str._G002__Myzus_persicae_	0.007799	26.0803	NZ_CP002702.1	GCA_000521565.1	Buchnera aphidicola str. G002 (Myzus persicae);Buchnera;Erwiniaceae;Enterobacterales;Gammaproteobacteria;Proteobacteria;Bacteria
Buchnera_aphidicola_str._Ua__Uroleucon_ambrosiae_	0.004884	27.5389	NC_017260.1	GCA_000225465.1	Buchnera aphidicola str. Ua (Uroleucon ambrosiae);Buchnera;Erwiniaceae;Enterobacterales;Gammaproteobacteria;Proteobacteria;Bacteria
Buchnera_aphidicola_str._Ua__Uroleucon_ambrosiae_	0.007689	25.634	NC_017261.1	GCA_000225465.1	Buchnera aphidicola str. Ua (Uroleucon ambrosiae);Buchnera;Erwiniaceae;Enterobacterales;Gammaproteobacteria;Proteobacteria;Bacteria
Buchnera_aphidicola_str._USDA__Myzus_persicae_	0.007802	26.0702	NZ_CP002698.1	GCA_000521525.1	Buchnera aphidicola str. USDA (Myzus persicae);Buchnera;Erwiniaceae;Enterobacterales;Gammaproteobacteria;Proteobacteria;Bacteria
Buchnera_aphidicola_str._W106__Myzus_persicae_	0.007802	26.0574	NZ_CP002700.1	GCA_000521545.1	Buchnera aphidicola str. W106 (Myzus persicae);Buchnera;Erwiniaceae;Enterobacterales;Gammaproteobacteria;Proteobacteria;Bacteria
Buttiauxella_sp._3AFRM03	0.120955	49.1497	NZ_CP033074.1	GCA_003675305.1	Buttiauxella sp. 3AFRM03;unclassified Buttiauxella;Buttiauxella;Enterobacteriaceae;Enterobacterales;Gammaproteobacteria;Proteobacteria;Bacteria
Buttiauxella_sp._3AFRM03	0.057691	45.9361	NZ_CP033075.1	GCA_003675305.1	Buttiauxella sp. 3AFRM03;unclassified Buttiauxella;Buttiauxella;Enterobacteriaceae;Enterobacterales;Gammaproteobacteria;Proteobacteria;Bacteria
Caedibacter_taeniospiralis_51K	0.041651	37.6918	NZ_PGGB02000018.1	GCA_002803295.2	Caedibacter taeniospiralis;Caedibacter;Fastidiosibacteraceae;Thiotrichales;Gammaproteobacteria;Proteobacteria;Bacteria
Candidatus_Baumannia_cicadellinicola_B-GSS	0.003465	20.2597	CP011788.1	GCA_001269425.1	Candidatus Baumannia cicadellinicola;Candidatus Baumannia;Gammaproteobacteria;Proteobacteria;Bacteria
Candidatus_Doolittlea_endobia_DEMHIR	0.011828	41.0974	NZ_LN999834.1	GCA_900039485.1	Candidatus Doolittlea endobia;Candidatus Doolittlea;Enterobacteriaceae;Enterobacterales;Gammaproteobacteria;Proteobacteria;Bacteria
Candidatus_Enterovibrio_escacola_MJ02	0.042861	37.4723	NZ_CM008325.1	GCA_002464935.1	Candidatus Enterovibrio escacola;Enterovibrio;Vibrionaceae;Vibrionales;Gammaproteobacteria;Proteobacteria;Bacteria
Candidatus_Enterovibrio_escacola_MJ02	0.026173	39.9419	NZ_CM008326.1	GCA_002464935.1	Candidatus Enterovibrio escacola;Enterovibrio;Vibrionaceae;Vibrionales;Gammaproteobacteria;Proteobacteria;Bacteria
Candidatus_Enterovibrio_escacola_MJ02	0.024978	38.1656	NZ_CM008327.1	GCA_002464935.1	Candidatus Enterovibrio escacola;Enterovibrio;Vibrionaceae;Vibrionales;Gammaproteobacteria;Proteobacteria;Bacteria
Candidatus_Enterovibrio_escacola_MJ02	0.007624	41.5923	NZ_CM008328.1	GCA_002464935.1	Candidatus Enterovibrio escacola;Enterovibrio;Vibrionaceae;Vibrionales;Gammaproteobacteria;Proteobacteria;Bacteria
Candidatus_Enterovibrio_luxaltus_CC26	0.135458	36.9967	NZ_CP020661.1	GCA_002381345.1	Candidatus Enterovibrio luxaltus;Enterovibrio;Vibrionaceae;Vibrionales;Gammaproteobacteria;Proteobacteria;Bacteria
Candidatus_Enterovibrio_luxaltus_CC26	0.059689	38.2935	NZ_CP020662.1	GCA_002381345.1	Candidatus Enterovibrio luxaltus;Enterovibrio;Vibrionaceae;Vibrionales;Gammaproteobacteria;Proteobacteria;Bacteria
Candidatus_Erwinia_haradaeae_ErCipseudotaxifoliae	0.029779	32.4323	NZ_LT670852.1	GCA_900143135.1	Candidatus Erwinia haradaeae;Erwinia;Erwiniaceae;Enterobacterales;Gammaproteobacteria;Proteobacteria;Bacteria
Candidatus_Erwinia_haradaeae_ErCisplendens_pseudotsugae	0.026285	29.728	NZ_LR217706.1	GCA_900698885.1	Candidatus Erwinia haradaeae;Erwinia;Erwiniaceae;Enterobacterales;Gammaproteobacteria;Proteobacteria;Bacteria
Candidatus_Erwinia_haradaeae_ErCicurvipes	0.036062	29.7682	NZ_LR217714.1	GCA_900698925.1	Candidatus Erwinia haradaeae;Erwinia;Erwiniaceae;Enterobacterales;Gammaproteobacteria;Proteobacteria;Bacteria
Candidatus_Erwinia_haradaeae_ErCikochiana	0.074083	31.0058	NZ_LR217716.1	GCA_900698935.1	Candidatus Erwinia haradaeae;Erwinia;Erwiniaceae;Enterobacterales;Gammaproteobacteria;Proteobacteria;Bacteria
Candidatus_Erwinia_haradaeae_ErCilaricifoliae	0.0333	31.997	NZ_LR217721.1	GCA_900698955.1	Candidatus Erwinia haradaeae;Erwinia;Erwiniaceae;Enterobacterales;Gammaproteobacteria;Proteobacteria;Bacteria
Candidatus_Erwinia_haradaeae_ErCipseudotsugae	0.026513	28.2842	NZ_LR217731.1	GCA_900698985.1	Candidatus Erwinia haradaeae;Erwinia;Erwiniaceae;Enterobacterales;Gammaproteobacteria;Proteobacteria;Bacteria
Candidatus_Erwinia_haradaeae_ErCisplendens	0.02702	28.6121	NZ_LR217736.1	GCA_900698995.1	Candidatus Erwinia haradaeae;Erwinia;Erwiniaceae;Enterobacterales;Gammaproteobacteria;Proteobacteria;Bacteria
Candidatus_Erwinia_haradaeae_ErCipiceae	0.049732	27.0731	NZ_LR217738.1	GCA_900699015.1	Candidatus Erwinia haradaeae;Erwinia;Erwiniaceae;Enterobacterales;Gammaproteobacteria;Proteobacteria;Bacteria
[truncated: 16,867 more rows]
