# Supplementary material for: Plasmid Genomes Reveal the Distribution, Abundance, and Organization of Mercury-Related Genes and Their Co-Distribution with Antibiotic Resistant Genes in Gammaproteobacteria
Source: Genes (Basel). 2022 Nov 18;13(11):2149. doi: 10.3390/genes13112149 (PMC9690531; doi:10.3390/genes13112149)
Supplement: Supplementary file 1 [file genes-13-02149-s001.zip › Table S2. Taxonomic distribution of the plasmid hosts.xlsx]

## Sheet: Sheet3
Table S2. Taxonomic distribution of the plasmid hosts.
Genus	All plasmids			Plasmids harboring HRGs			Plasmid harboring both HRGs and ARGs
	Plasmid number	Percent		Plasmid number	Percent (%)		Plasmid number	Percent (%)
Escherichia	5508	29.4058		267	15.4962		258	18.8596
Klebsiella	4714	25.1668		614	35.6355		542	39.6199
Acinetobacter	1438	7.67711		58	3.36622		19	1.38889
Salmonella	1343	7.16993		249	14.4515		178	13.0117
Enterobacter	1031	5.50424		175	10.1567		150	10.9649
Citrobacter	655	3.49688		139	8.06732		75	5.48246
Xanthomonas	398	2.12482		1	0.0580383		1	0.0730994
Pseudomonas	385	2.05542		75	4.35287		38	2.77778
Piscirickettsia	335	1.78848			0			0
Shigella	288	1.53756		4	0.232153		3	0.219298
Vibrio	258	1.3774		1	0.0580383		1	0.0730994
Aeromonas	225	1.20122		29	1.68311		25	1.82749
Erwinia	212	1.13181			0			0
Pantoea	197	1.05173		4	0.232153		4	0.292398
Yersinia	187	0.998345		1	0.0580383		1	0.0730994
Serratia	149	0.795473		17	0.986651		12	0.877193
Raoultella	113	0.603278		16	0.928613		11	0.804094
Legionella	89	0.475148			0			0
Buchnera	88	0.469809			0			0
Proteus	81	0.432438		10	0.580383		10	0.730994
Providencia	77	0.411083		6	0.34823		6	0.438596
Unclassed genera	58	0.309647		7	0.406268		6	0.438596
Psychrobacter	58	0.309647			0			0
Xylella	56	0.29897			0			0
Moraxella	54	0.288292		4	0.232153			0
Cronobacter	52	0.277615		2	0.116077		2	0.146199
Shewanella	47	0.250921		8	0.464306		6	0.438596
Edwardsiella	38	0.202872		1	0.0580383		1	0.0730994
Photobacterium	38	0.202872			0			0
Leclercia	37	0.197534		12	0.69646		12	0.877193
Morganella	26	0.138807			0			0
Pseudoalteromonas	25	0.133469		2	0.116077			0
Arsenophonus	24	0.12813			0			0
Coxiella	23	0.122791			0			0
Rahnella	22	0.117452			0			0
Candidatus Hamiltonella	21	0.112114			0			0
Alteromonas	19	0.101436		3	0.174115			0
Francisella	18	0.0960974			0			0
Azotobacter	15	0.0800811			0			0
Thiothrix	15	0.0800811			0			0
Hafnia	14	0.0747424			0			0
Halomonas	14	0.0747424		4	0.232153			0
Pasteurella	13	0.0694037			0			0
Pectobacterium	13	0.0694037			0			0
Aliivibrio	12	0.0640649			0			0
Marinobacter	11	0.0587262		2	0.116077			0
Glaesserella	10	0.0533874			0			0
Haemophilus	10	0.0533874			0			0
Stenotrophomonas	10	0.0533874		4	0.232153		2	0.146199
Kosakonia	8	0.0427099			0			0
Candidatus Riesia	7	0.0373712			0			0
Kluyvera	7	0.0373712		2	0.116077		1	0.0730994
Methylomagnum	7	0.0373712			0			0
Nissabacter	7	0.0373712			0			0
Enterovibrio	6	0.0320325			0			0
Lelliottia	6	0.0320325			0			0
Plesiomonas	6	0.0320325			0			0
Actinobacillus	5	0.0266937			0			0
Methylomonas	5	0.0266937			0			0
Moritella	5	0.0266937			0			0
Nitrosococcus	5	0.0266937			0			0
Phytobacter	5	0.0266937		3	0.174115		3	0.219298
Xenorhabdus	5	0.0266937			0			0
Aggregatibacter	4	0.021355			0			0
Candidatus Photodesmus	4	0.021355			0			0
Dickeya	4	0.021355			0			0
Halioglobus	4	0.021355			0			0
Sodalis	4	0.021355			0			0
Tatumella	4	0.021355			0			0
Agarilytica	3	0.0160162			0			0
Allochromatium	3	0.0160162			0			0
Aquicella	3	0.0160162			0			0
Candidatus Fukatsuia	3	0.0160162			0			0
Fluoribacter	3	0.0160162			0			0
Mannheimia	3	0.0160162			0			0
Methylophaga	3	0.0160162			0			0
Mixta	3	0.0160162		1	0.0580383		1	0.0730994
Spartinivicinus	3	0.0160162			0			0
Alcanivorax	2	0.0106775			0			0
Buttiauxella	2	0.0106775			0			0
Candidatus Hoaglandella	2	0.0106775			0			0
Cobetia	2	0.0106775			0			0
Ewingella	2	0.0106775			0			0
Metakosakonia	2	0.0106775			0			0
Methylococcus	2	0.0106775			0			0
Microbulbifer	2	0.0106775			0			0
Oceanimonas	2	0.0106775			0			0
Rouxiella	2	0.0106775			0			0
Salinivibrio	2	0.0106775			0			0
Thiodictyon	2	0.0106775			0			0
Thiolapillus	2	0.0106775			0			0
Yokenella	2	0.0106775			0			0
Acidihalobacter	1	0.00533874			0			0
Ahniella	1	0.00533874			0			0
Allofrancisella	1	0.00533874			0			0
Bermanella	1	0.00533874			0			0
Caedibacter	1	0.00533874			0			0
Candidatus Doolittlea	1	0.00533874			0			0
Candidatus Ishikawaella	1	0.00533874			0			0
Candidatus Nardonella	1	0.00533874			0			0
Candidatus Nitrosoglobus	1	0.00533874			0			0
Candidatus Regiella	1	0.00533874			0			0
Candidatus Stammera	1	0.00533874			0			0
Candidatus Tenderia	1	0.00533874			0			0
Catenovulum	1	0.00533874			0			0
Cedecea	1	0.00533874			0			0
Cycloclasticus	1	0.00533874			0			0
Dongshaea	1	0.00533874			0			0
Gallibacterium	1	0.00533874			0			0
Gayadomonas	1	0.00533874			0			0
Halospina	1	0.00533874			0			0
Hydrocarboniclastica	1	0.00533874			0			0
Insectihabitans	1	0.00533874			0			0
Lonepinella	1	0.00533874			0			0
Marinomonas	1	0.00533874		1	0.0580383			0
Methylomicrobium	1	0.00533874			0			0
Methyloprofundus	1	0.00533874			0			0
Methylotuvimicrobium	1	0.00533874			0			0
Nitrincola	1	0.00533874			0			0
Paraglaciecola	1	0.00533874			0			0
Paraphotobacterium	1	0.00533874			0			0
Photorhabdus	1	0.00533874			0			0
Pseudolysobacter	1	0.00533874			0			0
Rhodanobacter	1	0.00533874			0			0
Salinimonas	1	0.00533874		1	0.0580383			0
Scandinavium	1	0.00533874			0			0
Sedimenticola	1	0.00533874			0			0
Spongiibacter	1	0.00533874			0			0
Teredinibacter	1	0.00533874			0			0
Thaumasiovibrio	1	0.00533874			0			0
Thioalkalivibrio	1	0.00533874			0			0
Thioflavicoccus	1	0.00533874			0			0
Thiomicrorhabdus	1	0.00533874			0			0
Wigglesworthia	1	0.00533874			0			0
Zophobihabitans	1	0.00533874			0			0
Zymobacter	1	0.00533874			0			0
