# Supplementary material for: Plasmid Genomes Reveal the Distribution, Abundance, and Organization of Mercury-Related Genes and Their Co-Distribution with Antibiotic Resistant Genes in Gammaproteobacteria
Source: Genes (Basel). 2022 Nov 18;13(11):2149. doi: 10.3390/genes13112149 (PMC9690531; doi:10.3390/genes13112149)
Supplement: Supplementary file 1 [file genes-13-02149-s001.zip › Table S3. The hosts, pathogenicity and number of HRGs for 1732 plasmids.xlsx]

## Sheet: γ-proteobacteria
Table S3 The hosts, pathogenicity and number of HRGs for 1723 plasmids.
Assembly	Pathogenicity	Host classification	Isolation source	Host	Number of HRGs
NZ_CP012956.1	Pathogen	Human	Not available	Homo sapiens	7
NZ_CP038263.1	Pathogen	Not available	Not available	Not available	5
CP040054.1	Pathogen	Human	blood	Homo sapiens	3
NZ_CP050433.1	Pathogen	Human	BAL	Homo sapiens	3
NZ_CP046899.1	Pathogen	Human	secretion	Homo sapiens	3
NZ_CP047975.1	Pathogen	Human	rectal swab	Homo sapiens	5
NZ_CP048135.1	Pathogen	Human	mid stream urine	Homo sapiens	3
NZ_CP029396.2	Non-pathogen	Wastewater and sludge	sewage	Not available	12
NZ_CP031973.1	Non-pathogen	Human	Peritoneal dialysis liquid	Homo sapiens	6
NZ_CP031977.1	Non-pathogen	Human	Peritoneal dialysis liquid	Homo sapiens	6
NZ_CP031980.1	Non-pathogen	Human	Ulcer by decubitus	Homo sapiens	3
NZ_CP043309.1	Non-pathogen	Wastewater and sludge	sewage	Not available	5
NZ_CP068198.1	Non-pathogen	Not available	Not available	Not available	6
NZ_CP070867.1	Non-pathogen	Animal	Not available	Bigeye tuna	6
NZ_CP079794.1	Non-pathogen	Miscellaneous sources	washroom sink in hospital intensive care unit	Not available	5
NZ_CP010351.1	Non-pathogen	Not available	Not available	Not available	13
NZ_CP078019.1	Non-pathogen	Miscellaneous sources	washroom sink in hospital intensive care unit	Not available	5
NZ_CP077339.1	Non-pathogen	Not available	Not available	Not available	4
CP033569.1	Non-pathogen	Human	Not available	Homo sapiens	8
NZ_CP029611.1	Non-pathogen	Human	sputum	Not available	5
NZ_CP087717.1	Non-pathogen	Human	hydrothorax	Homo sapiens	5
NZ_CP025619.2	Non-pathogen	Miscellaneous sources	air	Not available	3
NZ_CP030755.1	Non-pathogen	Wastewater and sludge	the condensate water of the Shenzhou-9 spacecraft	Not available	5
NZ_CP061615.1	Non-pathogen	Human	blood	Homo sapiens	4
NZ_CP061605.1	Non-pathogen	Human	blood	Homo sapiens	4
CP061569.1	Non-pathogen	Human	blood	Homo sapiens	4
NZ_CP061593.1	Non-pathogen	Human	blood	Homo sapiens	3
CP061657.1	Non-pathogen	Human	blood	Homo sapiens	2
NZ_CP061622.1	Non-pathogen	Human	blood	Homo sapiens	3
CP061689.1	Non-pathogen	Human	blood	Homo sapiens	4
NZ_CP061579.1	Non-pathogen	Human	blood	Homo sapiens	4
CP061600.1	Non-pathogen	Human	blood	Homo sapiens	3
NZ_CP061642.1	Non-pathogen	Human	blood	Homo sapiens	4
NZ_CP061631.1	Non-pathogen	Human	blood	Homo sapiens	4
CP061651.1	Non-pathogen	Human	blood	Homo sapiens	3
NZ_CP061676.1	Non-pathogen	Human	blood	Homo sapiens	4
NZ_CP061679.1	Non-pathogen	Human	blood	Homo sapiens	4
NZ_CP061667.1	Non-pathogen	Human	blood	Homo sapiens	4
NZ_CP061661.1	Non-pathogen	Human	blood	Homo sapiens	4
NZ_CP061584.1	Non-pathogen	Human	blood	Homo sapiens	4
NZ_CP061636.1	Non-pathogen	Human	blood	Homo sapiens	3
CP061670.1	Non-pathogen	Human	blood	Homo sapiens	4
NZ_CP061685.1	Non-pathogen	Human	blood	Homo sapiens	4
NZ_CP061562.1	Non-pathogen	Human	blood	Homo sapiens	4
NZ_CP061682.1	Non-pathogen	Human	blood	Homo sapiens	4
CP061692.1	Non-pathogen	Human	blood	Homo sapiens	1
CP061573.1	Non-pathogen	Human	blood	Homo sapiens	5
CP061674.1	Non-pathogen	Human	blood	Homo sapiens	3
CP061557.1	Non-pathogen	Human	blood	Homo sapiens	10
CP061558.1	Non-pathogen	Human	blood	Homo sapiens	4
CP061566.1	Non-pathogen	Human	blood	Homo sapiens	3
CP061610.1	Non-pathogen	Human	blood	Homo sapiens	4
NZ_CP061830.1	Non-pathogen	Human	blood	Homo sapiens	4
NZ_CP026418.1	Non-pathogen	Not available	Not available	Not available	5
CP014652.1	Non-pathogen	Miscellaneous sources	marine sediments	Not available	3
NZ_CP028560.1	Non-pathogen	Wastewater and sludge	Sewage	Not available	7
NZ_CP032285.1	Non-pathogen	Wastewater and sludge	Sewage	Not available	7
CP060163.1	Non-pathogen	Miscellaneous sources	oil	Not available	7
NZ_AP019197.1	Pathogen	Wastewater and sludge	wastewater	Not available	1
CP039629.1	Pathogen	Wastewater and sludge	sludge from bioreactor treating oxytetracycline bearing wastewater	sludge	6
NZ_AP022243.1	Pathogen	Wastewater and sludge	wastewater	Not available	1
CP039627.1	Pathogen	Wastewater and sludge	sludge from bioreactor treating oxytetracycline bearing wastewater	sludge	6
NZ_CP068231.1	Pathogen	Wastewater and sludge	combined sewer	Not available	1
CP071152.1	Pathogen	Human	Not available	Homo sapiens	6
NZ_CP016381.1	Pathogen	Human	Perirectal swab	Homo sapiens	7
NZ_CM007660.1	Pathogen	Human	blood	Homo sapiens	7
CP028419.1	Pathogen	Animal	diarrheal snake	Deinagkistrodon acutus	7
NZ_AP019194.1	Pathogen	Wastewater and sludge	wastewater	Not available	1
NZ_CP038466.1	Pathogen	Not available	Not available	Not available	7
NZ_AP022253.1	Pathogen	Wastewater and sludge	wastewater	Not available	1
NZ_CP028562.2	Pathogen	Wastewater and sludge	Sewage	Not available	6
NZ_CP028563.1	Pathogen	Wastewater and sludge	Sewage	Not available	6
NZ_CP028566.1	Pathogen	Wastewater and sludge	Sewage	Not available	1
NZ_CP028567.2	Pathogen	Wastewater and sludge	Sewage	Not available	1
NZ_CP038450.1	Non-pathogen	Wastewater and sludge	sludge from bioreactor treating oxytetracycline bearing wastewater	Not available	6
CP061478.1	Non-pathogen	Miscellaneous sources	biofilm sample	Not available	5
NZ_CP022170.1	Pathogen	Animal	The RAS Atlantic Salmon facility	Atlantic salmon	6
NZ_CP022176.1	Pathogen	Animal	The RAS Atlantic Salmon facility	Atlantic salmon	1
NC_009349.1	Pathogen	Not available	Not available	Not available	6
NZ_CP026230.1	Non-pathogen	Not available	Not available	Not available	7
NZ_CP026224.1	Non-pathogen	Not available	Not available	Not available	1
NZ_CP026219.1	Non-pathogen	Not available	Not available	Not available	1
NZ_CP026220.1	Non-pathogen	Not available	Not available	Not available	1
NZ_CP026221.1	Non-pathogen	Not available	Not available	Not available	1
NZ_CP077202.1	Non-pathogen	Not available	Not available	Not available	6
NZ_CP014775.1	Pathogen	Not available	Not available	Not available	6
NZ_AP022283.1	Pathogen	Wastewater and sludge	wastewater	Not available	1
NZ_CP012203.1	Non-pathogen	Miscellaneous sources	water(ENVO:00002006)	Not available	1
NZ_CP018322.1	Non-pathogen	Miscellaneous sources	water	Trichodesmium erythraeum IMS101	2
NZ_CP046142.1	Non-pathogen	Miscellaneous sources	Not available	Asterionellopsis glacialis strain A3	1
NZ_AP024586.1	Non-pathogen	Not available	Not available	Not available	11
NZ_CP083652.1	Non-pathogen	Not available	Not available	Not available	11
NZ_CP011133.1	Non-pathogen	Miscellaneous sources	Anaerobic digester	Not available	3
NZ_JABRWN010000001.1	Non-pathogen	Human	clinical isolate	Homo sapiens	7
NZ_CP080540.1	Non-pathogen	Human	clinical	Homo sapiens	6
NZ_CP080541.1	Non-pathogen	Human	clinical	Homo sapiens	6
NZ_CP022696.1	Non-pathogen	Human	Rectal swab	Homo sapiens	7
NZ_CP022698.1	Non-pathogen	Human	Rectal swab	Homo sapiens	3
NZ_CP081315.1	Non-pathogen	Human	anal swab	Homo sapiens	6
NZ_CP081316.1	Non-pathogen	Human	anal swab	Homo sapiens	7
NZ_CP011610.1	Pathogen	Human	Urine/Genitourinary	Homo sapiens	7
NZ_CP017058.1	Pathogen	Human	Human urine	Homo sapiens	4
NZ_CP017059.1	Pathogen	Human	Human urine	Homo sapiens	13
NZ_CP022274.1	Pathogen	Miscellaneous sources	Sediment around river	Not available	4
NZ_CM008470.1	Pathogen	Human	blood	Homo sapiens	7
NZ_CP024882.1	Pathogen	Not available	Not available	Not available	6
NZ_CP032180.1	Pathogen	Not available	Not available	Not available	7
NZ_CP024682.1	Pathogen	Human	Not available	Homo sapiens	10
NZ_CP035277.1	Pathogen	Wastewater and sludge	wastewater treatment plant	Not available	13
NZ_LS992178.1	Pathogen	Not available	Not available	Not available	6
NZ_LS992184.1	Pathogen	Not available	Not available	Not available	7
NZ_CP040696.1	Pathogen	Animal	Not available	Rabbit	7
NZ_CP040697.1	Pathogen	Animal	Not available	Rabbit	7
NZ_CP042480.1	Pathogen	Human	clinical sample	Homo sapiens	7
NZ_CP042525.1	Pathogen	Miscellaneous sources	Shower 3	Not available	7
NZ_CP042519.1	Pathogen	Miscellaneous sources	ARJO bathroom	Not available	7
NZ_CP038659.1	Pathogen	Human	stool	Homo sapiens	7
NZ_CP038654.1	Pathogen	Human	stool	Homo sapiens	7
NZ_CP047309.1	Pathogen	Human	urine sample	Homo sapiens	7
AP018569.2	Pathogen	Human	Not available	Homo sapiens	7
NZ_CP048383.1	Pathogen	Miscellaneous sources	environment	Not available	6
NZ_CP048384.1	Pathogen	Miscellaneous sources	environment	Not available	7
NZ_CP058319.1	Pathogen	Human	Not available	Homo sapiens	7
NZ_CP058320.1	Pathogen	Human	Not available	Homo sapiens	1
NZ_CP046503.1	Pathogen	Not available	Not available	Not available	6
NZ_CP046505.1	Pathogen	Not available	Not available	Not available	5
NZ_CP055552.1	Pathogen	Miscellaneous sources	Freshwater sample from downstream of wastewater treatment plant	Not available	7
NZ_CP055539.1	Pathogen	Wastewater and sludge	Wastewater effluent sample	Not available	7
NZ_CP055589.1	Pathogen	Wastewater and sludge	Wastewater effluent sample	Not available	14
NZ_CP055583.1	Pathogen	Miscellaneous sources	Freshwater sample from downstream of wastewater treatment plant	Not available	10
NZ_CP055422.1	Pathogen	Wastewater and sludge	Wastewater effluent sample	Not available	11
NZ_CP056236.1	Pathogen	Wastewater and sludge	Wastewater effluent sample	Not available	14
NZ_CP056506.1	Pathogen	Wastewater and sludge	Wastewater influent sample	Not available	5
NZ_CP056233.1	Pathogen	Miscellaneous sources	Freshwater sample from upstream of wastewater treatment plant	Not available	6
NZ_CP056575.1	Pathogen	Wastewater and sludge	Wastewater influent sample	Not available	7
NZ_CP056257.1	Pathogen	Wastewater and sludge	Wastewater influent sample	Not available	7
NZ_CP056239.1	Pathogen	Wastewater and sludge	Wastewater effluent sample	Not available	7
NZ_CP056337.1	Pathogen	Wastewater and sludge	Wastewater effluent sample	Not available	6
NZ_CP056366.1	Pathogen	Wastewater and sludge	Wastewater effluent sample	Not available	6
NZ_CP056246.1	Pathogen	Miscellaneous sources	Freshwater sample from upstream of wastewater treatment plant	Not available	2
NZ_CP056516.1	Pathogen	Wastewater and sludge	Wastewater influent sample	Not available	7
NZ_CP056290.1	Pathogen	Wastewater and sludge	Wastewater influent sample	Not available	7
NZ_CP056294.1	Pathogen	Wastewater and sludge	Wastewater influent sample	Not available	7
NZ_CP056334.1	Pathogen	Miscellaneous sources	Freshwater sample from upstream of wastewater treatment plant	Not available	14
NZ_CP055565.1	Pathogen	Wastewater and sludge	Wastewater effluent sample	Not available	6
NZ_CP055468.1	Pathogen	Miscellaneous sources	Freshwater sample from downstream of wastewater treatment plant	Not available	7
NZ_CP056829.1	Pathogen	Wastewater and sludge	Wastewater influent sample	Not available	7
NZ_CP056654.1	Pathogen	Wastewater and sludge	Wastewater influent sample	Not available	14
NZ_CP056853.1	Pathogen	Miscellaneous sources	Freshwater sample from downstream of wastewater treatment plant	Not available	6
NZ_CP056182.1	Pathogen	Wastewater and sludge	Wastewater effluent sample	Not available	14
NZ_CP056645.1	Pathogen	Miscellaneous sources	Freshwater sample from downstream of wastewater treatment plant	Not available	6
NZ_CP056209.1	Pathogen	Wastewater and sludge	Wastewater influent sample	Not available	14
NZ_CP056210.1	Pathogen	Wastewater and sludge	Wastewater influent sample	Not available	6
NZ_CP059429.1	Pathogen	Human	stool	Homo sapiens	20
NZ_CP055907.1	Pathogen	Miscellaneous sources	Freshwater sample from downstream of wastewater treatment plant	Not available	14
NZ_JABXRG010000002.1	Pathogen	Wastewater and sludge	Wastewater influent sample	Not available	7
NZ_JABXRD010000002.1	Pathogen	Wastewater and sludge	Wastewater effluent sample	Not available	7
NZ_JABXQQ010000004.1	Pathogen	Wastewater and sludge	Wastewater effluent sample	Not available	7
NZ_CP054280.1	Pathogen	Human	Rectal swab	Homo sapiens	7
NZ_CP054295.1	Pathogen	Human	urine	Homo sapiens	6
NZ_CP047274.1	Pathogen	Human	Not available	Homo sapiens	7
NZ_CP047280.1	Pathogen	Human	Rectum	Homo sapiens	13
NZ_CP047276.1	Pathogen	Human	Rectum	Homo sapiens	13
NZ_CP060651.1	Pathogen	Human	Not available	Homo sapiens	7
NZ_CP060663.1	Pathogen	Human	Not available	Homo sapiens	7
NZ_CP060660.1	Pathogen	Human	Not available	Homo sapiens	7
NZ_CP060655.1	Pathogen	Human	Not available	Homo sapiens	7
NZ_CP047270.1	Pathogen	Human	trachea	Homo sapiens	7
AP022381.1	Pathogen	Wastewater and sludge	hospital sewage	Not available	6
AP022385.1	Pathogen	Wastewater and sludge	hospital sewage	Not available	6
NZ_CP070555.1	Pathogen	Human	abscess	Homo sapiens	7
NZ_CP070539.1	Pathogen	Human	endotracheal tube swab	Homo sapiens	7
NZ_JAFIQF010000003.1	Pathogen	Human	urine	Homo sapiens	6
NZ_CP078021.1	Pathogen	Miscellaneous sources	washroom sink in hospital intensive care unit	Not available	3
NZ_JAJDSQ010000003.1	Pathogen	Human	blood	Homo sapiens	6
CP085739.1	Pathogen	Human	rectum	Homo sapiens	7
NZ_CP085727.1	Pathogen	Human	rectal swab	Homo sapiens	7
NZ_CP085728.1	Pathogen	Human	rectal swab	Homo sapiens	4
NZ_CP086288.1	Pathogen	Human	urine	Homo sapiens	6
NZ_CP007558.1	Pathogen	Miscellaneous sources	sink aerator	Not available	7
NZ_CP026233.1	Pathogen	Not available	Not available	Not available	7
NZ_CP026234.1	Pathogen	Not available	Not available	Not available	14
NZ_CP026241.1	Pathogen	Not available	Not available	Not available	6
NZ_CP026242.1	Pathogen	Not available	Not available	Not available	7
NZ_CP046347.1	Non-pathogen	Human	inflamed biopsy tissue from sigmoid colon	Homo sapiens	7
NZ_AP023051.1	Non-pathogen	Human	Not available	Homo sapiens	1
NZ_AP022514.1	Non-pathogen	Wastewater and sludge	sewage	Not available	6
NZ_AP022395.1	Non-pathogen	Wastewater and sludge	sewage	Not available	6
NZ_AP022400.1	Non-pathogen	Wastewater and sludge	sewage	Not available	6
NZ_AP022495.1	Non-pathogen	Wastewater and sludge	sewage	Not available	6
NZ_CP071071.1	Non-pathogen	Human	outer malleolus	Homo sapiens	1
NZ_CP069803.1	Non-pathogen	Miscellaneous sources	water	Not available	7
NZ_CP073008.1	Non-pathogen	Human	Not available	Homo sapiens	6
NZ_CP073009.1	Non-pathogen	Human	Not available	Homo sapiens	7
NZ_CP041048.1	Non-pathogen	Human	feces	Homo sapiens	4
NZ_CP041050.1	Non-pathogen	Human	feces	Homo sapiens	6
NZ_CP026211.1	Non-pathogen	Not available	Not available	Not available	4
NZ_CP026213.1	Non-pathogen	Not available	Not available	Not available	6
NZ_CP073044.1	Non-pathogen	Human	Not available	Homo sapiens	7
NZ_CP073045.1	Non-pathogen	Human	Not available	Homo sapiens	6
NZ_CP073049.1	Non-pathogen	Human	Not available	Homo sapiens	7
NZ_CP073050.1	Non-pathogen	Human	Not available	Homo sapiens	7
NZ_CP069160.1	Non-pathogen	Miscellaneous sources	water	Not available	6
NZ_CP057148.1	Non-pathogen	Animal	Pooled cattle faecal samples collected from floor of farm	Not available	6
NZ_CP056889.1	Non-pathogen	Wastewater and sludge	Wastewater effluent sample	Not available	7
NZ_JABXRO010000002.1	Non-pathogen	Wastewater and sludge	Wastewater effluent sample	Not available	7
NZ_JABXRK010000002.1	Non-pathogen	Miscellaneous sources	Freshwater sample from downstream of wastewater treatment plant	Not available	7
NZ_CP056862.1	Non-pathogen	Miscellaneous sources	Freshwater sample from downstream of wastewater treatment plant	Not available	7
NZ_CP056823.1	Non-pathogen	Wastewater and sludge	Wastewater influent sample	Not available	7
NZ_CP056509.1	Non-pathogen	Wastewater and sludge	Wastewater influent sample	Not available	7
NZ_JABXPU010000003.1	Non-pathogen	Wastewater and sludge	Wastewater influent sample	Not available	7
NZ_CP056382.1	Non-pathogen	Wastewater and sludge	Wastewater influent sample	Not available	7
NZ_CP056362.1	Non-pathogen	Wastewater and sludge	Wastewater influent sample	Not available	7
NZ_JABXPR010000002.1	Non-pathogen	Wastewater and sludge	Wastewater influent sample	Not available	14
NZ_CP056351.1	Non-pathogen	Wastewater and sludge	Wastewater influent sample	Not available	10
NZ_CP056342.1	Non-pathogen	Wastewater and sludge	Wastewater effluent sample	Not available	7
NZ_CP056322.1	Non-pathogen	Miscellaneous sources	Freshwater sample from downstream of wastewater treatment plant	Not available	7
NZ_JABXPG010000003.1	Non-pathogen	Miscellaneous sources	Freshwater sample from downstream of wastewater treatment plant	Not available	7
NZ_CP055911.1	Non-pathogen	Wastewater and sludge	Wastewater influent sample	Not available	7
NZ_CP056285.1	Non-pathogen	Wastewater and sludge	Wastewater effluent sample	Not available	7
NZ_CP056270.1	Non-pathogen	Miscellaneous sources	Freshwater sample from downstream of wastewater treatment plant	Not available	7
NZ_CP056268.1	Non-pathogen	Miscellaneous sources	Freshwater sample from downstream of wastewater treatment plant	Not available	14
NZ_CP056252.1	Non-pathogen	Wastewater and sludge	Wastewater influent sample	Not available	7
NZ_CP056220.1	Non-pathogen	Wastewater and sludge	Wastewater influent sample	Not available	7
NZ_CP056201.1	Non-pathogen	Wastewater and sludge	Wastewater influent sample	Not available	6
CP026551.1	Non-pathogen	Not available	Not available	Not available	6
CP026552.1	Non-pathogen	Not available	Not available	Not available	4
NZ_CP045203.1	Non-pathogen	Human	rectum	Homo sapiens	2
NZ_CP044100.1	Non-pathogen	Human	clinical isolate	Homo sapiens	7
NZ_CP028975.1	Pathogen	Human	Brain abscess fluid	Homo sapiens	16
NZ_CP034341.1	Pathogen	Not available	Not available	Not available	6
NZ_CP019441.1	Pathogen	Miscellaneous sources	eel pond water	Not available	7
NZ_AP019388.1	Pathogen	Human	sputum	Homo sapiens	3
NZ_AP019387.1	Pathogen	Human	sputum	Homo sapiens	3
NZ_AP019383.1	Pathogen	Human	urine	Homo sapiens	3
NZ_JABXQT010000002.1	Pathogen	Wastewater and sludge	Wastewater influent sample	Not available	5
NZ_JABXQT010000003.1	Pathogen	Wastewater and sludge	Wastewater influent sample	Not available	7
NZ_AP024500.1	Pathogen	Animal	Nasal cavity	Felis catus	7
NZ_JAGSXX010000005.1	Pathogen	Miscellaneous sources	Hospital environment	Not available	7
NZ_CP080108.1	Pathogen	Wastewater and sludge	raw sewage	Not available	6
NZ_CP080109.1	Pathogen	Wastewater and sludge	raw sewage	Not available	7
NZ_CP080110.1	Pathogen	Wastewater and sludge	raw sewage	Not available	1
NZ_AP024282.1	Pathogen	Human	pleural effusion	Homo sapiens	4
NZ_CP077207.1	Pathogen	Not available	Not available	Not available	4
NZ_CP083621.1	Pathogen	Not available	Not available	Not available	4
NZ_CP083642.1	Pathogen	Not available	Not available	Not available	4
NZ_CP083644.1	Pathogen	Not available	Not available	Not available	4
NZ_CP082281.1	Pathogen	Animal	dead larvae	Helicoverpa armigera	4
NZ_CM008909.1	Pathogen	Human	blood culture	Homo sapiens	7
NZ_CP035636.1	Pathogen	Human	blood	Homo sapiens	5
NZ_CP039312.1	Pathogen	Wastewater and sludge	Treated sewage effluent	Not available	7
NZ_CP039320.1	Pathogen	Wastewater and sludge	Treated sewage effluent	Not available	7
NZ_CP039304.1	Pathogen	Wastewater and sludge	Treated sewage effluent	Not available	7
NZ_CP020529.1	Pathogen	Human	blood	Homo sapiens	7
NZ_CP020531.1	Pathogen	Human	blood	Homo sapiens	8
NZ_AP019382.1	Pathogen	Human	abdominal discharge	Homo sapiens	3
NZ_CP052871.1	Pathogen	Human	blood	Homo sapiens	7
NZ_CP052872.1	Pathogen	Human	blood	Homo sapiens	6
NZ_CP052873.1	Pathogen	Human	blood	Homo sapiens	7
NZ_CP056777.1	Pathogen	Not available	Not available	Not available	13
CP056767.1	Pathogen	Wastewater and sludge	Wastewater influent sample	Not available	6
CP056442.1	Pathogen	Wastewater and sludge	Wastewater influent sample	Not available	7
NZ_AP022129.1	Pathogen	Wastewater and sludge	wastewater	Not available	7
NZ_AP022277.1	Pathogen	Wastewater and sludge	wastewater	Not available	1
NZ_AP022134.1	Pathogen	Wastewater and sludge	wastewater	Not available	7
NZ_AP022520.1	Pathogen	Wastewater and sludge	sewage	Not available	7
NZ_CP077212.1	Pathogen	Not available	Not available	Not available	13
AP024844.1	Pathogen	Not available	Not available	Not available	7
NZ_CP086409.1	Pathogen	Miscellaneous sources	water	Not available	1
AP024914.1	Pathogen	Human	Not available	Homo sapiens	7
NZ_LT991958.1	Pathogen	Human	hospital	Homo sapiens	9
NZ_LT991959.1	Pathogen	Human	hospital	Homo sapiens	7
NZ_CP029717.1	Pathogen	Not available	Not available	Not available	7
NZ_CP029718.1	Pathogen	Not available	Not available	Not available	6
NZ_CP029719.1	Pathogen	Not available	Not available	Not available	6
NZ_CP026851.1	Pathogen	Not available	Not available	Not available	24
NZ_CP082149.1	Pathogen	Human	blood	Homo sapiens	7
CP083235.1	Pathogen	Human	blood	Homo sapiens	7
NZ_CP083710.1	Pathogen	Human	sputum	Homo sapiens	7
NZ_CP083711.1	Pathogen	Human	sputum	Homo sapiens	6
NZ_CP017991.1	Pathogen	Not available	Not available	Not available	10
NZ_CP008824.1	Pathogen	Miscellaneous sources	sink drain	Not available	7
NZ_CP008825.1	Pathogen	Miscellaneous sources	sink drain	Not available	7
NZ_AP019384.1	Pathogen	Human	stool	Homo sapiens	12
NC_014107.1	Pathogen	Not available	Not available	Not available	13
NZ_CP011661.1	Pathogen	Human	Perirectal	Homo sapiens	4
NZ_CP031567.1	Pathogen	Human	Rectal swab	Homo sapiens	7
NZ_CP031569.1	Pathogen	Human	Rectal swab	Homo sapiens	6
NZ_CP031570.1	Pathogen	Human	Rectal swab	Homo sapiens	6
NZ_CP031573.1	Pathogen	Human	Rectal swab	Homo sapiens	6
NZ_CP031575.1	Pathogen	Human	Rectal swab	Homo sapiens	7
NZ_CP031576.1	Pathogen	Human	Rectal swab	Homo sapiens	6
NZ_CP031724.1	Pathogen	Human	Not available	Homo sapiens	7
NZ_CP032842.1	Pathogen	Miscellaneous sources	Burns unit surveillance	Not available	7
NZ_CM008898.1	Pathogen	Human	wound pus	Homo sapiens	7
NZ_CM008907.1	Pathogen	Human	wound pus	Homo sapiens	1
NZ_CP011571.1	Pathogen	Human	Urine/Genitourinary	Homo sapiens	4
NZ_CP011583.1	Pathogen	Human	Perirectal	Homo sapiens	4
NZ_CP011580.1	Pathogen	Human	Respiratory	Homo sapiens	4
NZ_CP011649.1	Pathogen	Human	Perirectal	Homo sapiens	4
NZ_CP022533.1	Pathogen	Human	endotracheal tube	Homo sapiens	7
NZ_CP021163.1	Pathogen	Human	wound	Homo sapiens	7
NZ_CP021168.1	Pathogen	Not available	Not available	Not available	7
NZ_CP030080.1	Pathogen	Human	sptum	Homo sapiens	10
NZ_CP019890.1	Pathogen	Miscellaneous sources	high concentration of fluoride	Not available	4
CP041052.1	Pathogen	Human	urine	Not available	7
NZ_CP043856.1	Pathogen	Human	rectal screen	Homo sapiens	7
NZ_CP042552.1	Pathogen	Human	clinical sample	Homo sapiens	7
NZ_CP042553.1	Pathogen	Human	clinical sample	Homo sapiens	7
NZ_CP043767.1	Pathogen	Human	rectal swab	Homo sapiens	7
NZ_CP042489.1	Pathogen	Human	clinical sample	Homo sapiens	7
NZ_CP042541.1	Pathogen	Human	clinical sample	Homo sapiens	7
NZ_CP042567.1	Pathogen	Human	clinical sample	Homo sapiens	7
NZ_CP033103.1	Pathogen	Human	feces	Homo sapiens	7
NZ_CP027112.1	Pathogen	Human	Not available	Homo sapiens	4
NZ_CP049047.1	Pathogen	Human	Not available	Homo sapiens	7
NZ_CP049193.1	Pathogen	Human	Not available	Homo sapiens	10
NZ_CP049189.1	Pathogen	Human	Not available	Homo sapiens	16
NZ_CP051135.1	Pathogen	Human	clinical	Homo sapiens	9
NZ_CP053191.1	Pathogen	Animal	beef burger	Not available	7
NZ_LS999207.1	Pathogen	Not available	Not available	Not available	6
NZ_CP058165.1	Pathogen	Wastewater and sludge	Wastewater influent sample	Not available	2
NZ_JACEHD010000005.1	Pathogen	Human	urine	Homo sapiens	7
NZ_JACEHD010000006.1	Pathogen	Human	urine	Homo sapiens	7
NZ_CP056730.1	Pathogen	Wastewater and sludge	Wastewater influent sample	Not available	7
NZ_CP059413.1	Pathogen	Human	urine	Homo sapiens	7
NZ_CP059417.1	Pathogen	Human	urine	Homo sapiens	7
NZ_CP059425.1	Pathogen	Human	decubitus swab	Homo sapiens	7
NZ_CP059426.1	Pathogen	Human	decubitus swab	Homo sapiens	7
NZ_CP059421.1	Pathogen	Human	sputum	Homo sapiens	7
NZ_JABXPZ010000002.1	Pathogen	Wastewater and sludge	Wastewater influent sample	Not available	2
NZ_CP059712.1	Pathogen	Human	blood	Homo sapiens	7
NZ_CP059713.1	Pathogen	Human	blood	Homo sapiens	12
NZ_LC570844.1	Pathogen	Human	Not available	Homo sapiens	7
NZ_LC570845.1	Pathogen	Human	Not available	Homo sapiens	15
NZ_CP061746.1	Pathogen	Human	secretion	Homo sapiens	10
NZ_AP022511.1	Pathogen	Wastewater and sludge	sewage	Not available	7
NZ_CP047966.1	Pathogen	Not available	Not available	Not available	11
NZ_CP064657.1	Pathogen	Human	blood	Homo sapiens	7
NZ_JAAAXS010000002.1	Pathogen	Miscellaneous sources	Dialysis fluid	Not available	4
NZ_CP049022.1	Pathogen	Miscellaneous sources	surface water	Not available	6
NZ_CP048697.1	Pathogen	Miscellaneous sources	surface water	Not available	6
NZ_CP047741.1	Pathogen	Human	urine	Not available	6
NZ_CP047737.1	Pathogen	Human	urine	Not available	6
NZ_CP047766.1	Pathogen	Human	Rectal	Not available	7
NZ_CP047730.1	Pathogen	Human	Rectal	Not available	4
NZ_CP047750.1	Pathogen	Human	urine	Not available	6
NZ_CP048704.1	Pathogen	Human	Rectal	Not available	4
NZ_CP047722.1	Pathogen	Human	Rectal	Not available	4
NZ_CP065940.1	Pathogen	Human	rectal swab	Homo sapiens	7
NZ_CP068288.1	Pathogen	Human	Not available	Homo sapiens	10
NZ_CP050312.1	Pathogen	Miscellaneous sources	swab from a hand-washing sink as part of the hospital routine surveillance program	Not available	7
NZ_CP050507.1	Pathogen	Miscellaneous sources	swab from a follow-up assessment of the tap handles and sink edges after a first disinfection attempt	Not available	7
NZ_CP070530.1	Pathogen	Human	Sputum-aspirate	Homo sapiens	7
NZ_JAFIQG010000004.1	Pathogen	Human	mouth swab	Homo sapiens	7
NZ_CP071012.1	Pathogen	Human	Not available	Homo sapiens	6
NZ_CP071010.1	Pathogen	Human	Not available	Homo sapiens	6
NZ_CP071018.1	Pathogen	Human	Not available	Homo sapiens	6
NZ_CP071020.1	Pathogen	Human	Not available	Homo sapiens	6
NZ_CP071014.1	Pathogen	Human	Not available	Homo sapiens	6
NZ_CP071022.1	Pathogen	Human	Not available	Homo sapiens	6
NZ_CP071016.1	Pathogen	Human	Not available	Homo sapiens	6
NZ_CP071024.1	Pathogen	Human	Not available	Homo sapiens	6
NZ_CP071026.1	Pathogen	Human	Not available	Homo sapiens	11
NZ_CP077309.1	Pathogen	Not available	Not available	Not available	1
NZ_CP079937.1	Pathogen	Animal	Not available	duck	7
NZ_CP078057.1	Pathogen	Miscellaneous sources	alcohol foam dispenser in hospital intensive care unit	Not available	4
NZ_CP080471.1	Pathogen	Human	Broncho-alveolar lavage	Homo sapiens	7
NZ_AP025036.1	Pathogen	Human	urine	Homo sapiens	6
NZ_CP085755.1	Pathogen	Human	urine - permanent urinary catheter	Homo sapiens	7
NZ_CP085756.1	Pathogen	Human	urine - permanent urinary catheter	Homo sapiens	7
NZ_CP085752.1	Pathogen	Human	urine	Homo sapiens	7
NZ_CP085778.1	Pathogen	Human	urine	Homo sapiens	4
NZ_CP085779.1	Pathogen	Human	urine	Homo sapiens	7
NZ_CP085771.1	Pathogen	Human	Decubitus swab	Homo sapiens	7
NZ_CP085773.1	Pathogen	Human	Decubitus swab	Homo sapiens	7
NZ_CP085784.1	Pathogen	Human	bile	Homo sapiens	7
NZ_CP085763.1	Pathogen	Human	wound abdomin	Homo sapiens	7
NZ_CP085746.1	Pathogen	Human	tracheal aspirate	Homo sapiens	7
NZ_CP085747.1	Pathogen	Human	tracheal aspirate	Homo sapiens	7
NZ_AP019818.1	Pathogen	Human	human blood	Homo sapiens	4
NZ_CP008899.1	Pathogen	Human	tracheal aspirate	Homo sapiens	7
NZ_CP010378.1	Pathogen	Human	Bodily fluid	Homo sapiens	6
NZ_CP012168.1	Pathogen	Human	bodily fluid	Homo sapiens	7
NZ_CP012169.1	Pathogen	Human	bodily fluid	Homo sapiens	7
NZ_LT991955.1	Pathogen	Human	hospital	Homo sapiens	7
NZ_LT991956.1	Pathogen	Human	hospital	Homo sapiens	7
NZ_CP041734.1	Pathogen	Not available	Not available	Not available	7
NZ_CP063225.1	Pathogen	Human	Rectal swab	Homo sapiens	6
NZ_CP049291.1	Pathogen	Human	urine	Homo sapiens	20
NZ_CP053104.1	Pathogen	Human	Transtracheal aspirate	Homo sapiens	6
NZ_CP032895.1	Pathogen	Human	Not available	Homo sapiens	1
NZ_CP043516.1	Pathogen	Human	screening swab	Homo sapiens	7
CP043516.1	Pathogen	Human	screening swab	Homo sapiens	7
NZ_CP042579.1	Pathogen	Human	clinical sample	Homo sapiens	7
NZ_CP050075.1	Pathogen	Miscellaneous sources	water	Not available	3
NZ_CP059480.1	Pathogen	Human	rectal swab	Homo sapiens	4
NZ_AP022447.1	Pathogen	Wastewater and sludge	sewage	Not available	14
NZ_AP022501.1	Pathogen	Wastewater and sludge	sewage	Not available	1
NZ_AP022466.1	Pathogen	Wastewater and sludge	sewage	Not available	14
NZ_AP023448.1	Pathogen	Human	human bile	Homo sapiens	5
NZ_AP023450.1	Pathogen	Human	human bile	Homo sapiens	7
NZ_CP024813.1	Pathogen	Human	wound	Homo sapiens	4
NZ_CP042500.1	Pathogen	Miscellaneous sources	Shower 3	Not available	6
NZ_CP072962.1	Pathogen	Human	respiratory	H	7
NZ_CP072963.1	Pathogen	Human	respiratory	H	7
NZ_CP072954.1	Pathogen	Human	respiratory	H	9
NZ_CP072946.1	Pathogen	Human	wound	H	6
NZ_JADABS010000043.1	Pathogen	Animal	feces	Sus scrofa domesticus	6
NZ_JADABR010000038.1	Pathogen	Animal	feces	Sus scrofa domesticus	6
NZ_JADABT010000036.1	Pathogen	Animal	feces	Sus scrofa domesticus	6
CP025983.1	Pathogen	Human	Not available	Homo sapiens	6
CP026196.1	Pathogen	Not available	Not available	Not available	7
CP026189.1	Pathogen	Not available	Not available	Not available	7
NZ_CP024285.1	Non-pathogen	Not available	Not available	Not available	6
NZ_CP009862.1	Pathogen	Human	rectal swab	Homo sapiens	6
NZ_CP010316.1	Pathogen	Animal	Turkey with septicemic infection	Not available	1
NZ_CP010372.1	Pathogen	Human	Excreted bodily substance	Homo sapiens	6
NZ_CP010373.2	Pathogen	Human	Excreted bodily substance	Homo sapiens	6
NZ_CP012636.1	Pathogen	Human	patient blood	Homo sapiens	6
NZ_CP012632.1	Pathogen	Human	patient blood	Homo sapiens	6
NZ_CP013024.1	Pathogen	Human	stool	Homo sapiens	6
NZ_CP013832.1	Pathogen	Animal	Not available	cat	6
CP013836.1	Pathogen	Human	Not available	Homo sapiens	6
NZ_CP014489.1	Pathogen	Human	Not available	Homo sapiens	6
NZ_CP015139.1	Pathogen	Human	Not available	Homo sapiens	7
NZ_CP015077.1	Pathogen	Human	Not available	Homo sapiens	6
NZ_CP010135.1	Pathogen	Animal	Not available	dog	1
NZ_CP010141.1	Pathogen	Animal	Not available	dog	6
NZ_CP010239.1	Pathogen	Miscellaneous sources	forest soil	Not available	1
NZ_CP017632.1	Pathogen	Human	feces	Homo sapiens	6
NZ_CP018947.1	Pathogen	Human	Not available	Homo sapiens	2
NZ_CP018954.1	Pathogen	Human	Not available	Homo sapiens	6
NZ_CP018956.1	Pathogen	Human	Not available	Homo sapiens	13
NZ_CP018968.1	Pathogen	Human	Not available	Homo sapiens	1
NZ_CP018989.1	Pathogen	Human	Not available	Homo sapiens	10
NZ_CP018992.1	Pathogen	Human	Not available	Homo sapiens	3
NZ_CP018994.1	Pathogen	Human	Not available	Homo sapiens	6
CP018961.1	Pathogen	Human	Not available	Homo sapiens	6
NZ_CP018999.1	Pathogen	Human	Not available	Homo sapiens	6
NZ_CP019017.1	Pathogen	Human	Not available	Homo sapiens	3
NZ_CP019019.1	Pathogen	Human	Not available	Homo sapiens	2
NZ_CP020049.1	Pathogen	Not available	Not available	Not available	1
NZ_CP020060.1	Pathogen	Not available	Not available	Not available	6
NZ_CP019559.1	Pathogen	Animal	porcine	Not available	7
NZ_CP021719.1	Pathogen	Not available	Not available	Not available	1
NZ_CP022155.1	Pathogen	Wastewater and sludge	wastewater	Not available	6
NZ_CP022156.1	Pathogen	Wastewater and sludge	wastewater	Not available	7
NZ_CP018625.1	Pathogen	Human	Stool	Homo sapiens	6
NZ_CP021289.1	Pathogen	Human	Not available	Homo sapiens	3
NZ_CP023363.1	Pathogen	Animal	Not available	canine	6
NZ_AP017613.1	Pathogen	Animal	Not available	Sus scrofa	6
NZ_CP017221.1	Pathogen	Miscellaneous sources	raw milk cheese	Not available	6
NZ_CP024281.1	Pathogen	Human	Infant diarrheic stool	Homo sapiens	6
NZ_CP024721.1	Pathogen	Animal	Not available	Bos mutus	6
NZ_CP024718.1	Pathogen	Animal	Not available	Bos mutus	6
NZ_CP024140.1	Pathogen	Human	clinical patient	Not available	1
NZ_CP024144.1	Pathogen	Human	clinical patient	Not available	6
NZ_CP024153.1	Pathogen	Human	clinical patient	Not available	5
NZ_CP024130.1	Pathogen	Human	clinical patient	Not available	6
NZ_CP024133.1	Pathogen	Human	clinical patient	Not available	6
NZ_CP025252.1	Pathogen	Human	urine	Homo sapiens	6
NZ_CP025253.1	Pathogen	Human	urine	Homo sapiens	6
NZ_CP019074.1	Pathogen	Human	Rectal Swab	Homo sapiens	2
NZ_CP025740.1	Pathogen	Human	human stool sample	Homo sapiens	1
NZ_CP026206.1	Pathogen	Not available	Not available	Not available	6
NZ_CP026207.1	Pathogen	Not available	Not available	Not available	7
NZ_CP024976.1	Pathogen	Animal	the intestine membrane of a diarrheic piglet	Not available	11
NZ_CP026405.1	Pathogen	Not available	Not available	Not available	7
NZ_CP024652.2	Pathogen	Human	urine	Homo sapiens	6
NZ_CP027600.1	Pathogen	Human	stool	Homo sapiens	5
NZ_CP027357.1	Pathogen	Human	stool	Homo sapiens	3
NZ_CP027383.1	Pathogen	Miscellaneous sources	Stool	Not available	6
NZ_CP027385.1	Pathogen	Miscellaneous sources	Stool	Not available	5
NZ_CP028168.1	Pathogen	Animal	poultry	Not available	6
NZ_CP027119.1	Pathogen	Animal	bovine mastitis	Not available	6
NZ_CP029104.1	Pathogen	Not available	Not available	Not available	6
NZ_CP029118.1	Pathogen	Not available	Not available	Not available	7
NZ_CP029123.1	Pathogen	Not available	Not available	Not available	1
NZ_CP029181.1	Pathogen	Human	feces	Homo sapiens	4
NZ_CP029243.1	Pathogen	Miscellaneous sources	feces	Not available	4
NZ_CP021195.1	Pathogen	Human	hospital	Homo sapiens	6
NZ_LT906556.1	Pathogen	Not available	Not available	Not available	2
NZ_CP030770.1	Pathogen	Not available	Not available	Not available	5
NZ_CP031110.1	Pathogen	Animal	feces	Giant panda	3
NZ_CP031549.1	Pathogen	Animal	feces	pig	6
NZ_CP031610.1	Pathogen	Human	Rectal swab	Homo sapiens	6
NZ_CM010658.1	Pathogen	Human	blood	Not available	1
NZ_CP032238.1	Pathogen	Animal	stool	chicken	7
NZ_CP032516.1	Pathogen	Human	urine	Homo sapiens	6
NZ_CP033094.1	Pathogen	Animal	pig feces	Not available	6
NZ_CP033632.1	Pathogen	Animal	chicken	Not available	6
NZ_CP023828.1	Pathogen	Human	feces	Homo sapiens	2
NZ_CP023821.1	Pathogen	Human	feces	Homo sapiens	6
NZ_CP023845.1	Pathogen	Human	feces	Homo sapiens	2
NZ_AP018797.1	Pathogen	Animal	feces	Bos taurus	6
NZ_AP018803.1	Pathogen	Animal	feces	Bos taurus	5
NZ_CP031297.1	Pathogen	Human	blood	Homo sapiens	7
NZ_CP034789.1	Pathogen	Animal	chicken	Not available	3
NZ_CP034746.1	Pathogen	Not available	Not available	Not available	3
NZ_CP034728.1	Pathogen	Not available	Not available	Not available	3
NZ_CP035337.1	Pathogen	Human	urine	Homo sapiens	6
NZ_CP035355.1	Pathogen	Human	urine	Homo sapiens	6
NZ_LR130565.1	Pathogen	Human	blood	Homo sapiens	6
NZ_CP020934.1	Pathogen	Animal	intestine	chicken	6
NZ_LR025102.1	Pathogen	Not available	Not available	Not available	6
NZ_LS992167.1	Pathogen	Not available	Not available	Not available	6
NZ_LS992172.1	Pathogen	Not available	Not available	Not available	6
NZ_CP040068.1	Pathogen	Animal	feces	Larus sp.	7
NZ_CP041301.1	Pathogen	Human	urine from healthy adult with cystitis	Homo sapiens	6
NZ_CP040382.1	Pathogen	Animal	Feces, Gull (Larus spp.)	Not available	7
NZ_CM017167.1	Pathogen	Human	urine	Homo sapiens	2
NZ_CM017064.1	Pathogen	Human	urine	Homo sapiens	6
NZ_CM017057.1	Pathogen	Human	urine	Homo sapiens	6
NZ_CP040455.1	Pathogen	Human	urinary	Homo sapiens	6
NZ_CP042868.1	Pathogen	Not available	Not available	Not available	5
NZ_CP019251.1	Pathogen	Human	urine	Homo sapiens	6
NZ_CP019262.1	Pathogen	Animal	stool	chicken	3
NZ_CP020524.1	Pathogen	Human	urine	Homo sapiens	1
NZ_CP041443.1	Pathogen	Animal	Pork	Not available	4
NZ_CP041453.1	Pathogen	Animal	Pork	Not available	4
NZ_CP041338.1	Pathogen	Human	blood	Homo sapiens	3
NZ_CP045742.1	Pathogen	Not available	Not available	Not available	7
NZ_CP046001.1	Pathogen	Animal	feces	swine	4
CP044299.1	Pathogen	Animal	Pork	Not available	2
CP044301.1	Pathogen	Animal	Pork	Not available	5
NZ_CP041629.1	Pathogen	Animal	Not available	pig	6
NZ_CP041417.1	Pathogen	Animal	goat	Not available	1
NZ_CP048305.1	Pathogen	Miscellaneous sources	environment	Not available	7
NZ_CP047466.1	Pathogen	Animal	a feces sample of swine origin	Not available	2
NZ_CP047460.1	Pathogen	Animal	a feces sample of swine origin	Not available	2
NZ_CP046718.1	Pathogen	Animal	Not available	pet dog	6
NZ_CP050174.1	Pathogen	Animal	feces	pig	4
NZ_CP041286.1	Pathogen	Animal	Not available	cow	4
NZ_CP051224.1	Pathogen	Animal	Not available	swine	6
NZ_JABACN010000007.1	Pathogen	Human	clinical sample	Homo sapiens	7
NZ_CP048293.1	Pathogen	Animal	Chicken Wings	Not available	7
NZ_CP051717.1	Pathogen	Human	rectal swab from healthy college student	Homo sapiens	6
NZ_CP053248.1	Pathogen	Human	rectal swab from healthy college student	Homo sapiens	4
NZ_CP053282.1	Pathogen	Human	rectal swab from healthy college student	Homo sapiens	6
NZ_CP053738.1	Pathogen	Animal	slaughterhouse	pig	6
NZ_CP053721.1	Pathogen	Animal	slaughterhouse	pig	6
NZ_CP043407.1	Pathogen	Miscellaneous sources	surface water	Not available	6
CP054321.1	Pathogen	Human	rectal swab from healthy college student	Homo sapiens	5
NZ_AP023206.1	Pathogen	Human	human stool	Homo sapiens	1
CP054455.1	Pathogen	Human	rectal swab from healthy college student	Homo sapiens	4
CP054830.1	Pathogen	Human	rectal swab from healthy college student	Homo sapiens	6
NZ_JABWHW010000018.1	Pathogen	Miscellaneous sources	environmental	Not available	1
NZ_CP054237.1	Pathogen	Human	urine	Homo sapiens	6
NZ_CP054215.1	Pathogen	Human	urine	Homo sapiens	6
NZ_CP054233.1	Pathogen	Human	urine	Homo sapiens	6
NZ_CP054225.1	Pathogen	Human	urine	Homo sapiens	6
NZ_CP049969.1	Pathogen	Human	urine	Homo sapiens	1
NZ_CP058224.1	Pathogen	Human	Rectal swab	Homo sapiens	4
NZ_CP026936.2	Pathogen	Animal	Bovine adult	Bos taurus	6
NZ_CP026937.1	Pathogen	Animal	Bovine adult	Bos taurus	6
NZ_CP050041.1	Pathogen	Animal	Not available	broiler chicken	6
NZ_CP059919.1	Pathogen	Animal	Not available	Turkey	6
NZ_CP059915.1	Pathogen	Animal	Not available	Turkey	6
NZ_CP047278.1	Pathogen	Human	Rectum	Homo sapiens	13
NZ_CP060751.1	Pathogen	Human	bile	Homo sapiens	6
NZ_LR882053.1	Pathogen	Animal	Pig	Sus scrofa domesticus	6
NZ_LR890406.1	Pathogen	Not available	Not available	Not available	6
NZ_LR890604.1	Pathogen	Not available	Not available	Not available	3
NZ_CP063371.1	Pathogen	Animal	leg bone from commercial broiler	Gallus gallus	5
NZ_JACYGD010000001.1	Pathogen	Miscellaneous sources	food	其他	3
NZ_JACYGD010000003.1	Pathogen	Miscellaneous sources	food	Not available	6
NZ_LR883013.1	Pathogen	Not available	Not available	Not available	6
NZ_CP062896.1	Pathogen	Animal	feces	Sus scrofa domesticus	6
NZ_CP062884.1	Pathogen	Animal	feces	Sus scrofa domesticus	6
NZ_CP062833.1	Pathogen	Animal	feces	Sus scrofa domesticus	6
NZ_CP062839.1	Pathogen	Animal	feces	Sus scrofa domesticus	6
NZ_CP062827.1	Pathogen	Animal	feces	Sus scrofa domesticus	5
NZ_CP062816.1	Pathogen	Animal	feces	Sus scrofa domesticus	6
NZ_WXYY01000004.1	Pathogen	Human	feces	Homo sapiens	3
NZ_CP047711.1	Pathogen	Human	Rectal	Not available	4
NZ_CP019356.1	Pathogen	Human	urine	Homo sapiens	6
NZ_CP061109.1	Pathogen	Human	Not available	Homo sapiens	6
NZ_JACEFM010000015.1	Pathogen	Human	patient in hospital	Homo sapiens	1
NZ_CP056076.1	Pathogen	Animal	yolk sac	Gallus gallus	6
NZ_CP019360.1	Pathogen	Human	urine	Homo sapiens	6
NZ_JAFEKO010000003.1	Pathogen	Human	ARMADA Isolate	Homo sapiens	6
NZ_CP069439.1	Pathogen	Human	Not available	Homo sapiens	6
NZ_CP069561.1	Pathogen	Human	Not available	Homo sapiens	6
NZ_CP063333.1	Pathogen	Human	rectal swab	Homo sapiens	6
NZ_CP063464.1	Pathogen	Animal	chicken meat	Not available	6
NZ_CP063342.1	Pathogen	Human	rectal swab	Homo sapiens	2
NZ_CP063512.1	Pathogen	Human	rectal swab	Homo sapiens	2
NZ_CP071442.1	Pathogen	Human	urine	Homo sapiens	6
NZ_CP071437.1	Pathogen	Human	urine	Homo sapiens	4
NZ_CP071440.1	Pathogen	Human	urine	Homo sapiens	6
NZ_CP067266.1	Pathogen	Wastewater and sludge	waste water	Not available	6
NZ_CP067313.1	Pathogen	Wastewater and sludge	waste water	Not available	5
CP071134.1	Pathogen	Human	urine	Homo sapiens	5
NZ_CP071074.1	Pathogen	Human	rectal swab	Homo sapiens	1
NZ_CP026933.2	Pathogen	Animal	Bovine adult	Bos taurus	6
NZ_CP054414.1	Pathogen	Human	rectal swab from healthy college student	Homo sapiens	6
NZ_CP026940.2	Pathogen	Animal	Bovine adult	Bos taurus	6
NZ_CP073770.1	Pathogen	Animal	pig feces	Not available	7
NZ_AP024583.1	Pathogen	Animal	Diarrhea	Sus scrofa domesticus	7
NZ_LT795504.1	Pathogen	Animal	pig feces	Sus scrofa domestica	6
NZ_MH195200.1	Pathogen	Human	blood	Homo sapiens	6
NZ_CP075063.1	Pathogen	Animal	intestine	swine	6
NZ_CP070963.1	Pathogen	Not available	Not available	Not available	6
NZ_JAFFIC010000003.1	Pathogen	Human	clinical	Homo sapiens	6
NZ_CP075470.1	Pathogen	Animal	pig farm	pig	4
NZ_CP075463.1	Pathogen	Animal	pig farm	pig	4
NZ_CP075479.1	Pathogen	Animal	pig farm	pig	4
NZ_CP075485.1	Pathogen	Animal	pig farm	pig	4
NZ_CP075486.1	Pathogen	Animal	pig farm	pig	3
NZ_CP075473.1	Pathogen	Animal	pig farm	pig	3
NZ_CP075471.1	Pathogen	Animal	pig farm	pig	4
NZ_CP075481.1	Pathogen	Animal	pig farm	pig	4
NZ_CP075467.1	Pathogen	Animal	pig farm	pig	4
NZ_JAFCXR010000003.1	Pathogen	Human	cecum	Gallus gallus	4
NZ_CP035844.1	Pathogen	Human	stool	Homo sapiens	3
NZ_CP035821.1	Pathogen	Human	stool	Homo sapiens	6
NZ_CP035838.1	Pathogen	Human	stool	Homo sapiens	6
NZ_CP076690.1	Pathogen	Human	Not available	Homo sapiens	3
NZ_CP067344.1	Pathogen	Animal	food	chicken	6
NZ_CP080135.1	Pathogen	Animal	chicken	Not available	6
NZ_CP049840.1	Pathogen	Human	bladder epithelial biopsy from 60-year-old female patient with recurrent urinary tract infection	Homo sapiens	6
NZ_CP049853.1	Pathogen	Human	bladder epithelial biopsy from 50-year-old female patient with recurrent urinary tract infection	Homo sapiens	6
NZ_CP070008.1	Pathogen	Human	Not available	Homo sapiens	12
NZ_CP069982.1	Pathogen	Human	Not available	Homo sapiens	6
NZ_CP070150.1	Pathogen	Human	Not available	Homo sapiens	6
NZ_CP070067.1	Pathogen	Human	Not available	Homo sapiens	6
CP027485.1	Pathogen	Human	stool	Homo sapiens	6
NZ_AP024125.1	Pathogen	Animal	feces	Bos taurus	7
NZ_CP042972.1	Pathogen	Miscellaneous sources	Raw milk cheese	Not available	6
NZ_CP082825.1	Pathogen	Human	urine	Homo sapiens	6
NZ_CP082828.1	Pathogen	Human	Swab from Wound	Homo sapiens	4
NZ_CP081783.1	Pathogen	Not available	Not available	Not available	6
NZ_CP081678.1	Pathogen	Not available	Not available	Not available	6
NZ_CP081685.1	Pathogen	Not available	Not available	Not available	6
NZ_CP081775.1	Pathogen	Not available	Not available	Not available	6
NZ_CP081691.1	Pathogen	Not available	Not available	Not available	6
NZ_CP081768.1	Pathogen	Not available	Not available	Not available	6
NZ_CP083532.1	Pathogen	Human	blood	Homo sapiens	6
NZ_CP083479.1	Pathogen	Human	blood	Homo sapiens	1
NZ_JAJHPW010000004.1	Pathogen	Animal	Not available	Chroicocephalus novaehollandiae	5
NZ_CP021212.1	Pathogen	Not available	Not available	Not available	6
NZ_CP069693.1	Pathogen	Human	wound	Homo sapiens	2
NZ_CP069694.1	Pathogen	Human	wound	Homo sapiens	6
NZ_CM007998.1	Pathogen	Animal	dairy Cattle	Not available	6
AP012208.1	Pathogen	Not available	Not available	Not available	1
NZ_AP019762.1	Pathogen	Human	bloody diarrhea	Homo sapiens	6
NC_013365.1	Pathogen	Not available	Not available	Not available	6
NZ_CP069678.1	Pathogen	Human	upper respiratory tract	Homo sapiens	2
NZ_CP080224.1	Pathogen	Animal	clinical sample	Sus scrofa domesticus	5
NZ_CP080225.1	Pathogen	Animal	clinical sample	Sus scrofa domesticus	3
NZ_CP031350.1	Pathogen	Animal	feces	Cattle	1
NZ_CP015833.1	Pathogen	Human	fecal sample	Homo sapiens	6
NZ_CP044142.1	Pathogen	Not available	Not available	Not available	7
NZ_CP038330.1	Pathogen	Animal	cattle feces	cattle	7
NZ_CP043192.1	Pathogen	Animal	mouse gut	Not available	9
NZ_CP043190.1	Pathogen	Animal	mouse gut	Not available	9
NZ_CP069683.1	Pathogen	Human	wound	Homo sapiens	6
CP024250.1	Pathogen	Not available	Not available	Not available	5
NZ_CP028322.1	Pathogen	Human	Not available	Homo sapiens	6
NZ_CP061765.1	Pathogen	Animal	non-specified beef samples	Bos taurus	6
NZ_CP062858.1	Pathogen	Animal	feces	Sus scrofa domesticus	6
NZ_CP051000.1	Pathogen	Not available	Not available	Not available	1
NZ_CP038384.1	Pathogen	Human	Not available	Homo sapiens	6
NZ_CP038385.1	Pathogen	Human	Not available	Homo sapiens	6
NZ_CP043219.1	Pathogen	Animal	chicken	Not available	6
NC_017659.1	Pathogen	Not available	Not available	Not available	6
NZ_CP069667.1	Pathogen	Human	lower respiratory tract	Homo sapiens	1
NZ_CP006635.1	Pathogen	Not available	Not available	Not available	6
NZ_CP035857.1	Pathogen	Not available	Not available	Not available	6
NZ_AGTD01000004.1	Pathogen	Animal	lesion swab of diarrheal isolate	porcine	6
NC_017645.1	Pathogen	Animal	porcine neonatal diarrhea	porcine	7
CP031283.1	Non-pathogen	Animal	healthy broiler chicken	Not available	3
CP031284.1	Non-pathogen	Animal	healthy broiler chicken	Not available	4
NZ_CP040806.1	Non-pathogen	Animal	feces	chicken	6
NZ_CP055600.1	Non-pathogen	Animal	Pooled pig faecal samples collected from floor of farm	Not available	6
NZ_CP058058.1	Non-pathogen	Animal	Pooled pig faecal samples collected from floor of farm	Not available	6
NZ_JABXUZ010000002.1	Non-pathogen	Animal	Pooled cattle fecal samples collected from floor of farm	Not available	1
NZ_CM001143.1	Non-pathogen	Animal	a healthy broiler chicken at farm	Gallus gallus domesticus	6
NZ_CP051431.1	Non-pathogen	Animal	Not available	swine	6
NZ_CP080248.1	Non-pathogen	Miscellaneous sources	broth	Not available	7
NZ_CP011053.1	Non-pathogen	Miscellaneous sources	Nile Delta Mediterranean Sea surface water	Not available	1
CP040453.1	Non-pathogen	Miscellaneous sources	sediment	Not available	3
NZ_CP045400.1	Non-pathogen	Miscellaneous sources	Surface of a polyethylene microplastic particle present in tank 6 of a marine aquarium containing stony-coral fragments and water maintained at 26 degree C	Not available	3
NZ_CP045401.1	Non-pathogen	Miscellaneous sources	Surface of a polyethylene microplastic particle present in tank 6 of a marine aquarium containing stony-coral fragments and water maintained at 26 degree C	Not available	3
NZ_CP011540.1	Non-pathogen	Human	Not available	Homo sapiens	13
CP028952.1	Non-pathogen	Not available	Not available	Not available	8
NZ_CP044215.1	Non-pathogen	Human	rectal swab	Homo sapiens	7
NZ_CP047668.1	Non-pathogen	Animal	chicken manure	Not available	6
NZ_LC633285.1	Non-pathogen	Not available	Not available	Not available	1
AP024919.1	Non-pathogen	Human	Not available	Homo sapiens	7
NC_020180.1	Non-pathogen	Not available	Not available	Not available	13
NZ_CP055310.1	Non-pathogen	Wastewater and sludge	Wastewater effluent sample	Not available	7
NZ_CP055413.1	Non-pathogen	Wastewater and sludge	Wastewater effluent sample	Not available	7
NZ_CP055316.1	Non-pathogen	Miscellaneous sources	Freshwater sample from upstream of wastewater treatment plant	Not available	7
NZ_CP056684.1	Non-pathogen	Wastewater and sludge	Wastewater influent sample	Not available	7
NZ_CP056702.1	Non-pathogen	Miscellaneous sources	Freshwater sample from downstream of wastewater treatment plant	Not available	7
NZ_CP055992.1	Non-pathogen	Miscellaneous sources	Freshwater sample from downstream of wastewater treatment plant	Not available	7
NZ_CP067438.1	Non-pathogen	Wastewater and sludge	combined sewer effluent	Not available	7
NZ_CP067381.1	Non-pathogen	Human	urine	Homo sapiens	6
NZ_CP067384.1	Non-pathogen	Human	Not defined	Homo sapiens	7
NZ_CP067390.1	Non-pathogen	Human	Not defined	Homo sapiens	7
NZ_CP008843.1	Non-pathogen	Miscellaneous sources	soil	Not available	5
NZ_CP029142.1	Non-pathogen	Not available	Not available	Not available	7
NZ_CP029143.1	Non-pathogen	Not available	Not available	Not available	6
NZ_CP042547.1	Non-pathogen	Human	clinical sample	Homo sapiens	5
NZ_CP024641.1	Non-pathogen	Human	sputum	Homo sapiens	7
NZ_CP058119.1	Non-pathogen	Miscellaneous sources	Freshwater sample from upstream of wastewater treatment plant	Not available	6
NZ_CP058213.1	Non-pathogen	Animal	Pooled cattle faecal samples collected from floor of farm	Not available	6
NZ_CP056138.1	Non-pathogen	Wastewater and sludge	Wastewater influent sample	Not available	7
NZ_CP055986.1	Non-pathogen	Wastewater and sludge	Wastewater influent sample	Not available	7
NZ_CP055987.1	Non-pathogen	Wastewater and sludge	Wastewater influent sample	Not available	7
NZ_JABXTO010000002.1	Non-pathogen	Animal	Pooled cattle fecal samples collected from floor of farm	Not available	6
NZ_JABXPC010000004.1	Non-pathogen	Wastewater and sludge	Wastewater influent sample	Not available	7
NZ_JACYGP010000002.1	Non-pathogen	Wastewater and sludge	sludge	Not available	6
NZ_JACYGO010000002.1	Non-pathogen	Wastewater and sludge	sludge	Not available	6
NZ_CP065475.1	Non-pathogen	Human	urine	Homo sapiens	9
NZ_CP061931.1	Non-pathogen	Human	Rectal swab	Homo sapiens	7
NZ_CP067094.1	Non-pathogen	Human	Not available	Homo sapiens	1
NZ_JAFIQE010000004.1	Non-pathogen	Human	rectal swab	Homo sapiens	5
NZ_CP071394.1	Non-pathogen	Human	urine	Homo sapiens	7
NZ_CP075883.1	Non-pathogen	Human	blood	Homo sapiens	7
NZ_CP081352.1	Non-pathogen	Human	anal swab	Homo sapiens	7
NZ_CP085766.1	Non-pathogen	Human	nose swab	Homo sapiens	7
NC_018107.1	Non-pathogen	Human	Not available	Homo sapiens	7
NZ_CP011614.1	Pathogen	Human	Urine/Genitourinary	Homo sapiens	4
NZ_CP011615.1	Pathogen	Human	Urine/Genitourinary	Homo sapiens	7
CP011632.1	Pathogen	Human	Perirectal	Homo sapiens	7
NZ_CP011595.1	Pathogen	Human	Perirectal	Homo sapiens	7
NZ_CP017929.1	Pathogen	Human	Blood	Homo sapiens	7
NZ_CP017932.1	Pathogen	Human	Blood	Homo sapiens	4
NZ_CP026272.1	Pathogen	Not available	Not available	Not available	6
NZ_CP026281.1	Pathogen	Not available	Not available	Not available	7
NZ_CP026282.1	Pathogen	Not available	Not available	Not available	14
NZ_CP026283.1	Pathogen	Not available	Not available	Not available	6
NZ_CP026716.1	Pathogen	Not available	Not available	Not available	7
NZ_CP026717.1	Pathogen	Not available	Not available	Not available	6
NZ_CP027425.1	Pathogen	Human	Urine catheter	Homo sapiens	7
CP056419.1	Pathogen	Wastewater and sludge	Wastewater effluent sample	Not available	6
CP056540.1	Pathogen	Miscellaneous sources	Freshwater sample from downstream of wastewater treatment plant	Not available	6
CP056541.1	Pathogen	Miscellaneous sources	Freshwater sample from downstream of wastewater treatment plant	Not available	7
NZ_CP069924.1	Pathogen	Human	Not available	Homo sapiens	1
NZ_CP069944.1	Pathogen	Human	Not available	Homo sapiens	10
NZ_CP064111.1	Pathogen	Human	Not available	Homo sapiens	7
NZ_CP009115.1	Pathogen	Human	clinical urine culture	Homo sapiens	3
NZ_CP009116.1	Pathogen	Human	clinical urine culture	Homo sapiens	7
NZ_CP008933.1	Pathogen	Human	blood	Homo sapiens	8
NZ_CP010396.1	Pathogen	Human	Bodily fluid	Homo sapiens	3
NZ_CP010362.1	Pathogen	Human	bodily fluid	Homo sapiens	3
NZ_CP010391.1	Pathogen	Human	Bodily fluid	Homo sapiens	7
CP010575.1	Pathogen	Human	Excreted bodily substance	Homo sapiens	3
NZ_CP011576.1	Pathogen	Human	Sputum	Homo sapiens	7
NZ_CP011622.1	Pathogen	Human	Urine	Homo sapiens	8
NZ_CP012754.1	Pathogen	Human	Burn Patient	Homo sapiens	8
NZ_CP013324.1	Pathogen	Human	Respiratory	Homo sapiens	8
CP012000.1	Pathogen	Human	Not available	Homo sapiens	3
NZ_CP006662.2	Pathogen	Not available	Not available	Not available	7
NZ_CP015991.1	Pathogen	Human	Not available	Homo sapiens	7
NZ_CP015131.1	Pathogen	Human	Not available	Homo sapiens	6
NZ_CP014650.1	Pathogen	Human	Not available	Homo sapiens	3
NZ_CP016810.1	Pathogen	Human	Urine	Homo sapiens	7
NZ_CP016812.1	Pathogen	Human	Urine	Homo sapiens	5
NZ_CP016919.1	Pathogen	Human	Urine	Homo sapiens	7
NZ_CP016921.1	Pathogen	Human	Urine	Homo sapiens	8
CP017387.1	Pathogen	Human	urine	Homo sapiens	7
NZ_CP017935.1	Pathogen	Human	Abdominal Abscess	Homo sapiens	6
NZ_CP017936.1	Pathogen	Human	Abdominal Abscess	Homo sapiens	4
NZ_CP018448.1	Pathogen	Human	wound swab	Homo sapiens	7
NZ_CP018451.1	Pathogen	Human	urine sample	Homo sapiens	7
NZ_CP018669.1	Pathogen	Human	Urine	Homo sapiens	2
NZ_CP018689.1	Pathogen	Human	tracheal secretion	Homo sapiens	6
NZ_CP018704.1	Pathogen	Human	abdominal drainage fluid	Homo sapiens	6
NZ_CP018710.1	Pathogen	Human	nasal swab	Homo sapiens	6
NZ_CP018716.1	Pathogen	Human	abdominal drainage fluid	Homo sapiens	6
NZ_CP018722.1	Pathogen	Human	anal swab	Homo sapiens	6
NZ_CP018698.1	Pathogen	Human	abdominal drain fluid	Homo sapiens	6
NZ_CP018737.1	Pathogen	Human	urine sample	Homo sapiens	10
NZ_CP018819.1	Pathogen	Not available	Not available	Not available	7
NZ_CP019220.1	Pathogen	Human	pus	Homo sapiens	6
NZ_CP015395.1	Pathogen	Human	Not available	Homo sapiens	3
NZ_CP017987.1	Pathogen	Human	anal swab	Homo sapiens	6
NZ_CP018318.1	Pathogen	Human	nose	Homo sapiens	6
NZ_LT216438.1	Pathogen	Not available	Not available	Not available	3
NZ_CP020068.1	Pathogen	Not available	Not available	Not available	7
NZ_CP020070.1	Pathogen	Not available	Not available	Not available	7
NZ_CP020110.1	Pathogen	Not available	Not available	Not available	3
NZ_CP020902.1	Pathogen	Human	Urine	Homo sapiens	8
NZ_CP020854.1	Pathogen	Human	respiratory	Homo sapiens	8
NZ_CP020856.1	Pathogen	Human	respiratory	Homo sapiens	7
NZ_CP021688.1	Pathogen	Not available	Not available	Not available	7
NZ_CP021709.1	Pathogen	Not available	Not available	Not available	1
NZ_CP021712.1	Pathogen	Not available	Not available	Not available	7
NZ_CP021741.1	Pathogen	Not available	Not available	Not available	6
NZ_CP021742.1	Pathogen	Not available	Not available	Not available	4
NZ_CP021835.1	Pathogen	Not available	Not available	Not available	13
NZ_CP021961.1	Pathogen	Not available	Not available	Not available	7
NZ_CP021953.1	Pathogen	Not available	Not available	Not available	7
NZ_CP023942.1	Pathogen	Human	Wound	Homo sapiens	6
NZ_CP023952.1	Pathogen	Human	Perirectal	Homo sapiens	13
NZ_CP023928.1	Pathogen	Human	Blood	Homo sapiens	3
CP023938.1	Pathogen	Human	Rectal	Homo sapiens	6
NZ_CP024192.1	Pathogen	Human	rectal swab	Homo sapiens	13
NZ_CP024194.1	Pathogen	Human	rectal swab	Homo sapiens	7
NZ_CP024564.1	Pathogen	Not available	Not available	Not available	13
NZ_CP024566.1	Pathogen	Not available	Not available	Not available	7
NZ_CP024522.1	Pathogen	Not available	Not available	Not available	13
NZ_CP024524.1	Pathogen	Not available	Not available	Not available	7
NZ_CP024529.1	Pathogen	Not available	Not available	Not available	13
NZ_CP024531.1	Pathogen	Not available	Not available	Not available	7
NZ_CP024536.1	Pathogen	Not available	Not available	Not available	13
NZ_CP024538.1	Pathogen	Not available	Not available	Not available	7
NZ_CP024550.1	Pathogen	Not available	Not available	Not available	13
NZ_CP024552.1	Pathogen	Not available	Not available	Not available	7
NZ_CP024557.1	Pathogen	Not available	Not available	Not available	13
NZ_CP024559.1	Pathogen	Not available	Not available	Not available	7
NZ_CP024571.1	Pathogen	Not available	Not available	Not available	13
NZ_CP024573.1	Pathogen	Not available	Not available	Not available	7
NZ_CP025010.1	Pathogen	Human	urine	Homo sapiens	3
NZ_CP025144.1	Pathogen	Human	bronchoalveolar lavage	Homo sapiens	13
NZ_CP025141.1	Pathogen	Human	Pancreatic Fluid	Homo sapiens	13
NZ_CP025147.1	Pathogen	Human	blood	Homo sapiens	13
CM008881.1	Pathogen	Human	bronchial aspirate	Homo sapiens	6
NZ_CP025457.1	Pathogen	Human	Not available	Homo sapiens	7
NZ_CP025458.1	Pathogen	Human	Not available	Homo sapiens	6
NZ_CP025467.1	Pathogen	Human	Not available	Homo sapiens	5
NZ_CP025468.1	Pathogen	Human	Not available	Homo sapiens	6
NZ_CP025462.1	Pathogen	Human	Not available	Homo sapiens	5
NZ_CP025463.1	Pathogen	Human	Not available	Homo sapiens	6
CP025517.1	Pathogen	Miscellaneous sources	water	Not available	10
NZ_CP026173.1	Pathogen	Not available	Not available	Not available	6
NZ_CP026174.1	Pathogen	Not available	Not available	Not available	6
NZ_CP026175.1	Pathogen	Not available	Not available	Not available	6
NZ_CP026176.1	Pathogen	Not available	Not available	Not available	6
NZ_CP026179.1	Pathogen	Not available	Not available	Not available	6
NZ_CP026181.1	Pathogen	Not available	Not available	Not available	6
NZ_CP026753.1	Pathogen	Not available	Not available	Not available	7
NZ_CP027150.1	Pathogen	Not available	Not available	Not available	3
NZ_CP027158.1	Pathogen	Not available	Not available	Not available	3
NZ_CP024875.1	Pathogen	Human	sputum	Homo sapiens	4
NZ_CP028929.1	Pathogen	Not available	Not available	Not available	8
NZ_CP028931.1	Pathogen	Not available	Not available	Not available	7
NZ_CP028954.1	Pathogen	Not available	Not available	Not available	7
NZ_CP028955.1	Pathogen	Not available	Not available	Not available	6
NZ_CP028993.1	Pathogen	Not available	Not available	Not available	6
NZ_CP029102.1	Pathogen	Not available	Not available	Not available	3
NZ_CP029135.1	Pathogen	Not available	Not available	Not available	7
NZ_CP029138.1	Pathogen	Not available	Not available	Not available	6
NZ_CP029225.1	Pathogen	Human	feces	Homo sapiens	6
NZ_CP023250.1	Pathogen	Human	urine	Homo sapiens	7
NZ_CP023443.1	Pathogen	Human	wound	Homo sapiens	3
NZ_CP029723.1	Pathogen	Not available	Not available	Not available	13
NZ_CP025964.2	Pathogen	Human	Not available	Homo sapiens	7
NZ_CP022612.1	Pathogen	Not available	Not available	Not available	15
NZ_CP030342.1	Pathogen	Not available	Not available	Not available	3
NZ_CP030878.1	Pathogen	Human	nasal swab from moderately born preterm neonate admitted to the sick neonatal care unit with respiratory distress	Homo sapiens	7
NZ_CP031584.1	Pathogen	Human	Rectal swab	Homo sapiens	6
NZ_CP030132.1	Pathogen	Human	urine	Homo sapiens	6
NZ_CP030134.1	Pathogen	Human	urine	Homo sapiens	6
NZ_CP023418.1	Pathogen	Human	hospital	Homo sapiens	7
NZ_CP031883.1	Pathogen	Human	sputum	Homo sapiens	6
NZ_CP031884.1	Pathogen	Human	sputum	Homo sapiens	7
NZ_CM010665.1	Pathogen	Human	blood	Homo sapiens	6
NZ_CM010663.1	Pathogen	Human	Rectal swab	Homo sapiens	6
NZ_CP032168.1	Pathogen	Not available	Not available	Not available	6
NZ_CP032176.1	Pathogen	Not available	Not available	Not available	10
NZ_AP018748.1	Pathogen	Human	Not available	Homo sapiens	8
NZ_AP018752.1	Pathogen	Human	Not available	Homo sapiens	7
NZ_AP018755.1	Pathogen	Human	Not available	Homo sapiens	7
NZ_CP022917.1	Pathogen	Human	Rectal swab	Homo sapiens	3
NZ_CP022923.1	Pathogen	Human	sputum	Homo sapiens	3
NZ_CP022920.1	Pathogen	Human	sputum	Homo sapiens	3
NZ_CP022926.1	Pathogen	Human	sputum	Homo sapiens	3
NZ_CP028784.1	Pathogen	Human	pus	Homo sapiens	7
NZ_CP033627.1	Pathogen	Human	rectal swab	Homo sapiens	7
NZ_CP033628.1	Pathogen	Human	rectal swab	Homo sapiens	10
NZ_CP034046.1	Pathogen	Human	Blood	Homo sapiens	6
NZ_CP034125.1	Pathogen	Human	respiratory tract	Homo sapiens	6
NZ_CP027044.1	Pathogen	Human	Stool	Homo sapiens	7
NZ_CP025578.1	Pathogen	Human	Not available	Homo sapiens	7
CP035180.1	Pathogen	Human	blood	Homo sapiens	7
CP026154.1	Pathogen	Human	sputum	Homo sapiens	24
NZ_CP034406.1	Pathogen	Human	sputum	Homo sapiens	8
CP031563.1	Pathogen	Human	cancer patient stool	pneumoniae	13
CP031564.1	Pathogen	Human	cancer patient stool	pneumoniae	3
NZ_CP027056.1	Pathogen	Human	Urine	Homo sapiens	3
CP035776.1	Pathogen	Animal	Not available	rabbit	6
CP035908.1	Pathogen	Human	blood	Homo sapiens	1
NZ_CP036192.1	Pathogen	Human	blood	Homo sapiens	1
NZ_CP036362.1	Pathogen	Human	Not available	Homo sapiens	6
NZ_CP036306.1	Pathogen	Human	Not available	Homo sapiens	6
NZ_CP036366.1	Pathogen	Human	Not available	Homo sapiens	6
NZ_CP036372.1	Pathogen	Human	Not available	Homo sapiens	6
NZ_CM014762.1	Pathogen	Human	Not available	Homo sapiens	3
NZ_CM014765.1	Pathogen	Human	sputum	Homo sapiens	6
NZ_CP037964.1	Pathogen	Human	Not available	Homo sapiens	6
NZ_CP037966.1	Pathogen	Human	Not available	Homo sapiens	7
NZ_CP037744.1	Pathogen	Human	urine	Homo sapiens	3
NZ_CP040535.1	Pathogen	Human	blood	Homo sapiens	6
NZ_CP040547.1	Pathogen	Human	blood	Homo sapiens	6
NZ_CP040541.1	Pathogen	Human	blood	Homo sapiens	6
NZ_CP041083.1	Pathogen	Not available	Not available	Not available	5
NZ_CP041086.1	Pathogen	Not available	Not available	Not available	7
NZ_CP033956.1	Pathogen	Human	stool	Homo sapiens	6
NZ_CP033962.1	Pathogen	Human	stool	Homo sapiens	6
NZ_CP040362.1	Pathogen	Animal	Not available	Rabbit	6
CP041935.1	Pathogen	Human	blood	Homo sapiens	13
NZ_CP041641.1	Pathogen	Human	Not available	Homo sapiens	6
NZ_CP020500.1	Pathogen	Human	urine	Homo sapiens	3
NZ_CP029219.1	Pathogen	Human	feces	Homo sapiens	6
NZ_CP029230.1	Pathogen	Human	feces	Homo sapiens	6
NZ_CP044036.1	Pathogen	Human	clinical isolate	Homo sapiens	7
NZ_CP041375.1	Pathogen	Human	urine	Homo sapiens	6
NZ_CP044259.1	Pathogen	Human	urine	Homo sapiens	6
NZ_CP044029.1	Pathogen	Human	blood	Homo sapiens	7
NZ_CP042483.1	Pathogen	Human	clinical sample	Homo sapiens	7
NZ_CP026018.1	Pathogen	Human	Not available	Homo sapiens	4
NZ_CP026019.1	Pathogen	Human	Not available	Homo sapiens	6
NZ_CP034417.1	Pathogen	Human	blood specimen	Not available	6
NZ_CP046614.1	Pathogen	Human	sputum	Homo sapiens	5
NZ_CP047161.1	Pathogen	Human	blood	female	6
NZ_CP032242.1	Pathogen	Human	blood	Homo sapiens	6
NZ_CP047194.1	Pathogen	Human	Not available	Homo sapiens	6
NZ_CP045675.1	Pathogen	Human	rectum	Homo sapiens	7
NZ_CP040123.1	Pathogen	Human	sputum	Homo sapiens	6
NZ_CP043862.1	Pathogen	Human	urine	Homo sapiens	7
NZ_CP039820.1	Pathogen	Human	urine	Homo sapiens	6
NZ_CP039824.1	Pathogen	Human	intra-abdominal fluid	Homo sapiens	8
NZ_CP039829.1	Pathogen	Human	intra-abdominal fluid	Homo sapiens	8
NZ_AP019667.1	Pathogen	Human	ascites	Homo sapines	7
NZ_CP048938.1	Pathogen	Human	Bronchial lavage	Homo sapiens	4
NZ_CP045264.1	Pathogen	Human	blood	Homo sapiens	6
CP050276.1	Pathogen	Human	blood	Homo sapiens	4
NZ_CP050835.1	Pathogen	Not available	milk	Not available	7
NZ_CP053365.1	Pathogen	Human	blood	Homo sapiens	7
NZ_CP054304.1	Pathogen	Human	Rectal swab	Homo sapiens	7
NZ_CP054752.1	Pathogen	Human	bed sheets	Homo sapiens	6
NZ_CP054746.1	Pathogen	Miscellaneous sources	ventilator	Not available	6
NZ_CP054764.1	Pathogen	Human	sputum	Homo sapiens	6
NZ_CP054740.1	Pathogen	Miscellaneous sources	monitor panel	Not available	6
NZ_CP054758.1	Pathogen	Human	sputum	Homo sapiens	6
NZ_CP054722.1	Pathogen	Miscellaneous sources	telephone of Nurse station	Not available	6
NZ_CP054734.1	Pathogen	Human	sputum	Homo sapiens	6
NZ_CP054728.1	Pathogen	Human	sputum	Homo sapiens	6
NZ_CP054782.1	Pathogen	Human	sputum	Homo sapiens	6
NZ_CP054776.1	Pathogen	Miscellaneous sources	bed sheets	Not available	6
NZ_CP054770.1	Pathogen	Human	sputum	Homo sapiens	6
NZ_CP043971.1	Pathogen	Human	Not available	Homo sapiens	3
NZ_AP018583.1	Pathogen	Human	blood	Homo sapiens	7
NZ_CP049891.1	Pathogen	Human	Not available	Homo sapiens	10
CP056026.1	Pathogen	Human	blood	Homo sapiens	3
NZ_CP053766.1	Pathogen	Human	blood	Homo sapiens	8
NZ_CP053772.1	Pathogen	Human	blood	Homo sapiens	8
NZ_AP023266.1	Pathogen	Not available	Not available	Not available	3
NZ_CP055510.1	Pathogen	Wastewater and sludge	Wastewater effluent sample	Not available	7
NZ_CP059311.1	Pathogen	Human	Not available	Homo sapiens	8
NZ_CP056435.1	Pathogen	Wastewater and sludge	Wastewater influent sample	Not available	7
NZ_CP056302.1	Pathogen	Wastewater and sludge	Wastewater influent sample	Not available	14
NZ_CP056880.1	Pathogen	Wastewater and sludge	Wastewater influent sample	Not available	2
NZ_CP056885.1	Pathogen	Wastewater and sludge	Wastewater influent sample	Not available	2
NZ_CP056856.1	Pathogen	Miscellaneous sources	Freshwater sample from downstream of wastewater treatment plant	Not available	4
CP048414.1	Pathogen	Animal	Not available	Equus caballus	6
NZ_JABXPA010000003.1	Pathogen	Wastewater and sludge	Wastewater influent sample	Not available	7
NZ_JABXPA010000005.1	Pathogen	Wastewater and sludge	Wastewater influent sample	Not available	6
NZ_JABXRS010000004.1	Pathogen	Wastewater and sludge	Wastewater influent sample	Not available	2
NZ_JABXRQ010000004.1	Pathogen	Wastewater and sludge	Wastewater influent sample	Not available	2
NZ_JABXRA010000003.1	Pathogen	Miscellaneous sources	Freshwater sample from upstream of wastewater treatment plant	Not available	7
NZ_AP022080.1	Pathogen	Wastewater and sludge	wastewater	Not available	6
NZ_AP021911.1	Pathogen	Wastewater and sludge	wastewater	Not available	7
NZ_CP047272.1	Pathogen	Human	Rectum	Homo sapiens	13
CP058799.1	Pathogen	Human	blood	Homo sapiens	7
CP061360.1	Pathogen	Human	infant sputum	Homo sapiens	6
NZ_CP061355.1	Pathogen	Human	Not available	Homo sapiens	6
NZ_CP061387.1	Pathogen	Human	Not available	Homo sapiens	3
NZ_CP061701.1	Pathogen	Human	infant sputum	Homo sapiens	13
NZ_AP023340.1	Pathogen	Human	blood	Homo sapiens	6
NZ_CP031936.1	Pathogen	Human	Not available	Homo sapiens	6
NZ_VKNL01000120.1	Pathogen	Human	blood culture	Homo sapiens	10
NZ_CP060423.1	Pathogen	Human	blood	Homo sapiens	7
NZ_CP063149.1	Pathogen	Human	blood culture from maile	Homo sapiens	1
NZ_CP063009.1	Pathogen	Human	granulation tissue	Homo sapiens	7
NZ_CP063012.1	Pathogen	Human	blood	Homo sapiens	7
CP062995.1	Pathogen	Human	sputum	Homo sapiens	6
CP063014.1	Pathogen	Human	urine	Homo sapiens	8
CP063015.1	Pathogen	Human	urine	Homo sapiens	3
NZ_AP023456.1	Pathogen	Human	human sputum	Homo sapiens	2
LR890513.1	Pathogen	Not available	Not available	Not available	7
LR890216.1	Pathogen	Not available	Not available	Not available	7
LR890744.1	Pathogen	Not available	Not available	Not available	7
NZ_LR890186.1	Pathogen	Not available	Not available	Not available	7
NZ_LR890246.1	Pathogen	Not available	Not available	Not available	7
NZ_LR890548.1	Pathogen	Not available	Not available	Not available	13
NZ_LR890550.1	Pathogen	Not available	Not available	Not available	7
NZ_LR890711.1	Pathogen	Human	rectal swab	Homo sapiens	7
NZ_LR890712.1	Pathogen	Human	rectal swab	Homo sapiens	6
NZ_CP063216.1	Pathogen	Human	Not available	Homo sapiens	12
NZ_LR890728.1	Pathogen	Not available	Not available	Not available	7
NZ_LR890193.1	Pathogen	Not available	Not available	Not available	7
NZ_LR890738.1	Pathogen	Not available	Not available	Not available	6
NZ_LR890325.1	Pathogen	Not available	Not available	Not available	7
NZ_LR890670.1	Pathogen	Not available	Not available	Not available	7
NZ_WRPC02000058.1	Pathogen	Animal	Nasal secretion	Felis catus	7
NZ_CP063761.1	Pathogen	Human	Not available	Homo sapiens	6
NZ_CP050351.1	Pathogen	Human	sputum	Homo sapiens	6
NZ_CP050339.1	Pathogen	Human	bronchoalveolar lavage	Homo sapiens	6
NZ_CP050357.1	Pathogen	Human	sputum	Homo sapiens	6
NZ_CP050345.1	Pathogen	Human	bronchoalveolar lavage	Homo sapiens	6
NZ_CP063748.1	Pathogen	Human	sputum	Homo sapiens	1
NZ_CP063835.1	Pathogen	Human	induction culture	Homo sapiens	6
NZ_CP063859.1	Pathogen	Animal	White-lipped Deer	Not available	6
NZ_CP063852.1	Pathogen	Animal	wild yak feces	Not available	6
NZ_CP028851.1	Pathogen	Human	sputum	Homo sapiens	1
NZ_CP063914.1	Pathogen	Human	Human fecal samples	Not available	6
NZ_CP064175.1	Pathogen	Animal	Anal swab	swine	6
NZ_CP064253.1	Pathogen	Human	Not available	Homo sapiens	6
NZ_CP064248.1	Pathogen	Human	Not available	Homo sapiens	6
NZ_CP064259.1	Pathogen	Human	blood	Not available	6
NZ_CP064225.1	Pathogen	Human	blood	Not available	6
NZ_CP064219.1	Pathogen	Human	blood	Not available	6
NZ_CP064231.1	Pathogen	Human	Not available	Homo sapiens	6
NZ_CP064234.1	Pathogen	Human	Not available	Homo sapiens	6
NZ_CP064212.1	Pathogen	Human	blood	Not available	6
NZ_JACYGR010000003.1	Pathogen	Wastewater and sludge	sewage	Not available	3
NZ_JACYGH010000007.1	Pathogen	Miscellaneous sources	food	Not available	6
NZ_CP047701.1	Pathogen	Human	Rectal	Not available	6
NZ_CP047702.1	Pathogen	Human	Rectal	Not available	7
NZ_CP047703.1	Pathogen	Human	Rectal	Not available	7
NZ_CP065461.1	Pathogen	Human	Taichung Veterans General Hospital	Homo sapiens	6
NZ_CP065466.1	Pathogen	Human	Taichung Veterans General Hospital	Homo sapiens	6
NZ_CP065445.1	Pathogen	Human	Taichung Veterans General Hospital	Homo sapiens	6
NZ_CP065440.1	Pathogen	Human	Taichung Veterans General Hospital	Homo sapiens	6
CP065557.1	Pathogen	Human	feces	Homo sapiens	3
NZ_CP065826.1	Pathogen	Human	urine	Homo sapiens	7
NZ_CP066251.1	Pathogen	Human	sputum	Homo sapiens	6
NZ_CP066256.1	Pathogen	Human	urine sample	Homo sapiens	5
NZ_CP066542.1	Pathogen	Human	blood	Homo sapiens	6
NZ_CP066544.1	Pathogen	Human	blood	Homo sapiens	6
NZ_CP066858.1	Pathogen	Human	urine	Homo sapiens	10
NZ_CP066518.1	Pathogen	Human	oral swab	Homo sapiens	6
NZ_CP066529.1	Pathogen	Human	rectal swab	Homo sapiens	6
CP027603.1	Pathogen	Not available	Not available	Not available	8
NZ_JAESFF010000024.1	Pathogen	Human	Not available	Homo sapiens	3
NZ_CP068617.1	Pathogen	Human	blood	Homo sapiens	3
NZ_CP068609.1	Pathogen	Human	Not available	Homo sapiens	3
NZ_CP068621.1	Pathogen	Human	blood	Homo sapiens	3
NZ_CP068613.1	Pathogen	Human	blood	Homo sapiens	3
NZ_CP053017.1	Pathogen	Human	Not available	Homo sapiens	6
NZ_CP069172.1	Pathogen	Human	sputum	Homo sapiens	6
NZ_CP069173.1	Pathogen	Human	sputum	Homo sapiens	6
NZ_CP017778.1	Pathogen	Human	urine	Homo sapiens	7
NZ_CP070110.1	Pathogen	Human	Not available	Homo sapiens	7
NZ_CP070016.1	Pathogen	Human	Not available	Homo sapiens	7
NZ_CP070089.1	Pathogen	Human	Not available	Homo sapiens	7
NZ_CP070159.1	Pathogen	Human	Not available	Homo sapiens	7
NZ_CP070565.1	Pathogen	Human	rectal swab	Homo sapiens	10
NZ_CP070560.1	Pathogen	Human	urine	Homo sapiens	3
NZ_CP070599.1	Pathogen	Human	urine	Homo sapiens	10
NZ_CP070525.1	Pathogen	Human	swab from around the abdominal drainage	Homo sapiens	10
NZ_CP069201.1	Pathogen	Human	blood	Homo sapiens	6
NZ_CP070972.1	Pathogen	Human	Not available	Homo sapiens	6
NZ_CP061960.1	Pathogen	Human	sputum	Homo sapiens	6
NZ_CP068573.1	Pathogen	Human	sputum	Not available	6
NZ_CP071387.1	Pathogen	Human	blood	Not available	6
NZ_JAGGIL010000003.1	Pathogen	Human	skin	Homo sapiens	8
NZ_CP072465.1	Pathogen	Human	urine	Homo sapiens	6
NZ_CP058943.1	Pathogen	Human	blood	Homo sapiens	7
NZ_CP072998.1	Pathogen	Human	Not available	Homo sapiens	6
NZ_FR997880.1	Pathogen	Human	clinical isolate	Homo sapiens	3
NZ_CP071087.1	Pathogen	Human	outer malleolus	Homo sapiens	1
NZ_CP073303.1	Pathogen	Human	Not available	Homo sapiens	6
NZ_CP055296.1	Pathogen	Human	sputum	Homo sapiens	6
NZ_CP030301.1	Pathogen	Human	Physical	Homo sapiens	6
NZ_CP030293.1	Pathogen	Human	Physical	Homo sapiens	1
NZ_CP030294.1	Pathogen	Human	Physical	Homo sapiens	6
NZ_CP030304.1	Pathogen	Human	Physical	Homo sapiens	3
CP030319.1	Pathogen	Human	Physical	Homo sapiens	6
NZ_CP075318.1	Pathogen	Human	hospital	Homo sapiens	6
NZ_CP075455.1	Pathogen	Animal	a feces sample of swine origin	Not available	14
NZ_CP075551.1	Pathogen	Miscellaneous sources	carcass	Not available	18
NZ_CP075559.1	Pathogen	Animal	a feces sample of swine origin	Not available	12
CP011999.1	Pathogen	Not available	Not available	Not available	3
NZ_CP058228.1	Pathogen	Human	Not available	Homo sapiens	6
NZ_CP076519.1	Pathogen	Human	feces	Homo sapiens	6
NZ_CP077777.1	Pathogen	Human	Not available	Homo sapiens	6
NZ_CP077783.1	Pathogen	Human	Not available	Homo sapiens	4
NZ_OU342707.1	Pathogen	Human	urine	Homo sapiens	7
NZ_OU342708.1	Pathogen	Human	urine	Homo sapiens	10
NZ_JAHQXP010000144.1	Pathogen	Human	Rectal Swab	Homo sapiens	12
NZ_JAHQYF010000113.1	Pathogen	Human	urine	Homo sapiens	8
NZ_JAHQXV010000118.1	Pathogen	Human	Antibiotic Resistance Surveillance Program	Homo sapiens	5
NZ_JAHQYC010000118.1	Pathogen	Human	urine	Homo sapiens	4
NZ_JAHQXU010000164.1	Pathogen	Human	Antibiotic Resistance Surveillance Program	Homo sapiens	7
NZ_JAHQXS010000196.1	Pathogen	Human	Antibiotic Resistance Surveillance Program	Homo sapiens	7
NZ_JAHQYE010000153.1	Pathogen	Human	Abdominal	Homo sapiens	5
NZ_JAHQYA010000341.1	Pathogen	Human	urine	Homo sapiens	5
NZ_JAHQXR010000346.1	Pathogen	Human	blood	Homo sapiens	12
NZ_CP079726.1	Pathogen	Human	urine	Homo sapiens	7
NZ_CP079764.1	Pathogen	Animal	Not available	Swine	7
NZ_CP062987.1	Pathogen	Human	traumatic discharge	Homo sapiens	4
NZ_CP078034.1	Pathogen	Miscellaneous sources	bedside light switch in hospital intensive care unit	Not available	15
NZ_CP080311.1	Pathogen	Human	Not available	Homo sapiens	6
NZ_CP080305.1	Pathogen	Human	Not available	Homo sapiens	6
NZ_CP080299.1	Pathogen	Human	Not available	Homo sapiens	6
NZ_CP078123.1	Pathogen	Human	sputum	Homo sapiens	6
NZ_CP040834.1	Pathogen	Human	sputum	Not available	6
NZ_CP040835.1	Pathogen	Human	sputum	Not available	6
NZ_CP080350.1	Pathogen	Human	sputum	Homo sapiens	6
NZ_CP080352.1	Pathogen	Human	sputum	Homo sapiens	13
NZ_CP028541.2	Pathogen	Human	Not available	Homo sapiens	6
NZ_CP027067.1	Pathogen	Human	Not available	Homo sapiens	6
NZ_CP028796.1	Pathogen	Human	Not available	Homo sapiens	6
NZ_CP033394.2	Pathogen	Human	Not available	Homo sapiens	6
NZ_CP043354.1	Pathogen	Human	Not available	Homo sapiens	6
NZ_CP028582.2	Pathogen	Human	Not available	Homo sapiens	6
NZ_CP028791.1	Pathogen	Human	Not available	Homo sapiens	7
NZ_CP028804.2	Pathogen	Human	Not available	Homo sapiens	7
NZ_CP073055.1	Pathogen	Human	Not available	Homo sapiens	7
NZ_CP073057.1	Pathogen	Human	Not available	Homo sapiens	7
NZ_AP024761.1	Pathogen	Human	bile	Homo sapiens	3
NZ_AP024796.1	Pathogen	Human	blood	Homo sapiens	3
NZ_AP024782.1	Pathogen	Human	bile	Homo sapiens	3
NZ_AP024754.1	Pathogen	Human	bile	Homo sapiens	3
NZ_AP024793.1	Pathogen	Human	blood	Homo sapiens	3
NZ_AP024764.1	Pathogen	Human	bile	Homo sapiens	3
NZ_AP024757.1	Pathogen	Human	stool	Homo sapiens	3
NZ_AP024767.1	Pathogen	Human	stool	Homo sapiens	3
NZ_AP024751.1	Pathogen	Human	bile	Homo sapiens	3
NZ_AP024776.1	Pathogen	Human	bile	Homo sapiens	3
NZ_AP024773.1	Pathogen	Human	bile	Homo sapiens	3
NZ_AP024786.1	Pathogen	Human	bile	Homo sapiens	3
NZ_AP024770.1	Pathogen	Human	bile	Homo sapiens	3
NZ_AP024790.1	Pathogen	Human	bile	Homo sapiens	3
NZ_AP024779.1	Pathogen	Human	bile	Homo sapiens	3
NZ_CP081821.1	Pathogen	Human	Not available	Homo sapiens	6
NZ_CP073793.1	Pathogen	Human	Blood	Homo sapiens	2
NZ_CP082025.1	Pathogen	Human	blood	Homo sapiens	6
NZ_CP082020.1	Pathogen	Human	blood	Homo sapiens	6
NZ_CP082034.1	Pathogen	Human	blood	Homo sapiens	6
NZ_CP082015.1	Pathogen	Human	blood	Homo sapiens	6
NZ_CP082030.1	Pathogen	Human	blood	Homo sapiens	6
NZ_CP082004.1	Pathogen	Human	blood	Homo sapiens	6
NZ_CP082761.1	Pathogen	Human	Not available	Homo sapiens	6
NZ_CP082755.1	Pathogen	Human	Not available	Homo sapiens	6
NZ_CP072461.1	Pathogen	Animal	Not available	swine	6
NZ_CP083446.1	Pathogen	Human	secretion	Homo sapiens	8
NZ_CP072458.1	Pathogen	Animal	Not available	swine	6
NZ_CP084498.1	Pathogen	Human	Not available	Homo sapiens	6
NZ_CP084493.1	Pathogen	Human	Not available	Homo sapiens	10
NZ_CP084494.1	Pathogen	Human	Not available	Homo sapiens	6
NZ_CP073918.1	Pathogen	Human	sputum	Homo sapiens	7
NZ_CP084707.1	Pathogen	Human	blood	Homo sapiens	6
NZ_CP084745.1	Pathogen	Human	Not available	Homo sapiens	6
NZ_AP025164.1	Pathogen	Not available	Not available	Not available	1
NZ_CP084872.1	Pathogen	Human	blood	Homo sapiens	7
NZ_CP084853.1	Pathogen	Human	Urinary tract	Homo sapiens	6
NZ_CP084846.1	Pathogen	Miscellaneous sources	Not available	Water	1
NZ_CP084987.1	Pathogen	Human	blood	Homo sapiens	1
NZ_CP084831.1	Pathogen	Miscellaneous sources	Not available	Water	7
NZ_CP084832.1	Pathogen	Miscellaneous sources	Not available	Water	1
NZ_CP084861.1	Pathogen	Human	feces	Homo sapiens	7
NZ_CP066512.1	Pathogen	Human	Tissue samples	Homo sapiens	4
NZ_CP066513.1	Pathogen	Human	Tissue samples	Homo sapiens	19
NZ_CP085732.1	Pathogen	Human	urine	Homo sapiens	4
NZ_CP085890.1	Pathogen	Human	Not available	Homo sapiens	6
NZ_JAJKGK010000036.1	Pathogen	Human	Rectal Swab	Homo sapiens	1
CP006657.1	Pathogen	Human	72-year-old male with cerebral infarction after colon carcinoma resection	Homo sapiens	7
NZ_CP072951.1	Pathogen	Human	urine	Not available	7
NZ_CP027614.1	Pathogen	Not available	Not available	Not available	6
NZ_CP009875.1	Pathogen	Human	perirectal swab	Homo sapiens	3
CP011314.1	Pathogen	Human	Not available	Homo sapiens	6
NZ_CP019774.1	Pathogen	Human	Blood culture	Homo sapiens	3
NZ_CP019048.1	Pathogen	Human	sputum	Homo sapiens	1
NZ_CP023554.1	Pathogen	Human	tracheal fluid	Homo sapiens	5
NZ_CP023555.1	Pathogen	Human	tracheal fluid	Homo sapiens	3
NZ_CP025952.1	Pathogen	Human	Not available	Homo sapiens	6
NZ_CP030270.1	Pathogen	Human	sputum	Homo sapiens	7
CP030858.1	Pathogen	Human	nasal swab from a 10 day old extremely preterm born neonate suffering from respiratory distress	Homo sapiens	8
CP030859.1	Pathogen	Human	nasal swab from a 10 day old extremely preterm born neonate suffering from respiratory distress	Homo sapiens	2
CP031736.1	Pathogen	Human	blood	Homo sapiens	7
NZ_CP034084.1	Pathogen	Human	Not available	Homo sapiens	4
NZ_CM012202.1	Pathogen	Human	Not available	Homo sapiens	7
NZ_CP035538.1	Pathogen	Human	anal sample	Homo sapiens	5
NZ_CP040595.1	Pathogen	Human	throat	Homo sapiens	8
NZ_CP041100.1	Pathogen	Animal	Rectal swab	Swine	7
NZ_CM018323.1	Pathogen	Human	blood	Homo sapiens	4
NZ_CP022693.2	Pathogen	Human	Patient urine	Homo sapiens	3
NZ_CP037930.1	Pathogen	Human	blood	Homo sapiens	3
NZ_VRSA01000004.1	Pathogen	Human	urine	Homo sapiens	3
NZ_CP039526.1	Pathogen	Human	Not available	Homo sapiens	10
NZ_CP059890.1	Pathogen	Not available	Not available	Not available	6
NZ_JAENHY010000004.1	Pathogen	Human	venous blood of patient with cerebral hemorrhage	Homo sapiens	5
NZ_CP068687.1	Pathogen	Human	conjugation assay	Not available	6
NZ_CP068692.1	Pathogen	Human	blood	Homo sapiens	6
NZ_CP071280.1	Pathogen	Human	blood	Homo sapiens	8
NZ_CP076009.1	Pathogen	Human	Pus	Homo sapiens	5
NZ_CP058327.1	Pathogen	Human	urine	Homo sapiens	3
NZ_CP079173.1	Pathogen	Human	urine	Homo sapiens	1
NZ_CP079151.1	Pathogen	Human	Endotracheal aspirate	Homo sapiens	8
NZ_CP079146.1	Pathogen	Human	blood	Homo sapiens	8
NZ_CP079134.1	Pathogen	Human	urine	Homo sapiens	6
NZ_CP079139.1	Pathogen	Human	blood	Homo sapiens	8
NZ_CP079123.1	Pathogen	Human	urine	Homo sapiens	7
NZ_CP079156.1	Pathogen	Human	Endotracheal aspirate	Homo sapiens	8
NZ_CP079631.1	Pathogen	Human	Endotracheal aspirate	Homo sapiens	6
NZ_CP079632.1	Pathogen	Human	Endotracheal aspirate	Homo sapiens	7
NZ_CP079626.1	Pathogen	Human	Endotracheal aspirate	Homo sapiens	6
NZ_CP079627.1	Pathogen	Human	Endotracheal aspirate	Homo sapiens	7
NZ_CP079618.1	Pathogen	Human	Pus	Homo sapiens	1
NZ_CP079647.1	Pathogen	Human	urine	Homo sapiens	1
NZ_CP079116.1	Pathogen	Human	urine	Homo sapiens	1
NZ_CP079693.1	Pathogen	Human	urine	Homo sapiens	1
NZ_CP079656.1	Pathogen	Human	urine	Homo sapiens	1
NZ_CP079669.1	Pathogen	Human	blood	Homo sapiens	8
NZ_CP079635.1	Pathogen	Human	Pus	Homo sapiens	1
NZ_CP079808.1	Pathogen	Human	urine	Homo sapiens	1
NZ_CP029381.1	Pathogen	Human	Not available	Homo sapiens	6
NZ_CP082291.1	Pathogen	Not available	Not available	Not available	7
NC_016846.1	Pathogen	Not available	Not available	Not available	6
NZ_CP004000.1	Pathogen	Human	blood	Homo sapiens	6
NZ_CP008830.1	Pathogen	Human	groin	Homo sapiens	3
NZ_CP007730.1	Pathogen	Human	groin	Homo sapiens	3
NZ_CP008798.1	Pathogen	Human	throat/groin	Homo sapiens	3
NZ_CP007732.1	Pathogen	Human	groin	Not available	7
NZ_CP008833.1	Pathogen	Human	sputum	Homo sapiens	3
NC_009650.1	Pathogen	Not available	Not available	Not available	3
NZ_CP006799.1	Pathogen	Human	urine	Not available	8
NZ_CP006801.1	Pathogen	Human	urine	Not available	7
JNBM01000005.1	Pathogen	Not available	Not available	Not available	3
NZ_CP011986.1	Pathogen	Not available	Not available	Not available	3
NZ_CP014697.2	Non-pathogen	Human	Urine from hospitalized patient	Homo sapiens	5
NZ_CP014698.2	Non-pathogen	Human	Urine from hospitalized patient	Homo sapiens	6
NZ_CP014072.1	Non-pathogen	Human	Urine	Homo sapiens	7
NZ_CP014073.1	Non-pathogen	Human	Urine	Homo sapiens	5
NZ_CP029431.1	Non-pathogen	Wastewater and sludge	Hospital waste water	Not available	6
NZ_CP029436.1	Non-pathogen	Human	Peri-rectal	Homo sapiens	6
NZ_CP029441.1	Non-pathogen	Wastewater and sludge	Hospital waste water	Not available	6
NZ_CP026369.1	Non-pathogen	Human	blood	Homo sapiens	8
NZ_AP019688.1	Non-pathogen	Wastewater and sludge	sewage	Not available	6
NZ_CP035209.1	Non-pathogen	Human	stool	Homo sapiens	2
NZ_CP058134.1	Non-pathogen	Wastewater and sludge	Wastewater influent sample	Not available	7
NZ_CP055331.1	Non-pathogen	Miscellaneous sources	Freshwater sample from downstream of wastewater treatment plant	Not available	7
NZ_AP022007.1	Non-pathogen	Wastewater and sludge	wastewater	Not available	2
NZ_AP021951.1	Non-pathogen	Wastewater and sludge	wastewater	Not available	7
AP022086.1	Non-pathogen	Wastewater and sludge	wastewater treatment plant effluent	Not available	6
NZ_AP022015.1	Non-pathogen	Wastewater and sludge	wastewater	Not available	7
NZ_AP022143.1	Non-pathogen	Wastewater and sludge	wastewater	Not available	7
NZ_AP022145.1	Non-pathogen	Wastewater and sludge	wastewater	Not available	4
NZ_CP047282.1	Non-pathogen	Human	Rectum	Homo sapiens	13
NZ_CP063876.1	Non-pathogen	Animal	Manis javanica	Not available	7
NZ_CP066864.1	Non-pathogen	Wastewater and sludge	combined sewer effluent	Not available	7
NZ_CP068445.1	Non-pathogen	Human	Not available	Homo sapiens	8
NZ_CP068446.1	Non-pathogen	Human	Not available	Homo sapiens	7
NZ_CP073658.1	Non-pathogen	Human	blood	Homo sapiens	7
NZ_CP075886.1	Non-pathogen	Human	urine	Homo sapiens	7
NZ_CP080103.1	Non-pathogen	Wastewater and sludge	raw sewage	Not available	1
NZ_CP082786.1	Non-pathogen	Animal	Not available	Eclectus roratus	7
NZ_CP083634.1	Non-pathogen	Not available	Not available	Not available	7
NZ_AP025165.1	Non-pathogen	Not available	Not available	Not available	1
NZ_AP025167.1	Non-pathogen	Not available	Not available	Not available	1
NZ_AP025166.1	Non-pathogen	Not available	Not available	Not available	1
NZ_CP043927.1	Non-pathogen	Human	rectal swab	Homo sapiens	11
NZ_CP084790.1	Non-pathogen	Miscellaneous sources	Not available	Environment	14
NZ_CP084877.1	Non-pathogen	Human	blood	Homo sapiens	7
NZ_CP084820.1	Non-pathogen	Human	blood	Homo sapiens	7
NZ_CP084807.1	Non-pathogen	Miscellaneous sources	Not available	Water (environment)	7
NZ_CP084808.1	Non-pathogen	Miscellaneous sources	Not available	Water (environment)	7
NZ_CP029598.1	Non-pathogen	Human	urine	Homo sapiens	5
NZ_CP029599.1	Non-pathogen	Human	urine	Homo sapiens	7
NZ_CP084780.1	Non-pathogen	Human	blood	Homo sapiens	7
NZ_CP084769.1	Non-pathogen	Human	blood	Homo sapiens	7
NZ_CP017451.1	Non-pathogen	Animal	Not available	Alhagi sparsifolia Shap.	10
NZ_CP022441.1	Non-pathogen	Not available	Not available	Not available	6
NZ_CP073378.1	Non-pathogen	Human	Not available	Homo sapiens	10
NZ_CP073380.1	Non-pathogen	Human	Not available	Homo sapiens	6
NZ_CP073374.1	Non-pathogen	Human	Not available	Homo sapiens	6
CP037442.1	Non-pathogen	Human	blood	Homo sapiens	4
NZ_CP056485.1	Non-pathogen	Wastewater and sludge	Wastewater effluent sample	Not available	7
NZ_CP056486.1	Non-pathogen	Wastewater and sludge	Wastewater effluent sample	Not available	7
NZ_JABXPX010000002.1	Non-pathogen	Wastewater and sludge	Wastewater effluent sample	Not available	7
NZ_CP055483.1	Non-pathogen	Miscellaneous sources	Freshwater sample from downstream of wastewater treatment plant	Not available	7
NZ_AP022420.1	Non-pathogen	Wastewater and sludge	sewage	Not available	7
NZ_AP022021.1	Non-pathogen	Wastewater and sludge	wastewater	Not available	13
NZ_AP021973.1	Non-pathogen	Wastewater and sludge	wastewater	Not available	6
NZ_AP022190.1	Non-pathogen	Wastewater and sludge	wastewater	Not available	14
NZ_AP022192.1	Non-pathogen	Wastewater and sludge	wastewater	Not available	7
NZ_AP022196.1	Non-pathogen	Wastewater and sludge	wastewater	Not available	14
NZ_AP022198.1	Non-pathogen	Wastewater and sludge	wastewater	Not available	7
NZ_AP022202.1	Non-pathogen	Wastewater and sludge	wastewater	Not available	14
NZ_AP022204.1	Non-pathogen	Wastewater and sludge	wastewater	Not available	7
NZ_CP017283.1	Non-pathogen	Miscellaneous sources	river water	Not available	4
NZ_CP017850.1	Non-pathogen	Miscellaneous sources	riverwater	Not available	6
NZ_CP017852.1	Non-pathogen	Miscellaneous sources	riverwater	Not available	6
NZ_CP017285.1	Non-pathogen	Miscellaneous sources	riverwater	Not available	6
NZ_CP017287.1	Non-pathogen	Miscellaneous sources	riverwater	Not available	6
NZ_CP026014.1	Non-pathogen	Human	Not available	Homo sapiens	7
CP048380.1	Non-pathogen	Miscellaneous sources	environment	Not available	3
CP048381.1	Non-pathogen	Miscellaneous sources	environment	Not available	7
NZ_CP060810.1	Non-pathogen	Human	Not available	Homo sapiens	7
NZ_CP078148.1	Non-pathogen	Human	sputum	Homo sapiens	1
NZ_CP079804.1	Non-pathogen	Animal	Not available	Spodoptera frugiperda	5
NZ_AP022666.1	Non-pathogen	Not available	Not available	Not available	14
NZ_AP022667.1	Non-pathogen	Not available	Not available	Not available	3
NZ_CP040894.1	Non-pathogen	Human	stool	Homo sapiens	6
NZ_CP035381.1	Non-pathogen	Animal	Not available	rabbit	7
NZ_CP042494.1	Non-pathogen	Miscellaneous sources	Shower 2	Not available	7
NZ_CP042495.1	Non-pathogen	Miscellaneous sources	Shower 2	Not available	7
NZ_CP042506.1	Non-pathogen	Miscellaneous sources	Shower 3	Not available	7
NZ_CP042507.1	Non-pathogen	Miscellaneous sources	Shower 3	Not available	7
NZ_CP087281.1	Non-pathogen	Miscellaneous sources	pig feed	Not available	6
NZ_CP026170.1	Non-pathogen	Not available	Not available	Not available	4
NZ_CP026171.1	Non-pathogen	Not available	Not available	Not available	7
NZ_CP026390.1	Non-pathogen	Not available	Not available	Not available	7
NZ_CP026391.1	Non-pathogen	Not available	Not available	Not available	7
NZ_CP031103.1	Non-pathogen	Human	stomach muscularis externa	Homo sapiens	7
CP000516.1	Non-pathogen	Not available	Not available	Not available	3
NZ_CP020932.1	Non-pathogen	Miscellaneous sources	Top-layer sediments	Skeletonema marinoi strain RO5AC	3
NZ_CP061942.1	Non-pathogen	Miscellaneous sources	Not available	Ulva pertusa (algae)	1
NZ_CP061512.1	Non-pathogen	Human	Rectal swab	Homo sapiens	7
NZ_CP024446.1	Non-pathogen	Human	skin swab	Homo sapiens	4
NZ_CP047228.1	Non-pathogen	Wastewater and sludge	activated sludge	Not available	5
NZ_JAETXO010000005.1	Non-pathogen	Miscellaneous sources	DSMZ Isolate	Not available	4
NZ_CP069436.1	Non-pathogen	Not available	Not available	Not available	1
NZ_CP082294.1	Non-pathogen	Miscellaneous sources	alfalfa seeds	Medicago	1
NZ_CP009883.1	Non-pathogen	Miscellaneous sources	shelf	Not available	7
NZ_CP038855.1	Non-pathogen	Miscellaneous sources	Not available	eucalyptus	1
CP038855.1	Non-pathogen	Miscellaneous sources	Not available	eucalyptus	1
NZ_CP011599.1	Non-pathogen	Human	Perirectal	Homo sapiens	7
NZ_CP011600.1	Non-pathogen	Human	Perirectal	Homo sapiens	7
NZ_CP011601.1	Non-pathogen	Human	Perirectal	Homo sapiens	7
NZ_CP021551.1	Non-pathogen	Not available	Not available	Not available	1
NZ_CP021695.1	Non-pathogen	Not available	Not available	Not available	13
NZ_CP021853.1	Non-pathogen	Not available	Not available	Not available	6
NZ_CP023274.1	Non-pathogen	Human	feces	Homo sapiens	5
NZ_CP046050.1	Non-pathogen	Animal	Not available	Swine	6
NZ_CP047590.1	Non-pathogen	Animal	chicken	Not available	6
NZ_CP077964.1	Non-pathogen	Human	urine	Homo sapiens	7
NZ_CP073357.1	Non-pathogen	Animal	feces	chicken	6
NZ_CP034667.1	Non-pathogen	Animal	Not available	chicken	7
NZ_CP047346.1	Non-pathogen	Animal	a nose swab sample of swine origin	Not available	6
NZ_AP022376.1	Non-pathogen	Human	Not available	Homo sapiens	7
NZ_CP017055.1	Non-pathogen	Human	urine	Homo sapiens	3
NZ_CP031512.1	Non-pathogen	Human	endotracheal aspirate	Homo sapiens	7
NZ_CP044075.1	Non-pathogen	Human	clinical isolate	Homo sapiens	6
NZ_AP022377.1	Non-pathogen	Human	Not available	Homo sapiens	7
CP071069.1	Non-pathogen	Human	decubitus ulcer	Homo sapiens	5
NZ_CP033067.1	Non-pathogen	Miscellaneous sources	sea water	Not available	1
NZ_CP011027.1	Non-pathogen	Miscellaneous sources	seawater	Not available	1
NZ_CP011370.1	Pathogen	Human	Microbial mat material	Homo sapiens	3
NZ_CP017294.1	Pathogen	Human	Not available	Homo sapiens	1
NZ_LT969519.1	Pathogen	Not available	Not available	Not available	5
LT969519.1	Pathogen	Not available	Not available	Not available	5
NZ_CP027173.1	Pathogen	Not available	Not available	Not available	6
NZ_CP027175.1	Pathogen	Not available	Not available	Not available	4
NZ_CP027167.1	Pathogen	Not available	Not available	Not available	1
NZ_CP027168.1	Pathogen	Not available	Not available	Not available	4
NZ_CP027170.1	Pathogen	Not available	Not available	Not available	1
NZ_CP029091.1	Pathogen	Not available	Not available	Not available	1
NZ_CP029092.1	Pathogen	Not available	Not available	Not available	4
NZ_CP029094.1	Pathogen	Not available	Not available	Not available	1
NZ_CP029096.1	Pathogen	Not available	Not available	Not available	4
NZ_CP033834.1	Pathogen	Human	UCC isolate	Homo sapiens	6
NZ_CP039294.1	Pathogen	Human	blood	Homo sapiens	4
NZ_CP040126.1	Pathogen	Human	feces	Homo sapiens	1
NZ_CP041355.1	Pathogen	Human	urinary tract infection	Not available	1
NZ_CP040685.1	Pathogen	Human	Not available	Homo sapiens	1
NZ_CM017760.1	Pathogen	Human	urine	Homo sapiens	6
NZ_CP039989.1	Pathogen	Human	adult male sputum	Homo sapiens	4
NZ_CP039991.1	Pathogen	Human	adult male sputum	Homo sapiens	8
NZ_CP045003.1	Pathogen	Human	Not available	Homo sapiens	4
NZ_CP056096.1	Pathogen	Human	endotracheal tube (ETT) or tracheostomy tube	Homo sapiens	1
NZ_JAEVLV010000005.1	Pathogen	Human	sputum	Homo sapiens	4
NZ_CP073081.1	Pathogen	Human	Not available	Homo sapiens	1
NZ_CP073083.1	Pathogen	Human	Not available	Homo sapiens	5
NZ_CP061377.1	Pathogen	Human	urine	Homo sapiens	4
CP080283.1	Pathogen	Human	sputum	Homo sapiens	1
NZ_CP071948.1	Pathogen	Human	Not available	Homo sapiens	4
NZ_CP071949.1	Pathogen	Human	Not available	Homo sapiens	4
NZ_CP081203.1	Pathogen	Human	burn wound	Severely burned patient	19
NZ_CP081289.1	Pathogen	Human	Not available	Homo sapiens	6
NZ_CP081478.1	Pathogen	Human	burn wound	Homo sapiens	16
NZ_CP081348.1	Pathogen	Human	Not available	Homo sapiens	12
NZ_CP077978.1	Pathogen	Human	Not available	Homo sapiens	4
NZ_CP064404.1	Pathogen	Human	Not available	Homo sapiens	4
NZ_CP083367.1	Pathogen	Human	sputum	Homo sapiens	4
NC_022344.1	Pathogen	Not available	Not available	Not available	5
NZ_CP084214.1	Non-pathogen	Miscellaneous sources	Not available	Hibiscus rosa-sinensis	1
NZ_LT963396.1	Non-pathogen	Not available	Not available	Not available	1
AM235768.1	Non-pathogen	Not available	Not available	Not available	5
NZ_CP064945.1	Non-pathogen	Human	bile specimen of liver transplant patient	Homo sapiens	6
NZ_CP064947.1	Non-pathogen	Human	pleural fluid in respiratory ICU	Homo sapiens	6
NZ_CP064948.1	Non-pathogen	Human	pleural fluid in respiratory ICU	Homo sapiens	6
CP027478.1	Non-pathogen	Miscellaneous sources	Origanum marjorana	Not available	4
NZ_CP044084.1	Non-pathogen	Human	clinical isolate	Homo sapiens	15
NZ_CP044087.1	Non-pathogen	Human	clinical isolate	Homo sapiens	8
NZ_CP005961.1	Non-pathogen	Miscellaneous sources	natural mineral water	Not available	12
NZ_CP013125.1	Non-pathogen	Miscellaneous sources	rhizosphere soil	Not available	4
CP013125.1	Non-pathogen	Not available	Not available	Not available	4
NZ_CP014061.1	Non-pathogen	Human	Sputum	Homo sapiens	1
NZ_CP022563.1	Non-pathogen	Miscellaneous sources	soil	Not available	1
NZ_CM002331.1	Non-pathogen	Wastewater and sludge	wastewater treatment	Not available	7
NZ_CP081967.1	Non-pathogen	Human	medical specimen	Not available	4
NZ_CP049142.1	Non-pathogen	Not available	Not available	Not available	4
NZ_AP015031.1	Pathogen	Miscellaneous sources	soil	Not available	4
NZ_AP015032.1	Pathogen	Miscellaneous sources	soil	Not available	4
NZ_CP061724.1	Pathogen	Animal	a feces sample of migratory birds origin	Not available	7
NZ_CP066307.1	Pathogen	Miscellaneous sources	Brachiaria reptans plant leaf source	Urochloa reptans	6
NZ_CP047312.1	Pathogen	Miscellaneous sources	soil sample	Not available	2
NZ_CP047313.1	Pathogen	Miscellaneous sources	soil sample	Not available	1
NC_019906.1	Pathogen	Human	Not available	Homo sapiens	6
NZ_CP009975.1	Pathogen	Miscellaneous sources	soil	Not available	9
NZ_CP063457.1	Pathogen	Human	Not available	Homo sapiens	5
NZ_CP087161.1	Non-pathogen	Miscellaneous sources	Antibiotic contaminated soil	Not available	5
NZ_CP042181.1	Non-pathogen	Miscellaneous sources	soil	Not available	2
NZ_CP083747.1	Non-pathogen	Not available	Not available	Not available	5
NZ_CP070507.1	Non-pathogen	Miscellaneous sources	Hygromycin B antibiotic bottle	Not available	13
NC_022739.1	Non-pathogen	Not available	Not available	Not available	9
NZ_CP046903.1	Non-pathogen	Miscellaneous sources	particulate matter	Not available	7
NZ_CP063359.1	Non-pathogen	Human	cerebrospinal fluid	Homo sapiens	1
NZ_CP071901.1	Non-pathogen	Miscellaneous sources	soil	Not available	6
NZ_CP078510.1	Non-pathogen	Wastewater and sludge	marine sludge	Not available	6
LT599585.1	Non-pathogen	Not available	Not available	Not available	1
NZ_CP076684.1	Non-pathogen	Miscellaneous sources	Ocean water	Not available	6
NZ_CP041248.1	Non-pathogen	Miscellaneous sources	anodic biofilm of glucose-fed microbial fuel cell originally inoculated with sewage sludge	Not available	14
NZ_CP021328.1	Non-pathogen	Human	necrotic tissue	Homo sapiens	7
NZ_CP048350.1	Non-pathogen	Miscellaneous sources	environment	Not available	4
NZ_AP021984.1	Non-pathogen	Wastewater and sludge	wastewater	Not available	7
NZ_CP067414.1	Non-pathogen	Miscellaneous sources	water	Not available	7
NZ_AP025011.1	Non-pathogen	Not available	Not available	Not available	6
NZ_CP044120.1	Non-pathogen	Animal	Not available	duck	7
NZ_CP040184.1	Non-pathogen	Human	cerebrospinal fluid, hospital	Homosapiens	14
AP022439.1	Non-pathogen	Wastewater and sludge	hospital sewage	Not available	1
NZ_CP069816.1	Non-pathogen	Not available	Not available	Not available	6
NZ_CP082172.1	Non-pathogen	Wastewater and sludge	wastewater	Not available	3
NZ_CP082173.1	Non-pathogen	Wastewater and sludge	wastewater	Not available	7
NZ_CP082175.1	Non-pathogen	Wastewater and sludge	wastewater	Not available	6
NZ_CP074185.1	Non-pathogen	Miscellaneous sources	lake water	Not available	2
NZ_CP074186.1	Non-pathogen	Miscellaneous sources	lake water	Not available	5
NZ_CP074187.1	Non-pathogen	Miscellaneous sources	lake water	Not available	7
NZ_CP039853.1	Non-pathogen	Miscellaneous sources	deep sea	Not available	3
NZ_CP015725.1	Pathogen	Animal	chicken carcass	Not available	6
CP015725.1	Pathogen	Animal	chicken carcass	Not available	6
NZ_CP012397.1	Pathogen	Human	blood	Homo sapiens	7
NZ_CP017233.1	Pathogen	Human	blood	Homo sapiens	1
NZ_CP017178.1	Pathogen	Animal	fish	Not available	1
NZ_CP026054.1	Pathogen	Human	abscess	Homo sapiens	1
NZ_CP026570.1	Pathogen	Miscellaneous sources	Gimbap	Not available	1
NZ_CP028170.1	Pathogen	Human	biological fluid-human	Not available	6
NZ_CP030186.1	Pathogen	Not available	Not available	Not available	5
NZ_CP030215.1	Pathogen	Not available	Not available	Not available	7
NZ_CP023437.1	Pathogen	Human	human stool	Homo sapiens	1
NZ_CP026714.1	Pathogen	Human	stool	Homo sapiens	1
NZ_CP043774.1	Pathogen	Miscellaneous sources	milk	yak	1
NZ_CP044256.1	Pathogen	Animal	Bulk pig ears	Not available	7
NZ_WUQC01000002.1	Pathogen	Human	feces	Homo sapiens	2
NZ_WUPX01000002.1	Pathogen	Human	feces	Homo sapiens	4
NZ_CP050832.1	Pathogen	Miscellaneous sources	pork & cabbage dumplings	Not available	9
NZ_CP060516.1	Pathogen	Not available	Not available	Not available	7
NZ_CP060518.1	Pathogen	Not available	Not available	Not available	6
NZ_CP060523.1	Pathogen	Not available	Not available	Not available	1
NZ_CP060509.1	Pathogen	Not available	Not available	Not available	5
NZ_CP066048.1	Pathogen	Not available	Not available	Not available	1
NZ_CP065891.1	Pathogen	Not available	Not available	Not available	2
NZ_CP080092.1	Pathogen	Not available	Not available	Not available	1
NZ_CP075142.1	Pathogen	Miscellaneous sources	madre curry powder hot	Not available	1
NZ_CP082955.1	Pathogen	Miscellaneous sources	anthropogenic	Not available	6
NZ_CP059887.1	Pathogen	Human	Urine sample	Homo sapiens	7
NZ_CP020493.1	Pathogen	Animal	Chicken skin	Not available	6
NZ_CP026661.1	Pathogen	Animal	minced meat	Not available	6
NZ_CP018220.1	Pathogen	Human	Feces	Homo sapiens	10
NZ_JADWDF010000079.1	Pathogen	Miscellaneous sources	Galia Muskmelon	Not available	1
NZ_CP039562.1	Pathogen	Human	Not available	Homo sapiens	2
NZ_CP039580.1	Pathogen	Human	Not available	Homo sapiens	6
NZ_CP040652.1	Pathogen	Animal	porcine	Not available	4
NZ_CP040669.1	Pathogen	Animal	Not available	porcine	6
NZ_AP023316.1	Pathogen	Animal	Bos taurus	Not available	6
NZ_AP023312.1	Pathogen	Animal	Bos taurus	Not available	6
NZ_AP023310.1	Pathogen	Animal	Bos taurus	Not available	6
NZ_CP048776.1	Pathogen	Animal	Not available	Chroicocephalus novaehollandiae (Australian Silver Gull chick)	6
NZ_CP051357.1	Pathogen	Animal	swine	Not available	7
NZ_CP051403.1	Pathogen	Animal	bovine	Not available	9
NZ_CP045514.1	Pathogen	Human	clinical	Homo sapiens	3
NZ_CP051345.1	Pathogen	Animal	swine	Not available	7
NZ_CP051395.1	Pathogen	Animal	bovine	Not available	7
NZ_CP014658.1	Pathogen	Animal	bovine hide	Bovine	7
NZ_CP063685.2	Pathogen	Human	feces	Homo sapiens	1
NZ_HF969016.1	Pathogen	Not available	Not available	Not available	1
NZ_CP051442.1	Pathogen	Animal	turkey	Not available	6
NZ_CP051443.1	Pathogen	Animal	turkey	Not available	6
NZ_CP012345.2	Pathogen	Not available	Not available	Not available	1
NC_006855.1	Pathogen	Not available	Not available	Not available	1
NC_006856.1	Pathogen	Not available	Not available	Not available	3
NZ_CM001063.1	Pathogen	Not available	Not available	Not available	1
NZ_CP028197.1	Pathogen	Not available	Not available	Not available	7
NZ_CP027679.1	Pathogen	Animal	wild bird	Not available	5
NC_021845.1	Pathogen	Miscellaneous sources	fresh alfalfa sprout	Not available	7
NZ_CP032385.1	Pathogen	Animal	Ground Beef	Not available	9
NZ_CP032391.1	Pathogen	Animal	Not available	cattle	7
NZ_CP032395.1	Pathogen	Animal	Not available	cattle	9
NZ_CP032397.1	Pathogen	Animal	Not available	cattle	12
NZ_CP032448.1	Pathogen	Animal	bovine lymph node	Bos taurus	9
NZ_CP032380.1	Pathogen	Animal	Bovine pre-evisceration carcass at harvest	Not available	9
NZ_CP007508.1	Pathogen	Human	blood	Homo sapiens	1
NZ_CP008927.1	Pathogen	Not available	Not available	Not available	1
NZ_CP009767.1	Pathogen	Animal	steamed conch	Not available	1
NZ_CP013098.1	Pathogen	Not available	Not available	Not available	1
NZ_CP011943.1	Pathogen	Miscellaneous sources	Poultry environment	Not available	1
NZ_CP020826.1	Pathogen	Animal	egg raw whole	Not available	1
NZ_CP020824.1	Pathogen	Animal	product egg raw white	Not available	1
NZ_CP022004.1	Pathogen	Animal	spleen mouse	mouse	1
NZ_CP018636.1	Pathogen	Human	Human	Not available	1
NZ_CP018641.1	Pathogen	Human	Human	Not available	1
NZ_CP018656.1	Pathogen	Human	Human	Not available	1
NZ_CP018660.1	Pathogen	Human	Human	Not available	1
NZ_CP018663.1	Pathogen	Human	Human	Not available	1
NZ_CP018634.1	Pathogen	Human	Human	Not available	1
NZ_CP018639.1	Pathogen	Human	Human	Not available	1
NZ_CP018650.1	Pathogen	Human	Human	Not available	1
NZ_CP018652.1	Pathogen	Human	Human	Not available	6
NZ_CP018653.1	Pathogen	Human	Human	Not available	1
NZ_CP015525.1	Pathogen	Animal	chicken	Not available	1
NZ_CP015527.1	Pathogen	Animal	chicken	Not available	1
NZ_CP025553.1	Pathogen	Not available	Not available	Not available	1
NZ_CP025557.1	Pathogen	Not available	Not available	Not available	1
NZ_CP028156.1	Pathogen	Human	feces	Homo sapiens	1
NZ_CP030796.1	Pathogen	Not available	Not available	Not available	1
CP032850.1	Pathogen	Miscellaneous sources	chicken meat and conveyer belt	Not available	1
NZ_CP033089.1	Pathogen	Human	feces	Homo sapiens	1
NZ_CP033342.1	Pathogen	Miscellaneous sources	raw almond	Not available	1
NZ_CP040645.1	Pathogen	Not available	Not available	Not available	1
NZ_CP040647.1	Pathogen	Miscellaneous sources	stool	Not available	1
NZ_CP041178.1	Pathogen	Human	human feces	Homo sapiens	1
CP041178.1	Pathogen	Human	feces	Homo sapiens	1
NZ_CP043434.1	Pathogen	Not available	Not available	Not available	1
NZ_CP041972.1	Pathogen	Human	stool	Homo sapiens	1
NZ_CP050722.1	Pathogen	Human	Human blood	Homo sapiens	1
NZ_CP050711.1	Pathogen	Human	Diarrheal patient	Homo sapiens	1
NZ_CP050725.1	Pathogen	Human	Diarrheal patient	Homo sapiens	1
NZ_CP050708.1	Pathogen	Animal	Chicken product	chicken	1
NZ_CP050718.1	Pathogen	Human	Diarrheal patient	Homo sapiens	1
NZ_CP050714.1	Pathogen	Human	Diarrheal patient	Homo sapiens	1
NZ_CP063291.1	Pathogen	Human	stool	Homo sapiens	1
NZ_CP063703.1	Pathogen	Human	blood	Homo sapiens	1
NZ_CP063706.1	Pathogen	Human	blood	Homo sapiens	1
NZ_CP063701.1	Pathogen	Human	stool	Homo sapiens	1
NZ_CP063709.1	Pathogen	Human	blood	Homo sapiens	1
NZ_CP075123.1	Pathogen	Animal	spleen mouse	mouse	1
NZ_CP075119.1	Pathogen	Animal	spleen mouse	mouse	1
NZ_CP075121.1	Pathogen	Animal	intestine mouse	mouse	1
NZ_CP074662.1	Pathogen	Miscellaneous sources	organic spinach	Not available	1
NZ_CP084533.1	Pathogen	Not available	Not available	Not available	1
NZ_CP011395.1	Pathogen	Animal	Poultry	Not available	1
NC_019002.1	Pathogen	Not available	Not available	Not available	1
NZ_CP028152.1	Pathogen	Miscellaneous sources	Raw almonds	Not available	1
NZ_CP077762.1	Pathogen	Animal	chicken	Not available	6
NZ_CP037959.1	Pathogen	Human	stool	Homo sapiens	6
NZ_CP039170.1	Pathogen	Human	stool	Homo sapiens	6
NZ_CP062226.1	Pathogen	Human	stool	Homo sapiens	6
NZ_CP062224.1	Pathogen	Human	stool	Homo sapiens	6
CP051409.1	Pathogen	Animal	swine	Not available	6
NZ_CP012931.1	Pathogen	Animal	turkey meat	Not available	6
NZ_CP016526.1	Pathogen	Animal	Equine Body Fluid/Excretion	Equus ferus caballus	7
CP016585.1	Pathogen	Not available	Not available	Not available	4
NZ_CP031362.1	Pathogen	Animal	cecum	chicken	5
NZ_CM017033.1	Pathogen	Animal	rumen	goat	6
NZ_CP043215.1	Pathogen	Animal	chicken	Not available	9
NZ_CP051360.1	Pathogen	Animal	swine	Not available	9
NZ_CP051383.1	Pathogen	Animal	turkey	Not available	6
NZ_CP051411.1	Pathogen	Animal	swine	Not available	12
NZ_CP009409.2	Pathogen	Animal	Ground Turkey	Not available	9
NZ_CP050784.1	Pathogen	Animal	Chicken product	chicken	6
NZ_CP031190.1	Pathogen	Animal	Not available	Gallus	6
NZ_CP016407.1	Pathogen	Animal	Not available	chicken	6
NZ_CP016409.1	Pathogen	Animal	comminuted chicken	Not available	6
NZ_CP016411.1	Pathogen	Animal	chicken breast	Not available	6
NZ_CP016413.1	Pathogen	Human	clinical	Not available	6
NZ_CP019203.1	Pathogen	Miscellaneous sources	creek water	Not available	1
CP038508.1	Pathogen	Animal	liver and spleen of chicken (broiler)	Not available	6
NZ_CP047882.1	Pathogen	Human	stool sample	Homo sapiens	6
NZ_CP040165.1	Pathogen	Human	hospital	Homo sapiens	6
NZ_CP040062.1	Pathogen	Human	hospital	Homo sapiens	6
NZ_CP040066.1	Pathogen	Human	hospital	Homo sapiens	6
NZ_CP040064.1	Pathogen	Human	hospital	Homo sapiens	6
NZ_CP039444.1	Pathogen	Animal	chicken	Not available	6
NZ_CP039446.1	Pathogen	Animal	chicken	Not available	6
NZ_CP039442.1	Pathogen	Animal	chicken	Not available	6
NZ_CP025277.1	Pathogen	Animal	Swine Final Chilled Carcass	Not available	7
CP051456.1	Pathogen	Animal	swine	Not available	7
NZ_CP060135.1	Pathogen	Animal	slaughtered pig	Not available	8
NZ_CP060133.1	Pathogen	Animal	slaughtered pig	Not available	8
NZ_CP080515.1	Pathogen	Miscellaneous sources	food	Not available	5
NZ_CP020913.1	Pathogen	Human	stool	Homo sapiens	3
NZ_CP051392.1	Pathogen	Animal	turkey	Not available	7
NZ_CP051322.1	Pathogen	Animal	turkey	Not available	7
NZ_CP082917.1	Pathogen	Animal	intestine	broiler chicken	1
NZ_CP041209.1	Pathogen	Not available	Not available	Not available	7
NZ_CP039438.1	Pathogen	Animal	chicken	Not available	6
NZ_CP051318.1	Pathogen	Animal	bovine	Not available	7
NZ_CP051319.1	Pathogen	Animal	bovine	Not available	7
NZ_CP051373.1	Pathogen	Animal	bovine	Not available	7
NZ_CP051374.1	Pathogen	Animal	bovine	Not available	1
NZ_CP009563.1	Pathogen	Animal	Not available	Gallus gallus	7
NZ_CP009564.1	Pathogen	Animal	Swine	Sus scrofa domesticus	7
NZ_CP009560.1	Pathogen	Animal	cattle	Bos taurus	7
NZ_CP009567.1	Pathogen	Animal	Dog	Canis lupus familiaris	7
NZ_CP009562.1	Pathogen	Animal	cattle	Bos taurus	7
NZ_CP009570.1	Pathogen	Animal	ground beef	Not available	7
NC_009140.1	Pathogen	Not available	Not available	Not available	7
NZ_CP025275.1	Pathogen	Animal	bovine hide	Bovine	7
NZ_CP025231.1	Pathogen	Animal	bovine hide	Bovine	7
NZ_CP025236.1	Pathogen	Animal	bovine pre-evisceration carcass	Bovine	7
NZ_CP025240.1	Pathogen	Animal	bovine peripheral lymph node	Bovine	7
NZ_CP025242.1	Pathogen	Animal	ground beef	Bovine	7
NZ_SCLK01000058.1	Pathogen	Not available	Not available	Not available	1
NC_012124.1	Pathogen	Not available	Not available	Not available	1
NZ_CP019187.1	Pathogen	Not available	Not available	Not available	7
NZ_CP051308.1	Pathogen	Animal	bovine	Not available	2
NZ_CP051451.1	Pathogen	Animal	bovine	Not available	9
NZ_CP040319.1	Pathogen	Human	Not available	Homo sapiens	6
NZ_CP053056.1	Pathogen	Animal	swine	Not available	7
NZ_CP045446.1	Pathogen	Animal	cloacal swabs	poultry	6
NZ_CP045449.1	Pathogen	Animal	cloacal swabs	poultry	6
NC_011092.1	Pathogen	Not available	Not available	Not available	6
NZ_LN868945.1	Pathogen	Human	feces	Homo sapiens	1
NZ_CP032192.1	Pathogen	Not available	Not available	Not available	1
NZ_CP044204.1	Pathogen	Not available	Not available	Not available	3
NZ_CP051385.1	Pathogen	Animal	turkey	Not available	6
NZ_CP029037.1	Pathogen	Miscellaneous sources	pistachio	Not available	7
NZ_CP029249.1	Pathogen	Human	Not available	homo	9
NZ_CP041172.1	Pathogen	Human	human feces	Homo sapiens	9
CP041172.1	Pathogen	Human	feces	Homo sapiens	9
LT905061.1	Pathogen	Not available	Not available	Not available	6
LT904879.1	Pathogen	Not available	Not known	Not available	6
NZ_CP029924.1	Pathogen	Not available	Not available	Not available	6
NZ_CP029887.1	Pathogen	Not available	Not available	Not available	6
NZ_CP029910.1	Pathogen	Not available	Not available	Not available	6
NZ_CP029931.1	Pathogen	Not available	Not available	Not available	6
NZ_CP029934.1	Pathogen	Not available	Not available	Not available	6
NZ_CP029935.1	Pathogen	Not available	Not available	Not available	6
NZ_CP029943.1	Pathogen	Not available	Not available	Not available	6
NZ_CP029947.1	Pathogen	Not available	Not available	Not available	6
NZ_CP029948.1	Pathogen	Not available	Not available	Not available	6
NZ_CP029937.1	Pathogen	Not available	Not available	Not available	6
NZ_CP029939.1	Pathogen	Not available	Not available	Not available	6
NZ_CP029953.1	Pathogen	Not available	Not available	Not available	6
NZ_CP029955.1	Pathogen	Not available	Not available	Not available	6
NZ_CP029895.1	Pathogen	Not available	Not available	Not available	6
NZ_CP029877.1	Pathogen	Not available	Not available	Not available	6
NZ_CP029879.1	Pathogen	Not available	Not available	Not available	6
NZ_CP029926.1	Pathogen	Not available	Not available	Not available	6
NZ_CP029957.1	Pathogen	Not available	Not available	Not available	6
NZ_CP029941.1	Pathogen	Not available	Not available	Not available	6
NZ_CP029645.1	Pathogen	Not available	Not available	Not available	6
NC_003384.1	Pathogen	Not available	Not available	Not available	13
CP021463.1	Pathogen	Human	blood	Homo sapiens	4
CP039577.1	Pathogen	Human	Not available	Homo sapiens	6
NZ_CP039758.1	Pathogen	Animal	animal	Not available	1
NZ_CM017036.1	Pathogen	Animal	feces	cattle	6
NZ_CP050732.1	Pathogen	Human	Diarrheal patient	Homo sapiens	1
NZ_CP050727.1	Pathogen	Human	Diarrheal patient	Homo sapiens	2
CP050740.1	Pathogen	Human	Diarrheal patient	Homo sapiens	7
NZ_JABBJM010000183.1	Pathogen	Animal	Not available	swine	6
NZ_CP063295.1	Pathogen	Human	stool	Homo sapiens	6
NZ_CP053052.1	Pathogen	Animal	swine	Not available	6
NZ_CP053053.1	Pathogen	Animal	swine	Not available	11
NZ_CP051379.1	Pathogen	Animal	swine	Not available	10
NZ_CP051387.1	Pathogen	Animal	turkey	Not available	6
NZ_OU015324.1	Pathogen	Human	feces	Homo sapiens	2
NZ_OU015341.1	Pathogen	Human	feces	Homo sapiens	2
OU015338.1	Pathogen	Human	faeces	Homo sapiens	2
OU015326.1	Pathogen	Human	faeces	Homo sapiens	5
OU015335.1	Pathogen	Animal	faeces	bovine	6
NZ_JAETNI010000002.1	Pathogen	Miscellaneous sources	raw milk	Not available	7
NZ_CP016864.1	Pathogen	Human	stool	Homo sapiens	4
AP014566.1	Pathogen	Not available	Not available	Not available	2
NZ_CP014978.1	Pathogen	Animal	bovine adipose trim	Bovine	7
NZ_CP022063.1	Pathogen	Animal	Ground turkey	Environment	5
NZ_CP028316.1	Pathogen	Human	Not available	Homo sapiens	5
NC_021815.1	Pathogen	Animal	chicken breast	Not available	5
NZ_CP051400.1	Pathogen	Animal	bovine	Not available	6
NZ_CP051397.1	Pathogen	Animal	bovine	Not available	7
NZ_CP051316.1	Pathogen	Animal	bovine	Not available	9
NZ_CP051426.1	Pathogen	Animal	bovine	Not available	6
NZ_CP051332.1	Pathogen	Animal	bovine	Not available	14
NZ_CP071687.1	Non-pathogen	Human	Not available	Homo sapiens	1
NZ_CP071691.1	Non-pathogen	Human	Not available	Homo sapiens	1
NZ_CP071694.1	Non-pathogen	Human	Not available	Homo sapiens	1
NZ_CP074430.1	Non-pathogen	Human	Human faeces	Not available	1
NZ_CP074427.1	Non-pathogen	Human	Human faeces	Not available	1
NZ_CP011640.1	Pathogen	Human	Respiratory	Homo sapiens	7
NZ_CP011641.1	Pathogen	Human	Respiratory	Homo sapiens	7
NZ_CP029447.1	Pathogen	Human	Peri-rectal	Homo sapiens	7
NZ_CP029448.1	Pathogen	Human	Peri-rectal	Homo sapiens	7
CP020502.1	Pathogen	Human	blood	Homo sapiens	7
NZ_CP042513.1	Pathogen	Miscellaneous sources	Ensuite 7/8	Not available	7
NZ_CP047689.1	Pathogen	Human	body fluid	Homo sapiens	6
NZ_CP047683.1	Pathogen	Human	blood	Homo sapiens	6
NZ_CP047692.1	Pathogen	Human	sputum	Homo sapiens	6
NZ_CP047686.1	Pathogen	Human	body fluid	Homo sapiens	6
NZ_CP047680.1	Pathogen	Human	sputum	Homo sapiens	6
NZ_LR890658.1	Pathogen	Not available	Not available	Not available	13
NZ_LR890659.1	Pathogen	Not available	Not available	Not available	6
NZ_CP068396.1	Pathogen	Human	blood	Homo sapiens	7
NZ_CP068397.1	Pathogen	Human	blood	Homo sapiens	3
AP024917.1	Pathogen	Human	Not available	Homo sapiens	7
NZ_AP013064.1	Pathogen	Not available	Not available	Not available	6
NZ_CP033574.1	Pathogen	Animal	Neophocaena phocaenoides	Not available	7
NZ_CP047421.1	Pathogen	Animal	stool	poultry	1
NZ_CP022359.1	Non-pathogen	Human	Not available	Homo sapiens	7
NZ_CP076856.1	Non-pathogen	Wastewater and sludge	sludge	Not available	2
NZ_CP078039.1	Non-pathogen	Miscellaneous sources	sink handle in ICU Room in Military Hospital	Not available	9
NZ_CP078040.1	Non-pathogen	Miscellaneous sources	sink handle in ICU Room in Military Hospital	Not available	9
NC_008573.1	Non-pathogen	Not available	Not available	Not available	10
NZ_CP043903.1	Non-pathogen	Wastewater and sludge	wastewater	Not available	9
NZ_CP024468.1	Pathogen	Not available	Not available	Not available	6
NZ_CP026778.1	Pathogen	Not available	Not available	Not available	6
NZ_CP041619.1	Non-pathogen	Miscellaneous sources	soil	Not available	6
AF348706.1	Non-pathogen	Not available	Not available	Not available	3
CP031730.1	Non-pathogen	Animal	Not available	Nusuttodinium aeruginosum	1
CP031732.1	Non-pathogen	Animal	Not available	Nusuttodinium aeruginosum	1
CP065518.1	Non-pathogen	Miscellaneous sources	Not available	Kandelia candel (mangrove)	1
CP065520.1	Non-pathogen	Miscellaneous sources	Not available	Kandelia candel (mangrove)	2
NZ_CP007636.1	Pathogen	Human	Not available	Homo sapiens	4
NZ_CP018471.1	Non-pathogen	Miscellaneous sources	Pepper leaf	Capsicum annuum	1
CP000603.1	Pathogen	Human	16-year-old boy with bubonic plague	Not available	6
