# Supplementary material for: Plasmid Genomes Reveal the Distribution, Abundance, and Organization of Mercury-Related Genes and Their Co-Distribution with Antibiotic Resistant Genes in Gammaproteobacteria
Source: Genes (Basel). 2022 Nov 18;13(11):2149. doi: 10.3390/genes13112149 (PMC9690531; doi:10.3390/genes13112149)
Supplement: Supplementary file 1 [file genes-13-02149-s001.zip › Table S4. Co-distribution of HRGs and ARGs in each Plasmid.xlsx]

## Sheet: γ-proteobacteria
Table S4 co-distribution of HRGs and ARGs in each Plasmid
Plasmid accession muner	HRGs	ARGs
NZ_CP010362.1	|||GLHBBHPC_00032;merA;MRG|Mercury_(Hg)|||GLHBBHPC_00033;merD;MRG|Mercury_(Hg)|||GLHBBHPC_00034;merE;MRG|Mercury_(Hg)	|||GLHBBHPC_00020;AAC(6)-Ib7;ARG|aminoglycoside|||GLHBBHPC_00028;vgaC;ARG|macrolide-lincosamide-streptogramin|||GLHBBHPC_00060;aph(4)-Ia;ARG|aminoglycoside|||GLHBBHPC_00061;aac(3)-IVa;ARG|aminoglycoside|||GLHBBHPC_00068;qacH;ARG|quinolone|||GLHBBHPC_00069;aadA1;ARG|aminoglycoside|||GLHBBHPC_00070;cmlA6;ARG|chloramphenicol
NZ_CP079627.1	|||MLBHJPDN_00019;merE;MRG|Mercury_(Hg)|||MLBHJPDN_00020;merD;MRG|Mercury_(Hg)|||MLBHJPDN_00021;merA;MRG|Mercury_(Hg)|||MLBHJPDN_00022;merC;MRG|Mercury_(Hg)|||MLBHJPDN_00023;merP;MRG|Mercury_(Hg)|||MLBHJPDN_00024;merT;MRG|Mercury_(Hg)|||MLBHJPDN_00025;merR;MRG|Mercury_(Hg)	|||MLBHJPDN_00015;APH(6)-Id;ARG|aminoglycoside|||MLBHJPDN_00016;APH(3)-Ib;ARG|aminoglycoside|||MLBHJPDN_00017;sul2;ARG|sulfonamide|||MLBHJPDN_00042;vgaC;ARG|macrolide-lincosamide-streptogramin|||MLBHJPDN_00049;OXA-9;ARG|beta-lactam|||MLBHJPDN_00050;L360_04877;ARG|aminoglycoside|||MLBHJPDN_00051;AAC(6)-Ib7;ARG|aminoglycoside|||MLBHJPDN_00059;AAC(3)-IIa;ARG|aminoglycoside|||MLBHJPDN_00064;blaSHV-11…
NZ_LC570845.1	|||GFPLHNCA_00259;merR;MRG|Mercury_(Hg)|||GFPLHNCA_00260;merT;MRG|Mercury_(Hg)|||GFPLHNCA_00261;merP;MRG|Mercury_(Hg)|||GFPLHNCA_00263;merA;MRG|Mercury_(Hg)|||GFPLHNCA_00264;merD;MRG|Mercury_(Hg)|||GFPLHNCA_00265;merE;MRG|Mercury_(Hg)|||GFPLHNCA_00317;merE;MRG|Mercury_(Hg)|||GFPLHNCA_00318;merD;MRG|Mercury_(Hg)|||GFPLHNCA_00319;merB;MRG|Mercury_(Hg)|||GFPLHNCA_00325;merB1;MRG|Mercury_(Hg)|||GFPLH…	|||GFPLHNCA_00038;aac(6)-IIc;ARG|aminoglycoside|||GFPLHNCA_00042;AAC(3)-IIb;ARG|aminoglycoside|||GFPLHNCA_00043;arr;ARG|rifamycin|||GFPLHNCA_00045;EreA2;ARG|macrolide-lincosamide-streptogramin|||GFPLHNCA_00046;qacEdelta1;ARG|multidrug|||GFPLHNCA_00047;sul1;ARG|sulfonamide|||GFPLHNCA_00064;blaDHA-1;ARG|beta-lactam|||GFPLHNCA_00067;sul1;ARG|sulfonamide|||GFPLHNCA_00075;SG71_24560;ARG|beta-lactam|||…
CP048380.1	|||JICHIGAI_00171;merE;MRG|Mercury_(Hg)|||JICHIGAI_00172;merD;MRG|Mercury_(Hg)|||JICHIGAI_00173;merA;MRG|Mercury_(Hg)	|||JICHIGAI_00002;Mrx;ARG|macrolide-lincosamide-streptogramin|||JICHIGAI_00012;sul2;ARG|sulfonamide|||JICHIGAI_00179;vgaC;ARG|macrolide-lincosamide-streptogramin|||JICHIGAI_00247;dfrA12;ARG|trimethoprim|||JICHIGAI_00249;qacEdelta1;ARG|multidrug|||JICHIGAI_00250;sul1;ARG|sulfonamide|||JICHIGAI_00256;catII;ARG|chloramphenicol|||JICHIGAI_00259;tet(59);ARG|tetracycline|||JICHIGAI_00263;AAC(3)-IIa;ARG…
NZ_CP070150.1	|||GFICHHBP_00144;merR;MRG|Mercury_(Hg)|||GFICHHBP_00145;merT;MRG|Mercury_(Hg)|||GFICHHBP_00146;merP;MRG|Mercury_(Hg)|||GFICHHBP_00148;merA;MRG|Mercury_(Hg)|||GFICHHBP_00149;merD;MRG|Mercury_(Hg)|||GFICHHBP_00150;merE;MRG|Mercury_(Hg)	|||GFICHHBP_00003;APH(6)-Id;ARG|aminoglycoside|||GFICHHBP_00004;APH(3)-Ib;ARG|aminoglycoside|||GFICHHBP_00005;sul2;ARG|sulfonamide|||GFICHHBP_00020;dfrA17;ARG|trimethoprim|||GFICHHBP_00021;aadA5;ARG|aminoglycoside|||GFICHHBP_00022;qacEdelta1;ARG|multidrug|||GFICHHBP_00023;sul1;ARG|sulfonamide
NZ_CP058320.1	|||HGAAHHFE_00008;merP;MRG|Mercury_(Hg)	|||HGAAHHFE_00037;qnrVC4;ARG|quinolone|||HGAAHHFE_00038;AAC(6)-Ib9;ARG|aminoglycoside
NZ_CP062816.1	|||KAODKACI_00044;merR;MRG|Mercury_(Hg)|||KAODKACI_00045;merT;MRG|Mercury_(Hg)|||KAODKACI_00046;merP;MRG|Mercury_(Hg)|||KAODKACI_00048;merA;MRG|Mercury_(Hg)|||KAODKACI_00049;merD;MRG|Mercury_(Hg)|||KAODKACI_00050;merE;MRG|Mercury_(Hg)	|||KAODKACI_00058;sul1;ARG|sulfonamide|||KAODKACI_00059;qacEdelta1;ARG|multidrug|||KAODKACI_00064;AAC(3)-VIa;ARG|aminoglycoside|||KAODKACI_00065;Ant3Ia;ARG|aminoglycoside
NZ_CP073793.1	|||FJEHCHEA_00069;merT;MRG|Mercury_(Hg)|||FJEHCHEA_00070;merR;MRG|Mercury_(Hg)	|||FJEHCHEA_00008;vgaC;ARG|macrolide-lincosamide-streptogramin|||FJEHCHEA_00031;dfrA14;ARG|trimethoprim|||FJEHCHEA_00058;SHV-134;ARG|beta-lactam|||FJEHCHEA_00065;AAC(3)-IIa;ARG|aminoglycoside|||FJEHCHEA_00074;APH(3)-Ib;ARG|aminoglycoside|||FJEHCHEA_00075;APH(6)-Id;ARG|aminoglycoside|||FJEHCHEA_00078;tetR;ARG|tetracycline|||FJEHCHEA_00079;tet(A);ARG|tetracycline
NZ_CP050351.1	|||IIONDIDP_00056;merE;MRG|Mercury_(Hg)|||IIONDIDP_00057;merD;MRG|Mercury_(Hg)|||IIONDIDP_00058;merA;MRG|Mercury_(Hg)|||IIONDIDP_00060;merP;MRG|Mercury_(Hg)|||IIONDIDP_00061;merT;MRG|Mercury_(Hg)|||IIONDIDP_00062;merR;MRG|Mercury_(Hg)	|||IIONDIDP_00069;vgaC;ARG|macrolide-lincosamide-streptogramin|||IIONDIDP_00081;KPC-33;ARG|beta-lactam|||IIONDIDP_00112;catII;ARG|chloramphenicol
NZ_JACEFM010000015.1	|||MLALOACE_00092;dsbA;MRG|Cadmium_(Cd),_Zinc_(Zn),_Mercury_(Hg)	|||MLALOACE_00035;CpxR;ARG|multidrug|||MLALOACE_00036;cpxA;ARG|multidrug
NZ_CP055510.1	|||DBNPICDA_00328;merR;MRG|Mercury_(Hg)|||DBNPICDA_00329;merT;MRG|Mercury_(Hg)|||DBNPICDA_00330;merP;MRG|Mercury_(Hg)|||DBNPICDA_00331;merC;MRG|Mercury_(Hg)|||DBNPICDA_00332;merA;MRG|Mercury_(Hg)|||DBNPICDA_00333;merD;MRG|Mercury_(Hg)|||DBNPICDA_00334;merE;MRG|Mercury_(Hg)	|||DBNPICDA_00124;vgaC;ARG|macrolide-lincosamide-streptogramin|||DBNPICDA_00136;vgaC;ARG|macrolide-lincosamide-streptogramin
NZ_CP007730.1	|||AEBFCCDH_00032;merE;MRG|Mercury_(Hg)|||AEBFCCDH_00033;merD;MRG|Mercury_(Hg)|||AEBFCCDH_00034;merA;MRG|Mercury_(Hg)	|||AEBFCCDH_00040;vgaC;ARG|macrolide-lincosamide-streptogramin
NZ_CP051135.1	|||BCPKJJEL_00203;merE;MRG|Mercury_(Hg)|||BCPKJJEL_00204;merD;MRG|Mercury_(Hg)|||BCPKJJEL_00232;merE;MRG|Mercury_(Hg)|||BCPKJJEL_00233;merD;MRG|Mercury_(Hg)|||BCPKJJEL_00234;merA;MRG|Mercury_(Hg)|||BCPKJJEL_00235;merC;MRG|Mercury_(Hg)|||BCPKJJEL_00236;merP;MRG|Mercury_(Hg)|||BCPKJJEL_00237;merT;MRG|Mercury_(Hg)|||BCPKJJEL_00238;merR;MRG|Mercury_(Hg)	|||BCPKJJEL_00190;VIM-4;ARG|beta-lactam|||BCPKJJEL_00191;aac(6)-Il;ARG|aminoglycoside|||BCPKJJEL_00192;dfrA15;ARG|trimethoprim|||BCPKJJEL_00193;AC88_5564;ARG|aminoglycoside|||BCPKJJEL_00196;qacEdelta1;ARG|multidrug|||BCPKJJEL_00222;sul1;ARG|sulfonamide|||BCPKJJEL_00227;sul1;ARG|sulfonamide|||BCPKJJEL_00250;MCR-9.1;ARG|polymyxin
NZ_LR890246.1	|||KLEABIND_00128;merE;MRG|Mercury_(Hg)|||KLEABIND_00129;merD;MRG|Mercury_(Hg)|||KLEABIND_00130;merA;MRG|Mercury_(Hg)|||KLEABIND_00131;merC;MRG|Mercury_(Hg)|||KLEABIND_00132;merP;MRG|Mercury_(Hg)|||KLEABIND_00133;merT;MRG|Mercury_(Hg)|||KLEABIND_00134;merR;MRG|Mercury_(Hg)	|||KLEABIND_00088;tet(59);ARG|tetracycline|||KLEABIND_00095;APH(6)-Id;ARG|aminoglycoside|||KLEABIND_00096;APH(3)-Ib;ARG|aminoglycoside|||KLEABIND_00097;sul2;ARG|sulfonamide|||KLEABIND_00109;dfrA14;ARG|trimethoprim|||KLEABIND_00113;APH(3)-Ia;ARG|aminoglycoside|||KLEABIND_00115;sul1;ARG|sulfonamide|||KLEABIND_00120;catI;ARG|chloramphenicol
NZ_CP043192.1	|||CCNOLAHP_00156;merE;MRG|Mercury_(Hg)|||CCNOLAHP_00157;merD;MRG|Mercury_(Hg)|||CCNOLAHP_00162;merE;MRG|Mercury_(Hg)|||CCNOLAHP_00163;merD;MRG|Mercury_(Hg)|||CCNOLAHP_00164;merB;MRG|Mercury_(Hg)|||CCNOLAHP_00165;merA;MRG|Mercury_(Hg)|||CCNOLAHP_00166;merP;MRG|Mercury_(Hg)|||CCNOLAHP_00167;merT;MRG|Mercury_(Hg)|||CCNOLAHP_00168;merR;MRG|Mercury_(Hg)	|||CCNOLAHP_00060;CMY-59;ARG|beta-lactam|||CCNOLAHP_00097;sul2;ARG|sulfonamide|||CCNOLAHP_00098;APH(3)-Ib;ARG|aminoglycoside|||CCNOLAHP_00099;APH(6)-Id;ARG|aminoglycoside|||CCNOLAHP_00101;tetR;ARG|tetracycline|||CCNOLAHP_00102;tet(C);ARG|tetracycline|||CCNOLAHP_00105;floR;ARG|multidrug|||CCNOLAHP_00142;dfrA1;ARG|trimethoprim|||CCNOLAHP_00143;qacEdelta1;ARG|multidrug|||CCNOLAHP_00144;sul1;ARG|sulf…
NZ_CP073044.1	|||IFILALLM_00126;merE;MRG|Mercury_(Hg)|||IFILALLM_00127;merD;MRG|Mercury_(Hg)|||IFILALLM_00128;merA;MRG|Mercury_(Hg)|||IFILALLM_00129;merC;MRG|Mercury_(Hg)|||IFILALLM_00130;merP;MRG|Mercury_(Hg)|||IFILALLM_00131;merT;MRG|Mercury_(Hg)|||IFILALLM_00132;merR;MRG|Mercury_(Hg)	|||IFILALLM_00121;AAC(6)-Ib7;ARG|aminoglycoside|||IFILALLM_00122;L360_04877;ARG|aminoglycoside|||IFILALLM_00123;OXA-9;ARG|beta-lactam
NZ_CP051318.1	|||GBCAAPGL_00076;merE;MRG|Mercury_(Hg)|||GBCAAPGL_00077;merD;MRG|Mercury_(Hg)|||GBCAAPGL_00078;merA;MRG|Mercury_(Hg)|||GBCAAPGL_00079;merC;MRG|Mercury_(Hg)|||GBCAAPGL_00080;merP;MRG|Mercury_(Hg)|||GBCAAPGL_00081;merT;MRG|Mercury_(Hg)|||GBCAAPGL_00082;merR;MRG|Mercury_(Hg)	|||GBCAAPGL_00058;APH(3)-Ia;ARG|aminoglycoside|||GBCAAPGL_00062;aadA6;ARG|aminoglycoside|||GBCAAPGL_00063;AAC(3)-VIa;ARG|aminoglycoside|||GBCAAPGL_00068;qacEdelta1;ARG|multidrug|||GBCAAPGL_00069;sul1;ARG|sulfonamide
NZ_CP029934.1	|||EMEMLAGO_00125;merR;MRG|Mercury_(Hg)|||EMEMLAGO_00126;merT;MRG|Mercury_(Hg)|||EMEMLAGO_00127;merP;MRG|Mercury_(Hg)|||EMEMLAGO_00129;merA;MRG|Mercury_(Hg)|||EMEMLAGO_00130;merD;MRG|Mercury_(Hg)|||EMEMLAGO_00131;merE;MRG|Mercury_(Hg)	|||EMEMLAGO_00137;sul2;ARG|sulfonamide|||EMEMLAGO_00138;UN86_29535;ARG|aminoglycoside|||EMEMLAGO_00139;APH(6)-Id;ARG|aminoglycoside|||EMEMLAGO_00145;sul1;ARG|sulfonamide|||EMEMLAGO_00146;qacEdelta1;ARG|multidrug|||EMEMLAGO_00147;dfrA17;ARG|trimethoprim|||EMEMLAGO_00153;catI;ARG|chloramphenicol|||EMEMLAGO_00195;tetR;ARG|tetracycline|||EMEMLAGO_00196;tet(B);ARG|tetracycline|||EMEMLAGO_00197;tetC;AR…
NZ_CP020060.1	|||DEGGCPJE_00053;merE;MRG|Mercury_(Hg)|||DEGGCPJE_00054;merD;MRG|Mercury_(Hg)|||DEGGCPJE_00055;merA;MRG|Mercury_(Hg)|||DEGGCPJE_00057;merP;MRG|Mercury_(Hg)|||DEGGCPJE_00058;merT;MRG|Mercury_(Hg)|||DEGGCPJE_00059;merR;MRG|Mercury_(Hg)	|||DEGGCPJE_00004;tetR;ARG|tetracycline|||DEGGCPJE_00005;tet(C);ARG|tetracycline|||DEGGCPJE_00044;sul3;ARG|sulfonamide|||DEGGCPJE_00062;sul1;ARG|sulfonamide|||DEGGCPJE_00063;qacEdelta1;ARG|multidrug|||DEGGCPJE_00065;dfrA12;ARG|trimethoprim
CP018961.1	|||NBFAHJMJ_00176;merE;MRG|Mercury_(Hg)|||NBFAHJMJ_00177;merD;MRG|Mercury_(Hg)|||NBFAHJMJ_00178;merA;MRG|Mercury_(Hg)|||NBFAHJMJ_00180;merP;MRG|Mercury_(Hg)|||NBFAHJMJ_00181;merT;MRG|Mercury_(Hg)|||NBFAHJMJ_00182;merR;MRG|Mercury_(Hg)	|||NBFAHJMJ_00026;tetD;ARG|tetracycline|||NBFAHJMJ_00027;tetC;ARG|tetracycline|||NBFAHJMJ_00154;AAC(6)-Ib-cr;ARG|multidrug|||NBFAHJMJ_00155;OXA-1;ARG|beta-lactam|||NBFAHJMJ_00156;catB3;ARG|chloramphenicol|||NBFAHJMJ_00157;arr-3;ARG|rifamycin|||NBFAHJMJ_00158;qacEdelta1;ARG|multidrug|||NBFAHJMJ_00159;sul1;ARG|sulfonamide|||NBFAHJMJ_00163;sul1;ARG|sulfonamide|||NBFAHJMJ_00187;aac(3)-IIe;ARG|aminogl…
NZ_CP084872.1	|||NMIDOCCG_00088;merE;MRG|Mercury_(Hg)|||NMIDOCCG_00089;merD;MRG|Mercury_(Hg)|||NMIDOCCG_00090;merA;MRG|Mercury_(Hg)|||NMIDOCCG_00091;merC;MRG|Mercury_(Hg)|||NMIDOCCG_00092;merP;MRG|Mercury_(Hg)|||NMIDOCCG_00093;merT;MRG|Mercury_(Hg)|||NMIDOCCG_00094;merR;MRG|Mercury_(Hg)	|||NMIDOCCG_00061;dfrA15;ARG|trimethoprim|||NMIDOCCG_00062;AC88_5564;ARG|aminoglycoside|||NMIDOCCG_00063;qacEdelta1;ARG|multidrug|||NMIDOCCG_00096;tetR;ARG|tetracycline|||NMIDOCCG_00097;tet(A);ARG|tetracycline
NZ_CP061701.1	|||ODBHJDAK_00020;merE;MRG|Mercury_(Hg)|||ODBHJDAK_00021;merD;MRG|Mercury_(Hg)|||ODBHJDAK_00022;merA;MRG|Mercury_(Hg)|||ODBHJDAK_00024;merP;MRG|Mercury_(Hg)|||ODBHJDAK_00025;merT;MRG|Mercury_(Hg)|||ODBHJDAK_00026;merR;MRG|Mercury_(Hg)|||ODBHJDAK_00088;merE;MRG|Mercury_(Hg)|||ODBHJDAK_00089;merD;MRG|Mercury_(Hg)|||ODBHJDAK_00090;merA;MRG|Mercury_(Hg)|||ODBHJDAK_00091;merC;MRG|Mercury_(Hg)|||ODBHJD…	|||ODBHJDAK_00030;BRP(MBL);ARG|vancomycin|||ODBHJDAK_00035;sul1;ARG|sulfonamide|||ODBHJDAK_00037;blaVEB-3;ARG|beta-lactam|||ODBHJDAK_00041;Mrx;ARG|macrolide-lincosamide-streptogramin|||ODBHJDAK_00056;NmcR;ARG|beta-lactam|||ODBHJDAK_00062;AAC(3)-IIa;ARG|aminoglycoside|||ODBHJDAK_00073;arr-3;ARG|rifamycin|||ODBHJDAK_00074;dfrA27;ARG|trimethoprim|||ODBHJDAK_00075;qacEdelta1;ARG|multidrug|||ODBHJDAK_…
NZ_CP032842.1	|||GPECADDC_00101;merE;MRG|Mercury_(Hg)|||GPECADDC_00102;merD;MRG|Mercury_(Hg)|||GPECADDC_00103;merA;MRG|Mercury_(Hg)|||GPECADDC_00104;merC;MRG|Mercury_(Hg)|||GPECADDC_00105;merP;MRG|Mercury_(Hg)|||GPECADDC_00106;merT;MRG|Mercury_(Hg)|||GPECADDC_00107;merR;MRG|Mercury_(Hg)	|||GPECADDC_00129;SG71_24560;ARG|beta-lactam|||GPECADDC_00136;sul2;ARG|sulfonamide|||GPECADDC_00146;EreA2;ARG|macrolide-lincosamide-streptogramin|||GPECADDC_00148;arr;ARG|rifamycin|||GPECADDC_00149;AAC(3)-IIb;ARG|aminoglycoside|||GPECADDC_00154;aac(6)-IIc;ARG|aminoglycoside|||GPECADDC_00157;qacEdelta1;ARG|multidrug|||GPECADDC_00167;sul1;ARG|sulfonamide|||GPECADDC_00172;dfrA19;ARG|trimethoprim|||G…
NZ_CP008798.1	|||ONKNNNEI_00051;merE;MRG|Mercury_(Hg)|||ONKNNNEI_00052;merD;MRG|Mercury_(Hg)|||ONKNNNEI_00053;merA;MRG|Mercury_(Hg)	|||ONKNNNEI_00005;Mrx;ARG|macrolide-lincosamide-streptogramin|||ONKNNNEI_00018;sul3;ARG|sulfonamide|||ONKNNNEI_00024;aac(3)-IVa;ARG|aminoglycoside|||ONKNNNEI_00025;aph(4)-Ia;ARG|aminoglycoside|||ONKNNNEI_00058;vgaC;ARG|macrolide-lincosamide-streptogramin|||ONKNNNEI_00065;AAC(6)-Ib7;ARG|aminoglycoside|||ONKNNNEI_00085;dfrA12;ARG|trimethoprim|||ONKNNNEI_00087;qacEdelta1;ARG|multidrug|||ONKNNNEI_000…
NZ_AP021911.1	|||PGMMPFMJ_00035;merE;MRG|Mercury_(Hg)|||PGMMPFMJ_00036;merD;MRG|Mercury_(Hg)|||PGMMPFMJ_00037;merA;MRG|Mercury_(Hg)|||PGMMPFMJ_00038;merC;MRG|Mercury_(Hg)|||PGMMPFMJ_00039;merP;MRG|Mercury_(Hg)|||PGMMPFMJ_00040;merT;MRG|Mercury_(Hg)|||PGMMPFMJ_00041;merR;MRG|Mercury_(Hg)	|||PGMMPFMJ_00014;dfrA14;ARG|trimethoprim|||PGMMPFMJ_00027;sul2;ARG|sulfonamide|||PGMMPFMJ_00028;str;ARG|aminoglycoside|||PGMMPFMJ_00029;aph(6)-Id;ARG|aminoglycoside|||PGMMPFMJ_00043;QnrB17;ARG|quinolone|||PGMMPFMJ_00049;AAC(3)-IIa;ARG|aminoglycoside
CP023938.1	|||GMEDPNEE_00040;merE;MRG|Mercury_(Hg)|||GMEDPNEE_00041;merD;MRG|Mercury_(Hg)|||GMEDPNEE_00042;merA;MRG|Mercury_(Hg)|||GMEDPNEE_00044;merP;MRG|Mercury_(Hg)|||GMEDPNEE_00045;merT;MRG|Mercury_(Hg)|||GMEDPNEE_00046;merR;MRG|Mercury_(Hg)	|||GMEDPNEE_00052;vgaC;ARG|macrolide-lincosamide-streptogramin|||GMEDPNEE_00057;SHV-134;ARG|beta-lactam|||GMEDPNEE_00100;catII;ARG|chloramphenicol
NZ_CP027112.1	|||HBKFDMIM_00180;merR;MRG|Mercury_(Hg)|||HBKFDMIM_00181;merB;MRG|Mercury_(Hg)|||HBKFDMIM_00182;merD;MRG|Mercury_(Hg)|||HBKFDMIM_00183;merE;MRG|Mercury_(Hg)	|||HBKFDMIM_00088;MCR-9.1;ARG|polymyxin
NZ_CP047689.1	|||KJEDMMCM_00015;merR;MRG|Mercury_(Hg)|||KJEDMMCM_00016;merT;MRG|Mercury_(Hg)|||KJEDMMCM_00017;merP;MRG|Mercury_(Hg)|||KJEDMMCM_00019;merA;MRG|Mercury_(Hg)|||KJEDMMCM_00020;merD;MRG|Mercury_(Hg)|||KJEDMMCM_00021;merE;MRG|Mercury_(Hg)	|||KJEDMMCM_00009;vgaC;ARG|macrolide-lincosamide-streptogramin
NZ_CP084498.1	|||ADDODCBM_00148;merE;MRG|Mercury_(Hg)|||ADDODCBM_00149;merD;MRG|Mercury_(Hg)|||ADDODCBM_00150;merA;MRG|Mercury_(Hg)|||ADDODCBM_00152;merP;MRG|Mercury_(Hg)|||ADDODCBM_00153;merT;MRG|Mercury_(Hg)|||ADDODCBM_00154;merR;MRG|Mercury_(Hg)	|||ADDODCBM_00014;rmtB1;ARG|aminoglycoside|||ADDODCBM_00133;SHV-134;ARG|beta-lactam|||ADDODCBM_00160;vgaC;ARG|macrolide-lincosamide-streptogramin
NZ_CP044256.1	|||EAGFJCCN_00152;merE;MRG|Mercury_(Hg)|||EAGFJCCN_00153;merD;MRG|Mercury_(Hg)|||EAGFJCCN_00154;merA;MRG|Mercury_(Hg)|||EAGFJCCN_00155;merC;MRG|Mercury_(Hg)|||EAGFJCCN_00156;merP;MRG|Mercury_(Hg)|||EAGFJCCN_00157;merT;MRG|Mercury_(Hg)|||EAGFJCCN_00158;merR;MRG|Mercury_(Hg)	|||EAGFJCCN_00116;floR;ARG|multidrug|||EAGFJCCN_00142;TEM-135;ARG|beta-lactam|||EAGFJCCN_00146;tet(A);ARG|tetracycline|||EAGFJCCN_00147;tetR;ARG|tetracycline|||EAGFJCCN_00252;tetD;ARG|tetracycline|||EAGFJCCN_00253;tetC;ARG|tetracycline|||EAGFJCCN_00255;tetR;ARG|tetracycline
NZ_LT216438.1	|||KGHCAJDA_00101;merA;MRG|Mercury_(Hg)|||KGHCAJDA_00102;merD;MRG|Mercury_(Hg)|||KGHCAJDA_00103;merE;MRG|Mercury_(Hg)	|||KGHCAJDA_00095;vgaC;ARG|macrolide-lincosamide-streptogramin
NZ_CP022176.1	|||PLFDBANE_00150;merP;MRG|Mercury_(Hg)	|||PLFDBANE_00159;APH(6)-Id;ARG|aminoglycoside|||PLFDBANE_00175;qacEdelta1;ARG|multidrug|||PLFDBANE_00176;sul1;ARG|sulfonamide|||PLFDBANE_00183;qnrVC6;ARG|quinolone|||PLFDBANE_00187;floR;ARG|multidrug|||PLFDBANE_00193;AAC(6)-Ib-cr;ARG|multidrug|||PLFDBANE_00194;OXA-1;ARG|beta-lactam|||PLFDBANE_00195;catB3;ARG|chloramphenicol|||PLFDBANE_00196;arr-3;ARG|rifamycin|||PLFDBANE_00197;qacEdelta1;ARG|mul…
CP000603.1	|||EKCBMGPB_00169;merR;MRG|Mercury_(Hg)|||EKCBMGPB_00170;merT;MRG|Mercury_(Hg)|||EKCBMGPB_00171;merP;MRG|Mercury_(Hg)|||EKCBMGPB_00173;merA;MRG|Mercury_(Hg)|||EKCBMGPB_00174;merD;MRG|Mercury_(Hg)|||EKCBMGPB_00175;merE;MRG|Mercury_(Hg)	|||EKCBMGPB_00057;APH(3)-Ib;ARG|aminoglycoside|||EKCBMGPB_00058;APH(6)-Id;ARG|aminoglycoside|||EKCBMGPB_00065;catA1;ARG|chloramphenicol|||EKCBMGPB_00077;sul2;ARG|sulfonamide|||EKCBMGPB_00187;blaSHV-1;ARG|beta-lactam|||EKCBMGPB_00194;tet(59);ARG|tetracycline|||EKCBMGPB_00200;sul1;ARG|sulfonamide|||EKCBMGPB_00201;qacEdelta1;ARG|multidrug|||EKCBMGPB_00202;aadA;ARG|aminoglycoside
NZ_CP034046.1	|||CDIHLKHO_00231;merR;MRG|Mercury_(Hg)|||CDIHLKHO_00232;merT;MRG|Mercury_(Hg)|||CDIHLKHO_00233;merP;MRG|Mercury_(Hg)|||CDIHLKHO_00235;merA;MRG|Mercury_(Hg)|||CDIHLKHO_00236;merD;MRG|Mercury_(Hg)|||CDIHLKHO_00237;merE;MRG|Mercury_(Hg)	|||CDIHLKHO_00022;aac(3)-IIe;ARG|aminoglycoside|||CDIHLKHO_00189;dfrA1;ARG|trimethoprim|||CDIHLKHO_00254;sul1;ARG|sulfonamide|||CDIHLKHO_00255;qacEdelta1;ARG|multidrug|||CDIHLKHO_00256;Ant3Ia;ARG|aminoglycoside|||CDIHLKHO_00263;A225_1960;ARG|chloramphenicol|||CDIHLKHO_00386;vgaC;ARG|macrolide-lincosamide-streptogramin
NZ_CP022533.1	|||GCOPALOO_00004;merE;MRG|Mercury_(Hg)|||GCOPALOO_00005;merD;MRG|Mercury_(Hg)|||GCOPALOO_00006;merA;MRG|Mercury_(Hg)|||GCOPALOO_00007;merC;MRG|Mercury_(Hg)|||GCOPALOO_00008;merP;MRG|Mercury_(Hg)|||GCOPALOO_00009;merT;MRG|Mercury_(Hg)|||GCOPALOO_00010;merR;MRG|Mercury_(Hg)	|||GCOPALOO_00062;MCR-9.1;ARG|polymyxin|||GCOPALOO_00166;tet(59);ARG|tetracycline|||GCOPALOO_00169;catII;ARG|chloramphenicol|||GCOPALOO_00174;APH(6)-Id;ARG|aminoglycoside|||GCOPALOO_00175;APH(3)-Ib;ARG|aminoglycoside|||GCOPALOO_00178;dfrA19;ARG|trimethoprim|||GCOPALOO_00181;sul1;ARG|sulfonamide|||GCOPALOO_00182;qacEdelta1;ARG|multidrug|||GCOPALOO_00183;catB3;ARG|chloramphenicol|||GCOPALOO_00185;q…
NC_009349.1	|||FLLHBPIE_00086;merR;MRG|Mercury_(Hg)|||FLLHBPIE_00087;merT;MRG|Mercury_(Hg)|||FLLHBPIE_00088;merP;MRG|Mercury_(Hg)|||FLLHBPIE_00090;merA;MRG|Mercury_(Hg)|||FLLHBPIE_00091;merD;MRG|Mercury_(Hg)|||FLLHBPIE_00092;merE;MRG|Mercury_(Hg)	|||FLLHBPIE_00005;tet(E);ARG|tetracycline|||FLLHBPIE_00097;sul1;ARG|sulfonamide|||FLLHBPIE_00098;qacEdelta1;ARG|multidrug|||FLLHBPIE_00099;Ant3Ia;ARG|aminoglycoside|||FLLHBPIE_00102;cat;ARG|chloramphenicol
NZ_CP040066.1	|||JDBPCMCD_00154;merE;MRG|Mercury_(Hg)|||JDBPCMCD_00155;merD;MRG|Mercury_(Hg)|||JDBPCMCD_00156;merA;MRG|Mercury_(Hg)|||JDBPCMCD_00158;merP;MRG|Mercury_(Hg)|||JDBPCMCD_00159;merT;MRG|Mercury_(Hg)|||JDBPCMCD_00160;merR;MRG|Mercury_(Hg)	|||JDBPCMCD_00052;vgaC;ARG|macrolide-lincosamide-streptogramin|||JDBPCMCD_00145;aadA1;ARG|aminoglycoside|||JDBPCMCD_00146;qacEdelta1;ARG|multidrug|||JDBPCMCD_00147;sul1;ARG|sulfonamide|||JDBPCMCD_00162;tetR;ARG|tetracycline|||JDBPCMCD_00163;tet(A);ARG|tetracycline|||JDBPCMCD_00260;dfrA14;ARG|trimethoprim
NZ_CM007998.1	|||AOCCDCGO_00072;merE;MRG|Mercury_(Hg)|||AOCCDCGO_00073;merD;MRG|Mercury_(Hg)|||AOCCDCGO_00074;merA;MRG|Mercury_(Hg)|||AOCCDCGO_00076;merP;MRG|Mercury_(Hg)|||AOCCDCGO_00077;merT;MRG|Mercury_(Hg)|||AOCCDCGO_00078;merR;MRG|Mercury_(Hg)	|||AOCCDCGO_00065;dfrA15;ARG|trimethoprim|||AOCCDCGO_00067;sul1;ARG|sulfonamide
NZ_CP047466.1	|||ODAMPFJH_00061;merE;MRG|Mercury_(Hg)|||ODAMPFJH_00062;merD;MRG|Mercury_(Hg)	|||ODAMPFJH_00015;tetM;ARG|tetracycline|||ODAMPFJH_00047;sul3;ARG|sulfonamide|||ODAMPFJH_00049;qacH;ARG|quinolone|||ODAMPFJH_00050;aadA1;ARG|aminoglycoside|||ODAMPFJH_00051;cmlA6;ARG|chloramphenicol|||ODAMPFJH_00053;dfrA12;ARG|trimethoprim|||ODAMPFJH_00078;Tet(X4);ARG|multidrug|||ODAMPFJH_00099;Erm(42);ARG|macrolide-lincosamide-streptogramin|||ODAMPFJH_00106;floR;ARG|multidrug|||ODAMPFJH_00113;su…
AP022439.1	|||ECPAJDPM_00156;merR;MRG|Mercury_(Hg)	|||ECPAJDPM_00071;vgaC;ARG|macrolide-lincosamide-streptogramin|||ECPAJDPM_00141;sul1;ARG|sulfonamide|||ECPAJDPM_00146;sul1;ARG|sulfonamide|||ECPAJDPM_00147;qacEdelta1;ARG|multidrug|||ECPAJDPM_00148;aadA5;ARG|aminoglycoside|||ECPAJDPM_00149;AAC(6)-Ib10;ARG|aminoglycoside|||ECPAJDPM_00246;SHV-134;ARG|beta-lactam
NZ_CP029249.1	|||EAEMCLOF_00148;merR;MRG|Mercury_(Hg)|||EAEMCLOF_00149;merT;MRG|Mercury_(Hg)|||EAEMCLOF_00150;merP;MRG|Mercury_(Hg)|||EAEMCLOF_00151;merA;MRG|Mercury_(Hg)|||EAEMCLOF_00152;merB;MRG|Mercury_(Hg)|||EAEMCLOF_00153;merD;MRG|Mercury_(Hg)|||EAEMCLOF_00154;merE;MRG|Mercury_(Hg)|||EAEMCLOF_00162;merE;MRG|Mercury_(Hg)|||EAEMCLOF_00163;merD;MRG|Mercury_(Hg)	|||EAEMCLOF_00034;CMY-59;ARG|beta-lactam|||EAEMCLOF_00067;sul1;ARG|sulfonamide|||EAEMCLOF_00068;qacEdelta1;ARG|multidrug|||EAEMCLOF_00070;dfrA12;ARG|trimethoprim|||EAEMCLOF_00074;qepA8;ARG|quinolone|||EAEMCLOF_00080;Mrx;ARG|macrolide-lincosamide-streptogramin|||EAEMCLOF_00173;floR;ARG|multidrug|||EAEMCLOF_00176;tet(C);ARG|tetracycline|||EAEMCLOF_00177;tetR;ARG|tetracycline|||EAEMCLOF_00179;APH(6)…
NZ_CP051319.1	|||APNDPIHL_00060;merE;MRG|Mercury_(Hg)|||APNDPIHL_00061;merD;MRG|Mercury_(Hg)|||APNDPIHL_00062;merB;MRG|Mercury_(Hg)|||APNDPIHL_00063;merA;MRG|Mercury_(Hg)|||APNDPIHL_00064;merP;MRG|Mercury_(Hg)|||APNDPIHL_00065;merT;MRG|Mercury_(Hg)|||APNDPIHL_00066;merR;MRG|Mercury_(Hg)	|||APNDPIHL_00047;dfrA12;ARG|trimethoprim|||APNDPIHL_00049;qacEdelta1;ARG|multidrug|||APNDPIHL_00050;sul1;ARG|sulfonamide|||APNDPIHL_00140;floR;ARG|multidrug|||APNDPIHL_00143;tet(C);ARG|tetracycline|||APNDPIHL_00144;tetR;ARG|tetracycline|||APNDPIHL_00146;APH(6)-Id;ARG|aminoglycoside|||APNDPIHL_00147;APH(3)-Ib;ARG|aminoglycoside|||APNDPIHL_00148;sul2;ARG|sulfonamide|||APNDPIHL_00190;CMY-59;ARG|bet…
NZ_CP032391.1	|||FFJLODMD_00093;merE;MRG|Mercury_(Hg)|||FFJLODMD_00094;merD;MRG|Mercury_(Hg)|||FFJLODMD_00095;merB;MRG|Mercury_(Hg)|||FFJLODMD_00096;merA;MRG|Mercury_(Hg)|||FFJLODMD_00097;merP;MRG|Mercury_(Hg)|||FFJLODMD_00098;merT;MRG|Mercury_(Hg)|||FFJLODMD_00099;merR;MRG|Mercury_(Hg)	|||FFJLODMD_00036;CMY-59;ARG|beta-lactam|||FFJLODMD_00170;floR;ARG|multidrug|||FFJLODMD_00173;tet(C);ARG|tetracycline|||FFJLODMD_00174;tetR;ARG|tetracycline|||FFJLODMD_00176;APH(6)-Id;ARG|aminoglycoside|||FFJLODMD_00177;APH(3)-Ib;ARG|aminoglycoside|||FFJLODMD_00178;sul2;ARG|sulfonamide
NZ_AP022204.1	|||HOPFGBBE_00047;merE;MRG|Mercury_(Hg)|||HOPFGBBE_00048;merD;MRG|Mercury_(Hg)|||HOPFGBBE_00049;merA;MRG|Mercury_(Hg)|||HOPFGBBE_00050;merC;MRG|Mercury_(Hg)|||HOPFGBBE_00051;merP;MRG|Mercury_(Hg)|||HOPFGBBE_00052;merT;MRG|Mercury_(Hg)|||HOPFGBBE_00053;merR;MRG|Mercury_(Hg)	|||HOPFGBBE_00020;AAC(6)-Ib8;ARG|aminoglycoside|||HOPFGBBE_00022;qacEdelta1;ARG|multidrug|||HOPFGBBE_00023;sul1;ARG|sulfonamide|||HOPFGBBE_00039;APH(6)-Id;ARG|aminoglycoside
NZ_CP032895.1	|||LKOLBLOD_00007;merP;MRG|Mercury_(Hg)	|||LKOLBLOD_00034;SS37_25035;ARG|beta-lactam
NZ_CP019262.1	|||EANADOOJ_00129;merE;MRG|Mercury_(Hg)|||EANADOOJ_00130;merD;MRG|Mercury_(Hg)|||EANADOOJ_00131;merA;MRG|Mercury_(Hg)	|||EANADOOJ_00004;Mrx;ARG|macrolide-lincosamide-streptogramin|||EANADOOJ_00121;dfrA15;ARG|trimethoprim|||EANADOOJ_00122;AC88_5564;ARG|aminoglycoside|||EANADOOJ_00123;qacEdelta1;ARG|multidrug|||EANADOOJ_00124;sul1;ARG|sulfonamide|||EANADOOJ_00137;tet(A);ARG|tetracycline|||EANADOOJ_00138;tetR;ARG|tetracycline|||EANADOOJ_00139;aph(6)-Id;ARG|aminoglycoside|||EANADOOJ_00140;str;ARG|aminoglycoside|||EA…
NZ_CP040165.1	|||MDBGJDDG_00163;merE;MRG|Mercury_(Hg)|||MDBGJDDG_00164;merD;MRG|Mercury_(Hg)|||MDBGJDDG_00165;merA;MRG|Mercury_(Hg)|||MDBGJDDG_00167;merP;MRG|Mercury_(Hg)|||MDBGJDDG_00168;merT;MRG|Mercury_(Hg)|||MDBGJDDG_00169;merR;MRG|Mercury_(Hg)	|||MDBGJDDG_00063;vgaC;ARG|macrolide-lincosamide-streptogramin|||MDBGJDDG_00154;Ant3Ia;ARG|aminoglycoside|||MDBGJDDG_00155;qacEdelta1;ARG|multidrug|||MDBGJDDG_00156;sul1;ARG|sulfonamide|||MDBGJDDG_00172;tetR;ARG|tetracycline|||MDBGJDDG_00173;tet(A);ARG|tetracycline|||MDBGJDDG_00269;vgaC;ARG|macrolide-lincosamide-streptogramin|||MDBGJDDG_00293;floR;ARG|multidrug|||MDBGJDDG_00302;aph(4)-Ia;ARG|amin…
NZ_CP047421.1	|||PCEKOLNG_00080;merR;MRG|Mercury_(Hg)	|||PCEKOLNG_00070;dfrA12;ARG|trimethoprim|||PCEKOLNG_00071;qacEdelta1;ARG|multidrug|||PCEKOLNG_00072;sul1;ARG|sulfonamide
NZ_CP081316.1	|||KAMDKIAM_00023;merR;MRG|Mercury_(Hg)|||KAMDKIAM_00024;merT;MRG|Mercury_(Hg)|||KAMDKIAM_00025;merP;MRG|Mercury_(Hg)|||KAMDKIAM_00026;merC;MRG|Mercury_(Hg)|||KAMDKIAM_00027;merA;MRG|Mercury_(Hg)|||KAMDKIAM_00028;merD;MRG|Mercury_(Hg)|||KAMDKIAM_00029;merE;MRG|Mercury_(Hg)	|||KAMDKIAM_00034;Mrx;ARG|macrolide-lincosamide-streptogramin|||KAMDKIAM_00041;sul1;ARG|sulfonamide|||KAMDKIAM_00043;QnrB20;ARG|quinolone|||KAMDKIAM_00047;sul1;ARG|sulfonamide|||KAMDKIAM_00048;qacEdelta1;ARG|multidrug|||KAMDKIAM_00049;dfrA25;ARG|trimethoprim
NZ_CP042579.1	|||PLOHAHCE_00110;merE;MRG|Mercury_(Hg)|||PLOHAHCE_00111;merD;MRG|Mercury_(Hg)|||PLOHAHCE_00112;merA;MRG|Mercury_(Hg)|||PLOHAHCE_00113;merC;MRG|Mercury_(Hg)|||PLOHAHCE_00114;merP;MRG|Mercury_(Hg)|||PLOHAHCE_00115;merT;MRG|Mercury_(Hg)|||PLOHAHCE_00116;merR;MRG|Mercury_(Hg)	|||PLOHAHCE_00136;tet(59);ARG|tetracycline|||PLOHAHCE_00246;MCR-9.1;ARG|polymyxin|||PLOHAHCE_00254;sul2;ARG|sulfonamide|||PLOHAHCE_00259;SHV-134;ARG|beta-lactam|||PLOHAHCE_00267;catII;ARG|chloramphenicol
NZ_CP018716.1	|||EJDHOEIH_00120;merE;MRG|Mercury_(Hg)|||EJDHOEIH_00123;merB;MRG|Mercury_(Hg)|||EJDHOEIH_00124;merA;MRG|Mercury_(Hg)|||EJDHOEIH_00125;merP;MRG|Mercury_(Hg)|||EJDHOEIH_00126;merT;MRG|Mercury_(Hg)|||EJDHOEIH_00127;merR;MRG|Mercury_(Hg)	|||EJDHOEIH_00062;AAC(6)-Ib10;ARG|aminoglycoside|||EJDHOEIH_00063;qacEdelta1;ARG|multidrug|||EJDHOEIH_00064;sul1;ARG|sulfonamide|||EJDHOEIH_00072;floR;ARG|multidrug|||EJDHOEIH_00075;tet(C);ARG|tetracycline|||EJDHOEIH_00076;tetR;ARG|tetracycline|||EJDHOEIH_00078;APH(6)-Id;ARG|aminoglycoside|||EJDHOEIH_00079;APH(3)-Ib;ARG|aminoglycoside|||EJDHOEIH_00080;sul2;ARG|sulfonamide
NZ_CP021328.1	|||JBOBFNJN_00044;merR;MRG|Mercury_(Hg)|||JBOBFNJN_00045;merT;MRG|Mercury_(Hg)|||JBOBFNJN_00046;merP;MRG|Mercury_(Hg)|||JBOBFNJN_00047;merC;MRG|Mercury_(Hg)|||JBOBFNJN_00048;merA;MRG|Mercury_(Hg)|||JBOBFNJN_00049;merD;MRG|Mercury_(Hg)|||JBOBFNJN_00050;merE;MRG|Mercury_(Hg)	|||JBOBFNJN_00055;AAC(3)-IIa;ARG|aminoglycoside|||JBOBFNJN_00060;catII;ARG|chloramphenicol|||JBOBFNJN_00077;mphE;ARG|macrolide-lincosamide-streptogramin|||JBOBFNJN_00078;msr(E);ARG|macrolide-lincosamide-streptogramin|||JBOBFNJN_00085;sul1;ARG|sulfonamide|||JBOBFNJN_00086;qacEdelta1;ARG|multidrug|||JBOBFNJN_00088;dfrA12;ARG|trimethoprim|||JBOBFNJN_00203;arr-3;ARG|rifamycin|||JBOBFNJN_00204;AAC(6)-…
NZ_CP041209.1	|||DONIFCGI_00075;merE;MRG|Mercury_(Hg)|||DONIFCGI_00076;merD;MRG|Mercury_(Hg)|||DONIFCGI_00077;merB;MRG|Mercury_(Hg)|||DONIFCGI_00078;merA;MRG|Mercury_(Hg)|||DONIFCGI_00079;merP;MRG|Mercury_(Hg)|||DONIFCGI_00080;merT;MRG|Mercury_(Hg)|||DONIFCGI_00081;merR;MRG|Mercury_(Hg)	|||DONIFCGI_00012;CMY-59;ARG|beta-lactam|||DONIFCGI_00017;CMY-59;ARG|beta-lactam|||DONIFCGI_00153;floR;ARG|multidrug|||DONIFCGI_00156;tet(C);ARG|tetracycline|||DONIFCGI_00157;tetR;ARG|tetracycline|||DONIFCGI_00159;APH(6)-Id;ARG|aminoglycoside|||DONIFCGI_00160;APH(3)-Ib;ARG|aminoglycoside|||DONIFCGI_00161;sul2;ARG|sulfonamide
NZ_CP065445.1	|||LFBDGFAC_00100;merE;MRG|Mercury_(Hg)|||LFBDGFAC_00101;merD;MRG|Mercury_(Hg)|||LFBDGFAC_00102;merA;MRG|Mercury_(Hg)|||LFBDGFAC_00104;merP;MRG|Mercury_(Hg)|||LFBDGFAC_00105;merT;MRG|Mercury_(Hg)|||LFBDGFAC_00106;merR;MRG|Mercury_(Hg)	|||LFBDGFAC_00113;vgaC;ARG|macrolide-lincosamide-streptogramin
NZ_CP079146.1	|||NKCMNMHF_00289;merR;MRG|Mercury_(Hg)|||NKCMNMHF_00290;merT;MRG|Mercury_(Hg)|||NKCMNMHF_00291;merP;MRG|Mercury_(Hg)|||NKCMNMHF_00292;merC;MRG|Mercury_(Hg)|||NKCMNMHF_00293;merA;MRG|Mercury_(Hg)|||NKCMNMHF_00294;merD;MRG|Mercury_(Hg)|||NKCMNMHF_00295;merE;MRG|Mercury_(Hg)|||NKCMNMHF_00303;merR;MRG|Mercury_(Hg)	|||NKCMNMHF_00150;AAC(6)-Ib7;ARG|aminoglycoside|||NKCMNMHF_00155;tet(59);ARG|tetracycline|||NKCMNMHF_00164;dfrA14;ARG|trimethoprim|||NKCMNMHF_00169;QnrB17;ARG|quinolone|||NKCMNMHF_00175;catB3;ARG|chloramphenicol|||NKCMNMHF_00176;OXA-1;ARG|beta-lactam|||NKCMNMHF_00177;AAC(6)-Ib-cr;ARG|multidrug|||NKCMNMHF_00310;mphE;ARG|macrolide-lincosamide-streptogramin|||NKCMNMHF_00311;msr(E);ARG|macrolide-linc…
NZ_AP024790.1	|||NDAPFAEC_00062;merE;MRG|Mercury_(Hg)|||NDAPFAEC_00063;merD;MRG|Mercury_(Hg)|||NDAPFAEC_00064;merA;MRG|Mercury_(Hg)	|||NDAPFAEC_00069;vgaC;ARG|macrolide-lincosamide-streptogramin|||NDAPFAEC_00076;AAC(6)-Ib7;ARG|aminoglycoside|||NDAPFAEC_00099;cmlA6;ARG|chloramphenicol|||NDAPFAEC_00100;aadA;ARG|aminoglycoside|||NDAPFAEC_00101;qacH;ARG|quinolone|||NDAPFAEC_00105;AAC(3)-IV;ARG|aminoglycoside|||NDAPFAEC_00107;aph(4)-Ia;ARG|aminoglycoside
NZ_CP064948.1	|||AACLFCDN_00432;merR;MRG|Mercury_(Hg)|||AACLFCDN_00433;merT;MRG|Mercury_(Hg)|||AACLFCDN_00434;merP;MRG|Mercury_(Hg)|||AACLFCDN_00435;merA;MRG|Mercury_(Hg)|||AACLFCDN_00436;merD;MRG|Mercury_(Hg)|||AACLFCDN_00437;merE;MRG|Mercury_(Hg)	|||AACLFCDN_00268;AAC(6)-Ib10;ARG|aminoglycoside|||AACLFCDN_00272;floR;ARG|multidrug|||AACLFCDN_00347;APH(6)-Id;ARG|aminoglycoside|||AACLFCDN_00348;APH(3)-Ib;ARG|aminoglycoside|||AACLFCDN_00355;sul1;ARG|sulfonamide|||AACLFCDN_00356;qacEdelta1;ARG|multidrug|||AACLFCDN_00364;qnrVC6;ARG|quinolone|||AACLFCDN_00366;sul1;ARG|sulfonamide|||AACLFCDN_00369;sul1;ARG|sulfonamide|||AACLFCDN_00370;qacEdelta1;…
NZ_CP029948.1	|||MCLLKKIH_00126;merR;MRG|Mercury_(Hg)|||MCLLKKIH_00127;merT;MRG|Mercury_(Hg)|||MCLLKKIH_00128;merP;MRG|Mercury_(Hg)|||MCLLKKIH_00130;merA;MRG|Mercury_(Hg)|||MCLLKKIH_00131;merD;MRG|Mercury_(Hg)|||MCLLKKIH_00132;merE;MRG|Mercury_(Hg)	|||MCLLKKIH_00138;sul2;ARG|sulfonamide|||MCLLKKIH_00139;UN86_29535;ARG|aminoglycoside|||MCLLKKIH_00140;APH(6)-Id;ARG|aminoglycoside|||MCLLKKIH_00146;sul1;ARG|sulfonamide|||MCLLKKIH_00147;qacEdelta1;ARG|multidrug|||MCLLKKIH_00148;dfrA17;ARG|trimethoprim|||MCLLKKIH_00154;catI;ARG|chloramphenicol|||MCLLKKIH_00197;tetR;ARG|tetracycline|||MCLLKKIH_00198;tet(B);ARG|tetracycline|||MCLLKKIH_00199;tetC;AR…
NZ_CP028796.1	|||PKALPLAI_00085;merE;MRG|Mercury_(Hg)|||PKALPLAI_00086;merD;MRG|Mercury_(Hg)|||PKALPLAI_00087;merA;MRG|Mercury_(Hg)|||PKALPLAI_00089;merP;MRG|Mercury_(Hg)|||PKALPLAI_00090;merT;MRG|Mercury_(Hg)|||PKALPLAI_00091;merR;MRG|Mercury_(Hg)	|||PKALPLAI_00018;rmtB1;ARG|aminoglycoside|||PKALPLAI_00068;SHV-134;ARG|beta-lactam|||PKALPLAI_00098;vgaC;ARG|macrolide-lincosamide-streptogramin
NZ_CP079631.1	|||OICNNJEJ_00175;merE;MRG|Mercury_(Hg)|||OICNNJEJ_00176;merD;MRG|Mercury_(Hg)|||OICNNJEJ_00177;merA;MRG|Mercury_(Hg)|||OICNNJEJ_00179;merP;MRG|Mercury_(Hg)|||OICNNJEJ_00180;merT;MRG|Mercury_(Hg)|||OICNNJEJ_00181;merR;MRG|Mercury_(Hg)	|||OICNNJEJ_00139;arr-3;ARG|rifamycin|||OICNNJEJ_00140;cmlA5;ARG|chloramphenicol|||OICNNJEJ_00141;OXA-10;ARG|beta-lactam|||OICNNJEJ_00142;aadA;ARG|aminoglycoside|||OICNNJEJ_00143;qacEdelta1;ARG|multidrug|||OICNNJEJ_00144;sul1;ARG|sulfonamide|||OICNNJEJ_00150;msr(E);ARG|macrolide-lincosamide-streptogramin|||OICNNJEJ_00151;mphE;ARG|macrolide-lincosamide-streptogramin|||OICNNJEJ_00163;AAC(6)-Ib7;ARG…
NZ_CP084780.1	|||OCAMCBKL_00154;merR;MRG|Mercury_(Hg)|||OCAMCBKL_00155;merT;MRG|Mercury_(Hg)|||OCAMCBKL_00156;merP;MRG|Mercury_(Hg)|||OCAMCBKL_00157;merF;MRG|Mercury_(Hg)|||OCAMCBKL_00158;merA;MRG|Mercury_(Hg)|||OCAMCBKL_00159;merD;MRG|Mercury_(Hg)|||OCAMCBKL_00160;merE;MRG|Mercury_(Hg)	|||OCAMCBKL_00145;aadA;ARG|aminoglycoside|||OCAMCBKL_00146;qacEdelta1;ARG|multidrug|||OCAMCBKL_00147;sul1;ARG|sulfonamide
NZ_CP038330.1	|||CIDFBKCO_00087;merE;MRG|Mercury_(Hg)|||CIDFBKCO_00088;merD;MRG|Mercury_(Hg)|||CIDFBKCO_00089;merB;MRG|Mercury_(Hg)|||CIDFBKCO_00090;merA;MRG|Mercury_(Hg)|||CIDFBKCO_00091;merP;MRG|Mercury_(Hg)|||CIDFBKCO_00092;merT;MRG|Mercury_(Hg)|||CIDFBKCO_00093;merR;MRG|Mercury_(Hg)	|||CIDFBKCO_00069;sul2;ARG|sulfonamide|||CIDFBKCO_00070;APH(3)-Ib;ARG|aminoglycoside|||CIDFBKCO_00071;APH(6)-Id;ARG|aminoglycoside|||CIDFBKCO_00073;tetR;ARG|tetracycline|||CIDFBKCO_00074;tet(C);ARG|tetracycline|||CIDFBKCO_00077;floR;ARG|multidrug
NZ_CP040697.1	|||EMJIGBHB_00010;merE;MRG|Mercury_(Hg)|||EMJIGBHB_00011;merD;MRG|Mercury_(Hg)|||EMJIGBHB_00012;merA;MRG|Mercury_(Hg)|||EMJIGBHB_00013;merC;MRG|Mercury_(Hg)|||EMJIGBHB_00014;merP;MRG|Mercury_(Hg)|||EMJIGBHB_00015;merT;MRG|Mercury_(Hg)|||EMJIGBHB_00016;merR;MRG|Mercury_(Hg)	|||EMJIGBHB_00003;floR;ARG|multidrug|||EMJIGBHB_00033;vgaC;ARG|macrolide-lincosamide-streptogramin|||EMJIGBHB_00049;sul1;ARG|sulfonamide|||EMJIGBHB_00050;qacEdelta1;ARG|multidrug|||EMJIGBHB_00052;QnrB43;ARG|quinolone|||EMJIGBHB_00055;sul1;ARG|sulfonamide|||EMJIGBHB_00056;qacEdelta1;ARG|multidrug|||EMJIGBHB_00057;aadA16;ARG|aminoglycoside|||EMJIGBHB_00059;arr-3;ARG|rifamycin|||EMJIGBHB_00060;AAC(6…
NZ_CP009116.1	|||HEKAHPHC_00025;merE;MRG|Mercury_(Hg)|||HEKAHPHC_00026;merD;MRG|Mercury_(Hg)|||HEKAHPHC_00027;merA;MRG|Mercury_(Hg)|||HEKAHPHC_00028;merC;MRG|Mercury_(Hg)|||HEKAHPHC_00029;merP;MRG|Mercury_(Hg)|||HEKAHPHC_00030;merT;MRG|Mercury_(Hg)|||HEKAHPHC_00031;merR;MRG|Mercury_(Hg)	|||HEKAHPHC_00007;tet(59);ARG|tetracycline|||HEKAHPHC_00010;catII;ARG|chloramphenicol|||HEKAHPHC_00017;aph(6)-Id;ARG|aminoglycoside|||HEKAHPHC_00018;str;ARG|aminoglycoside|||HEKAHPHC_00019;sul2;ARG|sulfonamide|||HEKAHPHC_00075;sul1;ARG|sulfonamide|||HEKAHPHC_00076;qacEdelta1;ARG|multidrug|||HEKAHPHC_00078;QnrB43;ARG|quinolone|||HEKAHPHC_00081;sul1;ARG|sulfonamide|||HEKAHPHC_00082;qacEdelta1;ARG|m…
NZ_CP084745.1	|||IKADIAEI_00074;merE;MRG|Mercury_(Hg)|||IKADIAEI_00075;merD;MRG|Mercury_(Hg)|||IKADIAEI_00076;merA;MRG|Mercury_(Hg)|||IKADIAEI_00078;merP;MRG|Mercury_(Hg)|||IKADIAEI_00079;merT;MRG|Mercury_(Hg)|||IKADIAEI_00080;merR;MRG|Mercury_(Hg)	|||IKADIAEI_00014;rmtB1;ARG|aminoglycoside|||IKADIAEI_00059;SHV-134;ARG|beta-lactam
NZ_CP022693.2	|||GDDFJEGN_00023;merA;MRG|Mercury_(Hg)|||GDDFJEGN_00024;merD;MRG|Mercury_(Hg)|||GDDFJEGN_00025;merE;MRG|Mercury_(Hg)	|||GDDFJEGN_00017;vgaC;ARG|macrolide-lincosamide-streptogramin
NZ_CP060423.1	|||AKGHCGPA_00070;merR;MRG|Mercury_(Hg)|||AKGHCGPA_00071;merT;MRG|Mercury_(Hg)|||AKGHCGPA_00072;merP;MRG|Mercury_(Hg)|||AKGHCGPA_00073;merC;MRG|Mercury_(Hg)|||AKGHCGPA_00074;merA;MRG|Mercury_(Hg)|||AKGHCGPA_00075;merD;MRG|Mercury_(Hg)|||AKGHCGPA_00076;merE;MRG|Mercury_(Hg)	|||AKGHCGPA_00002;mphE;ARG|macrolide-lincosamide-streptogramin|||AKGHCGPA_00003;msr(E);ARG|macrolide-lincosamide-streptogramin|||AKGHCGPA_00019;ere(A);ARG|macrolide-lincosamide-streptogramin|||AKGHCGPA_00020;aadA1;ARG|aminoglycoside|||AKGHCGPA_00021;cmlA5;ARG|chloramphenicol|||AKGHCGPA_00022;qacEdelta1;ARG|multidrug|||AKGHCGPA_00040;dfrA14;ARG|trimethoprim
NZ_CP040894.1	|||GEMPJGGC_00001;merR;MRG|Mercury_(Hg)|||GEMPJGGC_00002;merT;MRG|Mercury_(Hg)|||GEMPJGGC_00003;merP;MRG|Mercury_(Hg)|||GEMPJGGC_00005;merA;MRG|Mercury_(Hg)|||GEMPJGGC_00006;merD;MRG|Mercury_(Hg)|||GEMPJGGC_00007;merE;MRG|Mercury_(Hg)	|||GEMPJGGC_00073;vgaC;ARG|macrolide-lincosamide-streptogramin
NZ_CP061377.1	|||OEGGALIA_00556;merR;MRG|Mercury_(Hg)|||OEGGALIA_00557;merT;MRG|Mercury_(Hg)|||OEGGALIA_00558;merP;MRG|Mercury_(Hg)|||OEGGALIA_00560;merA;MRG|Mercury_(Hg)	|||OEGGALIA_00474;AAC(6)-Ib9;ARG|aminoglycoside|||OEGGALIA_00475;blaIMP-45;ARG|beta-lactam|||OEGGALIA_00478;OXA-1;ARG|beta-lactam|||OEGGALIA_00479;catB3;ARG|chloramphenicol|||OEGGALIA_00480;qacEdelta1;ARG|multidrug|||OEGGALIA_00481;sul1;ARG|sulfonamide|||OEGGALIA_00483;qnrVC6;ARG|quinolone|||OEGGALIA_00486;blaPER-1;ARG|beta-lactam|||OEGGALIA_00493;sul1;ARG|sulfonamide|||OEGGALIA_00497;BRP(MBL);AR…
NZ_CP060133.1	|||JFBBKPHB_00049;merT;MRG|Mercury_(Hg)|||JFBBKPHB_00050;merR;MRG|Mercury_(Hg)|||JFBBKPHB_00136;merE;MRG|Mercury_(Hg)|||JFBBKPHB_00137;merD;MRG|Mercury_(Hg)|||JFBBKPHB_00138;merA;MRG|Mercury_(Hg)|||JFBBKPHB_00140;merP;MRG|Mercury_(Hg)|||JFBBKPHB_00141;merT;MRG|Mercury_(Hg)|||JFBBKPHB_00142;merR;MRG|Mercury_(Hg)	|||JFBBKPHB_00005;rmtB1;ARG|aminoglycoside|||JFBBKPHB_00028;AAC(6)-Ib-cr;ARG|multidrug|||JFBBKPHB_00029;arr-3;ARG|rifamycin|||JFBBKPHB_00031;aadA16;ARG|aminoglycoside|||JFBBKPHB_00032;qacEdelta1;ARG|multidrug|||JFBBKPHB_00033;sul1;ARG|sulfonamide|||JFBBKPHB_00036;QnrB43;ARG|quinolone|||JFBBKPHB_00037;qacEdelta1;ARG|multidrug|||JFBBKPHB_00038;sul1;ARG|sulfonamide|||JFBBKPHB_00042;Mrx;ARG|macrolide…
NZ_CP032516.1	|||MMMCLKGG_00064;merE;MRG|Mercury_(Hg)|||MMMCLKGG_00065;merD;MRG|Mercury_(Hg)|||MMMCLKGG_00066;merA;MRG|Mercury_(Hg)|||MMMCLKGG_00068;merP;MRG|Mercury_(Hg)|||MMMCLKGG_00069;merT;MRG|Mercury_(Hg)|||MMMCLKGG_00070;merR;MRG|Mercury_(Hg)	|||MMMCLKGG_00059;tetR;ARG|tetracycline|||MMMCLKGG_00060;tet(A);ARG|tetracycline|||MMMCLKGG_00075;Mrx;ARG|macrolide-lincosamide-streptogramin|||MMMCLKGG_00081;sul1;ARG|sulfonamide|||MMMCLKGG_00082;qacEdelta1;ARG|multidrug|||MMMCLKGG_00083;aadA5;ARG|aminoglycoside|||MMMCLKGG_00084;dfrA17;ARG|trimethoprim
NZ_CP064253.1	|||FFJKCOAK_00022;merR;MRG|Mercury_(Hg)|||FFJKCOAK_00023;merT;MRG|Mercury_(Hg)|||FFJKCOAK_00024;merP;MRG|Mercury_(Hg)|||FFJKCOAK_00026;merA;MRG|Mercury_(Hg)|||FFJKCOAK_00027;merD;MRG|Mercury_(Hg)|||FFJKCOAK_00028;merE;MRG|Mercury_(Hg)	|||FFJKCOAK_00015;vgaC;ARG|macrolide-lincosamide-streptogramin|||FFJKCOAK_00104;rmtB1;ARG|aminoglycoside|||FFJKCOAK_00110;fosA3;ARG|fosfomycin|||FFJKCOAK_00142;catII;ARG|chloramphenicol
NZ_CP028929.1	|||JODGEPIA_00113;merR;MRG|Mercury_(Hg)|||JODGEPIA_00120;merE;MRG|Mercury_(Hg)|||JODGEPIA_00121;merD;MRG|Mercury_(Hg)|||JODGEPIA_00122;merA;MRG|Mercury_(Hg)|||JODGEPIA_00123;merC;MRG|Mercury_(Hg)|||JODGEPIA_00124;merP;MRG|Mercury_(Hg)|||JODGEPIA_00125;merT;MRG|Mercury_(Hg)|||JODGEPIA_00126;merR;MRG|Mercury_(Hg)	|||JODGEPIA_00049;dfrA14;ARG|trimethoprim|||JODGEPIA_00056;catB3;ARG|chloramphenicol|||JODGEPIA_00057;OXA-1;ARG|beta-lactam|||JODGEPIA_00058;AAC(6)-Ib-cr;ARG|multidrug|||JODGEPIA_00064;QnrB17;ARG|quinolone|||JODGEPIA_00210;aph(3)-VI;ARG|aminoglycoside|||JODGEPIA_00217;mphE;ARG|macrolide-lincosamide-streptogramin|||JODGEPIA_00218;msr(E);ARG|macrolide-lincosamide-streptogramin|||JODGEPIA_00225;sul1…
NZ_CP044029.1	|||DNDNCICN_00122;merE;MRG|Mercury_(Hg)|||DNDNCICN_00123;merD;MRG|Mercury_(Hg)|||DNDNCICN_00124;merA;MRG|Mercury_(Hg)|||DNDNCICN_00125;merC;MRG|Mercury_(Hg)|||DNDNCICN_00126;merP;MRG|Mercury_(Hg)|||DNDNCICN_00127;merT;MRG|Mercury_(Hg)|||DNDNCICN_00128;merR;MRG|Mercury_(Hg)	|||DNDNCICN_00148;vgaC;ARG|macrolide-lincosamide-streptogramin|||DNDNCICN_00155;Mrx;ARG|macrolide-lincosamide-streptogramin|||DNDNCICN_00162;sul1;ARG|sulfonamide|||DNDNCICN_00163;qacEdelta1;ARG|multidrug|||DNDNCICN_00165;dfrA12;ARG|trimethoprim
NZ_CP073357.1	|||FEJAFHNG_00032;merR;MRG|Mercury_(Hg)|||FEJAFHNG_00033;merT;MRG|Mercury_(Hg)|||FEJAFHNG_00034;merP;MRG|Mercury_(Hg)|||FEJAFHNG_00036;merA;MRG|Mercury_(Hg)|||FEJAFHNG_00037;merD;MRG|Mercury_(Hg)|||FEJAFHNG_00038;merE;MRG|Mercury_(Hg)	|||FEJAFHNG_00027;tetR;ARG|tetracycline|||FEJAFHNG_00042;msr(E);ARG|macrolide-lincosamide-streptogramin|||FEJAFHNG_00043;mphE;ARG|macrolide-lincosamide-streptogramin|||FEJAFHNG_00048;tet(59);ARG|tetracycline|||FEJAFHNG_00054;AAC(3)-IIa;ARG|aminoglycoside|||FEJAFHNG_00058;aph(3)-Ia;ARG|aminoglycoside|||FEJAFHNG_00066;sul1;ARG|sulfonamide|||FEJAFHNG_00069;blaDHA-1;ARG|beta-lactam|||FEJAFHNG_00072;s…
NZ_CP025468.1	|||OODKCPPP_00121;merR;MRG|Mercury_(Hg)|||OODKCPPP_00122;merT;MRG|Mercury_(Hg)|||OODKCPPP_00123;merP;MRG|Mercury_(Hg)|||OODKCPPP_00125;merA;MRG|Mercury_(Hg)|||OODKCPPP_00126;merD;MRG|Mercury_(Hg)|||OODKCPPP_00127;merE;MRG|Mercury_(Hg)	|||OODKCPPP_00115;vgaC;ARG|macrolide-lincosamide-streptogramin
NZ_CP042868.1	|||PKDKNHPP_00321;merT;MRG|Mercury_(Hg)|||PKDKNHPP_00322;merP;MRG|Mercury_(Hg)|||PKDKNHPP_00324;merA;MRG|Mercury_(Hg)|||PKDKNHPP_00325;merD;MRG|Mercury_(Hg)|||PKDKNHPP_00326;merE;MRG|Mercury_(Hg)	|||PKDKNHPP_00004;SCO-1;ARG|beta-lactam|||PKDKNHPP_00019;aac(3)-IIe;ARG|aminoglycoside|||PKDKNHPP_00031;sul1;ARG|sulfonamide|||PKDKNHPP_00032;qacEdelta1;ARG|multidrug|||PKDKNHPP_00033;Ant3Ia;ARG|aminoglycoside|||PKDKNHPP_00038;AAC(6)-Ib7;ARG|aminoglycoside|||PKDKNHPP_00039;L360_04877;ARG|aminoglycoside|||PKDKNHPP_00040;OXA-9;ARG|beta-lactam|||PKDKNHPP_00087;tetR;ARG|tetracycline|||PKDKNHPP_00089;…
NZ_CP060518.1	|||JHDDLJJB_00059;merE;MRG|Mercury_(Hg)|||JHDDLJJB_00060;merD;MRG|Mercury_(Hg)|||JHDDLJJB_00061;merA;MRG|Mercury_(Hg)|||JHDDLJJB_00063;merP;MRG|Mercury_(Hg)|||JHDDLJJB_00064;merT;MRG|Mercury_(Hg)|||JHDDLJJB_00065;merR;MRG|Mercury_(Hg)	|||JHDDLJJB_00046;sul2;ARG|sulfonamide|||JHDDLJJB_00047;APH(3)-Ib;ARG|aminoglycoside|||JHDDLJJB_00048;APH(6)-Id;ARG|aminoglycoside|||JHDDLJJB_00050;dfrA15;ARG|trimethoprim|||JHDDLJJB_00051;AC88_5564;ARG|aminoglycoside|||JHDDLJJB_00052;qacEdelta1;ARG|multidrug|||JHDDLJJB_00053;sul1;ARG|sulfonamide|||JHDDLJJB_00068;tetR;ARG|tetracycline|||JHDDLJJB_00069;tet(A);ARG|tetracycline
NZ_CP023555.1	|||DBHLGPHH_00069;merE;MRG|Mercury_(Hg)|||DBHLGPHH_00070;merD;MRG|Mercury_(Hg)|||DBHLGPHH_00071;merA;MRG|Mercury_(Hg)	|||DBHLGPHH_00026;sul1;ARG|sulfonamide|||DBHLGPHH_00027;qacEdelta1;ARG|multidrug|||DBHLGPHH_00028;AC88_5564;ARG|aminoglycoside|||DBHLGPHH_00029;dfrA15;ARG|trimethoprim|||DBHLGPHH_00037;aph(6)-Id;ARG|aminoglycoside|||DBHLGPHH_00038;str;ARG|aminoglycoside|||DBHLGPHH_00039;sul2;ARG|sulfonamide|||DBHLGPHH_00049;aac(3)-IIe;ARG|aminoglycoside|||DBHLGPHH_00051;catB3;ARG|chloramphenicol|||DBHLGPHH_00053;…
NZ_AP022520.1	|||IAAKNIPD_00121;merE;MRG|Mercury_(Hg)|||IAAKNIPD_00122;merD;MRG|Mercury_(Hg)|||IAAKNIPD_00123;merA;MRG|Mercury_(Hg)|||IAAKNIPD_00124;merC;MRG|Mercury_(Hg)|||IAAKNIPD_00125;merP;MRG|Mercury_(Hg)|||IAAKNIPD_00126;merT;MRG|Mercury_(Hg)|||IAAKNIPD_00127;merR;MRG|Mercury_(Hg)	|||IAAKNIPD_00108;ANT(2)-Ia;ARG|aminoglycoside|||IAAKNIPD_00110;qacEdelta1;ARG|multidrug|||IAAKNIPD_00111;sul1;ARG|sulfonamide|||IAAKNIPD_00116;sul1;ARG|sulfonamide|||IAAKNIPD_00140;tetR;ARG|tetracycline|||IAAKNIPD_00141;tet(A);ARG|tetracycline|||IAAKNIPD_00146;AAC(6)-Ib10;ARG|aminoglycoside|||IAAKNIPD_00155;SG71_24560;ARG|beta-lactam|||IAAKNIPD_00257;MCR-9.1;ARG|polymyxin|||IAAKNIPD_00260;dfrA16…
NZ_CP079156.1	|||ECJGBNME_00288;merR;MRG|Mercury_(Hg)|||ECJGBNME_00289;merT;MRG|Mercury_(Hg)|||ECJGBNME_00290;merP;MRG|Mercury_(Hg)|||ECJGBNME_00291;merC;MRG|Mercury_(Hg)|||ECJGBNME_00292;merA;MRG|Mercury_(Hg)|||ECJGBNME_00293;merD;MRG|Mercury_(Hg)|||ECJGBNME_00294;merE;MRG|Mercury_(Hg)|||ECJGBNME_00302;merR;MRG|Mercury_(Hg)	|||ECJGBNME_00149;AAC(6)-Ib7;ARG|aminoglycoside|||ECJGBNME_00154;tet(59);ARG|tetracycline|||ECJGBNME_00163;dfrA14;ARG|trimethoprim|||ECJGBNME_00168;QnrB17;ARG|quinolone|||ECJGBNME_00174;catB3;ARG|chloramphenicol|||ECJGBNME_00175;OXA-1;ARG|beta-lactam|||ECJGBNME_00176;AAC(6)-Ib-cr;ARG|multidrug|||ECJGBNME_00309;mphE;ARG|macrolide-lincosamide-streptogramin|||ECJGBNME_00310;msr(E);ARG|macrolide-linc…
NZ_AP024500.1	|||HLLCKPHP_00229;merR;MRG|Mercury_(Hg)|||HLLCKPHP_00230;merT;MRG|Mercury_(Hg)|||HLLCKPHP_00231;merP;MRG|Mercury_(Hg)|||HLLCKPHP_00232;merC;MRG|Mercury_(Hg)|||HLLCKPHP_00233;merA;MRG|Mercury_(Hg)|||HLLCKPHP_00234;merD;MRG|Mercury_(Hg)|||HLLCKPHP_00235;merE;MRG|Mercury_(Hg)	|||HLLCKPHP_00065;AAC(6)-Ib10;ARG|aminoglycoside|||HLLCKPHP_00076;catII;ARG|chloramphenicol|||HLLCKPHP_00079;catII;ARG|chloramphenicol|||HLLCKPHP_00082;tet(59);ARG|tetracycline|||HLLCKPHP_00187;MCR-9.1;ARG|polymyxin|||HLLCKPHP_00203;APH(6)-Id;ARG|aminoglycoside|||HLLCKPHP_00204;APH(3)-Ib;ARG|aminoglycoside|||HLLCKPHP_00207;dfrA19;ARG|trimethoprim
NZ_CP043516.1	|||JAHKMMAN_00043;merE;MRG|Mercury_(Hg)|||JAHKMMAN_00044;merD;MRG|Mercury_(Hg)|||JAHKMMAN_00045;merA;MRG|Mercury_(Hg)|||JAHKMMAN_00046;merC;MRG|Mercury_(Hg)|||JAHKMMAN_00047;merP;MRG|Mercury_(Hg)|||JAHKMMAN_00048;merT;MRG|Mercury_(Hg)|||JAHKMMAN_00049;merR;MRG|Mercury_(Hg)	|||JAHKMMAN_00031;blaIMP-1;ARG|beta-lactam|||JAHKMMAN_00033;qacEdelta1;ARG|multidrug|||JAHKMMAN_00034;sul1;ARG|sulfonamide|||JAHKMMAN_00039;sul1;ARG|sulfonamide
NZ_CP070110.1	|||DDCPLNCH_00075;merE;MRG|Mercury_(Hg)|||DDCPLNCH_00076;merD;MRG|Mercury_(Hg)|||DDCPLNCH_00077;merA;MRG|Mercury_(Hg)|||DDCPLNCH_00078;merC;MRG|Mercury_(Hg)|||DDCPLNCH_00079;merP;MRG|Mercury_(Hg)|||DDCPLNCH_00080;merT;MRG|Mercury_(Hg)|||DDCPLNCH_00081;merR;MRG|Mercury_(Hg)	|||DDCPLNCH_00068;dfrA17;ARG|trimethoprim|||DDCPLNCH_00069;aadA5;ARG|aminoglycoside|||DDCPLNCH_00070;qacEdelta1;ARG|multidrug|||DDCPLNCH_00071;sul1;ARG|sulfonamide
NZ_CP072946.1	|||IKOKOLMA_00150;merR;MRG|Mercury_(Hg)|||IKOKOLMA_00151;merT;MRG|Mercury_(Hg)|||IKOKOLMA_00152;merP;MRG|Mercury_(Hg)|||IKOKOLMA_00153;merC;MRG|Mercury_(Hg)|||IKOKOLMA_00154;merA;MRG|Mercury_(Hg)|||IKOKOLMA_00155;merD;MRG|Mercury_(Hg)	|||IKOKOLMA_00128;blaSHV-7;ARG|beta-lactam|||IKOKOLMA_00141;AAC(6)-Ib7;ARG|aminoglycoside|||IKOKOLMA_00142;L360_04877;ARG|aminoglycoside|||IKOKOLMA_00143;OXA-9;ARG|beta-lactam
NZ_AP024583.1	|||IIIOAABB_00180;merE;MRG|Mercury_(Hg)|||IIIOAABB_00181;merD;MRG|Mercury_(Hg)|||IIIOAABB_00182;merA;MRG|Mercury_(Hg)|||IIIOAABB_00183;merC;MRG|Mercury_(Hg)|||IIIOAABB_00184;merP;MRG|Mercury_(Hg)|||IIIOAABB_00185;merT;MRG|Mercury_(Hg)|||IIIOAABB_00186;merR;MRG|Mercury_(Hg)	|||IIIOAABB_00011;tet(59);ARG|tetracycline|||IIIOAABB_00014;catII;ARG|chloramphenicol|||IIIOAABB_00020;sul2;ARG|sulfonamide|||IIIOAABB_00021;APH(3)-Ib;ARG|aminoglycoside|||IIIOAABB_00022;APH(6)-Id;ARG|aminoglycoside|||IIIOAABB_00025;floR;ARG|multidrug|||IIIOAABB_00208;aadA;ARG|aminoglycoside|||IIIOAABB_00209;qacEdelta1;ARG|multidrug|||IIIOAABB_00210;sul1;ARG|sulfonamide|||IIIOAABB_00216;dfrA19;AR…
CP031736.1	|||LGDPPBMB_00078;merE;MRG|Mercury_(Hg)|||LGDPPBMB_00079;merD;MRG|Mercury_(Hg)|||LGDPPBMB_00080;merA;MRG|Mercury_(Hg)|||LGDPPBMB_00081;merC;MRG|Mercury_(Hg)|||LGDPPBMB_00082;merP;MRG|Mercury_(Hg)|||LGDPPBMB_00083;merT;MRG|Mercury_(Hg)|||LGDPPBMB_00084;merR;MRG|Mercury_(Hg)	|||LGDPPBMB_00041;dfrA12;ARG|trimethoprim|||LGDPPBMB_00043;qacEdelta1;ARG|multidrug|||LGDPPBMB_00044;sul1;ARG|sulfonamide|||LGDPPBMB_00051;msr(E);ARG|macrolide-lincosamide-streptogramin|||LGDPPBMB_00052;mphE;ARG|macrolide-lincosamide-streptogramin|||LGDPPBMB_00059;aph(3)-VI;ARG|aminoglycoside|||LGDPPBMB_00172;catB3;ARG|chloramphenicol|||LGDPPBMB_00173;OXA-1;ARG|beta-lactam|||LGDPPBMB_00174;AAC(6)…
NZ_CP050433.1	|||MBEDPNHN_00078;merA;MRG|Mercury_(Hg)|||MBEDPNHN_00079;merC;MRG|Mercury_(Hg)|||MBEDPNHN_00081;merR;MRG|Mercury_(Hg)	|||MBEDPNHN_00003;mphE;ARG|macrolide-lincosamide-streptogramin|||MBEDPNHN_00004;msr(E);ARG|macrolide-lincosamide-streptogramin|||MBEDPNHN_00011;sul1;ARG|sulfonamide|||MBEDPNHN_00014;blaPER-7;ARG|beta-lactam|||MBEDPNHN_00016;sul1;ARG|sulfonamide|||MBEDPNHN_00017;qacEdelta1;ARG|multidrug|||MBEDPNHN_00018;cmlA5;ARG|chloramphenicol|||MBEDPNHN_00019;arr-2;ARG|rifamycin|||MBEDPNHN_00035;sul2;ARG|sulfon…
NZ_CP050041.1	|||IIHBEHCN_00010;merR;MRG|Mercury_(Hg)|||IIHBEHCN_00011;merT;MRG|Mercury_(Hg)|||IIHBEHCN_00012;merP;MRG|Mercury_(Hg)|||IIHBEHCN_00014;merA;MRG|Mercury_(Hg)|||IIHBEHCN_00015;merD;MRG|Mercury_(Hg)|||IIHBEHCN_00016;merE;MRG|Mercury_(Hg)	|||IIHBEHCN_00024;sul3;ARG|sulfonamide|||IIHBEHCN_00027;dfrA12;ARG|trimethoprim|||IIHBEHCN_00036;floR;ARG|multidrug|||IIHBEHCN_00040;Tet(X4);ARG|multidrug|||IIHBEHCN_00043;sul2;ARG|sulfonamide
CP041172.1	|||IMMIEGDG_00068;merR;MRG|Mercury_(Hg)|||IMMIEGDG_00069;merT;MRG|Mercury_(Hg)|||IMMIEGDG_00070;merP;MRG|Mercury_(Hg)|||IMMIEGDG_00071;merA;MRG|Mercury_(Hg)|||IMMIEGDG_00072;merB;MRG|Mercury_(Hg)|||IMMIEGDG_00073;merD;MRG|Mercury_(Hg)|||IMMIEGDG_00074;merE;MRG|Mercury_(Hg)|||IMMIEGDG_00082;merE;MRG|Mercury_(Hg)|||IMMIEGDG_00083;merD;MRG|Mercury_(Hg)	|||IMMIEGDG_00092;floR;ARG|multidrug|||IMMIEGDG_00095;tet(C);ARG|tetracycline|||IMMIEGDG_00096;tetR;ARG|tetracycline|||IMMIEGDG_00098;APH(6)-Id;ARG|aminoglycoside|||IMMIEGDG_00099;APH(3)-Ib;ARG|aminoglycoside|||IMMIEGDG_00100;sul2;ARG|sulfonamide|||IMMIEGDG_00140;CMY-59;ARG|beta-lactam|||IMMIEGDG_00172;sul1;ARG|sulfonamide|||IMMIEGDG_00173;qacEdelta1;ARG|multidrug|||IMMIEGDG_00175;dfrA12;ARG|trim…
NZ_CP058943.1	|||IMEFEJDM_00033;merE;MRG|Mercury_(Hg)|||IMEFEJDM_00034;merD;MRG|Mercury_(Hg)|||IMEFEJDM_00035;merA;MRG|Mercury_(Hg)|||IMEFEJDM_00036;merC;MRG|Mercury_(Hg)|||IMEFEJDM_00037;merP;MRG|Mercury_(Hg)|||IMEFEJDM_00038;merT;MRG|Mercury_(Hg)|||IMEFEJDM_00039;merR;MRG|Mercury_(Hg)	|||IMEFEJDM_00015;arr-2;ARG|rifamycin|||IMEFEJDM_00016;ere(A);ARG|macrolide-lincosamide-streptogramin|||IMEFEJDM_00017;aadA1;ARG|aminoglycoside|||IMEFEJDM_00018;cmlA5;ARG|chloramphenicol|||IMEFEJDM_00019;qacEdelta1;ARG|multidrug|||IMEFEJDM_00020;sul1;ARG|sulfonamide|||IMEFEJDM_00057;vgaC;ARG|macrolide-lincosamide-streptogramin|||IMEFEJDM_00066;AAC(3)-IIa;ARG|aminoglycoside
NZ_CP054752.1	|||NNCMKMJF_00078;merE;MRG|Mercury_(Hg)|||NNCMKMJF_00079;merD;MRG|Mercury_(Hg)|||NNCMKMJF_00080;merA;MRG|Mercury_(Hg)|||NNCMKMJF_00082;merP;MRG|Mercury_(Hg)|||NNCMKMJF_00083;merT;MRG|Mercury_(Hg)|||NNCMKMJF_00084;merR;MRG|Mercury_(Hg)	|||NNCMKMJF_00020;rmtB1;ARG|aminoglycoside|||NNCMKMJF_00063;SHV-134;ARG|beta-lactam
NZ_CP061931.1	|||PBNLJCAO_00009;merR;MRG|Mercury_(Hg)|||PBNLJCAO_00010;merT;MRG|Mercury_(Hg)|||PBNLJCAO_00011;merP;MRG|Mercury_(Hg)|||PBNLJCAO_00012;merA;MRG|Mercury_(Hg)|||PBNLJCAO_00013;merB;MRG|Mercury_(Hg)|||PBNLJCAO_00014;merD;MRG|Mercury_(Hg)|||PBNLJCAO_00015;merE;MRG|Mercury_(Hg)	|||PBNLJCAO_00022;sul1;ARG|sulfonamide|||PBNLJCAO_00025;sul1;ARG|sulfonamide|||PBNLJCAO_00026;qacEdelta1;ARG|multidrug|||PBNLJCAO_00028;aadA;ARG|aminoglycoside|||PBNLJCAO_00029;OXA-10;ARG|beta-lactam|||PBNLJCAO_00030;cmlA5;ARG|chloramphenicol|||PBNLJCAO_00031;arr-2;ARG|rifamycin|||PBNLJCAO_00032;ANT(2)-Ia;ARG|aminoglycoside|||PBNLJCAO_00033;qacH;ARG|quinolone|||PBNLJCAO_00051;str;ARG|aminoglycosi…
NZ_CP030134.1	|||NMFOBDBJ_00020;merE;MRG|Mercury_(Hg)|||NMFOBDBJ_00021;merD;MRG|Mercury_(Hg)|||NMFOBDBJ_00022;merA;MRG|Mercury_(Hg)|||NMFOBDBJ_00024;merP;MRG|Mercury_(Hg)|||NMFOBDBJ_00025;merT;MRG|Mercury_(Hg)|||NMFOBDBJ_00026;merR;MRG|Mercury_(Hg)	|||NMFOBDBJ_00033;vgaC;ARG|macrolide-lincosamide-streptogramin
NZ_CP016864.1	|||ABENCLKP_00057;merT;MRG|Mercury_(Hg)|||ABENCLKP_00058;merP;MRG|Mercury_(Hg)|||ABENCLKP_00061;merP;MRG|Mercury_(Hg)|||ABENCLKP_00063;merA;MRG|Mercury_(Hg)	|||ABENCLKP_00068;tet(C);ARG|tetracycline|||ABENCLKP_00069;tetR;ARG|tetracycline|||ABENCLKP_00072;sul2;ARG|sulfonamide
NZ_CP049189.1	|||NANGCAAL_00203;merE;MRG|Mercury_(Hg)|||NANGCAAL_00204;merD;MRG|Mercury_(Hg)|||NANGCAAL_00205;merB;MRG|Mercury_(Hg)|||NANGCAAL_00211;merB1;MRG|Mercury_(Hg)|||NANGCAAL_00212;merG;MRG|Mercury_(Hg)|||NANGCAAL_00213;merA;MRG|Mercury_(Hg)|||NANGCAAL_00214;merP;MRG|Mercury_(Hg)|||NANGCAAL_00215;merT;MRG|Mercury_(Hg)|||NANGCAAL_00216;merR;MRG|Mercury_(Hg)|||NANGCAAL_00424;merR;MRG|Mercury_(Hg)|||NANGC…	|||NANGCAAL_00011;Mrx;ARG|macrolide-lincosamide-streptogramin|||NANGCAAL_00017;dfrA19;ARG|trimethoprim|||NANGCAAL_00021;APH(3)-Ib;ARG|aminoglycoside|||NANGCAAL_00022;APH(6)-Id;ARG|aminoglycoside|||NANGCAAL_00076;aph(3)-Ia;ARG|aminoglycoside|||NANGCAAL_00163;tet(59);ARG|tetracycline|||NANGCAAL_00166;catII;ARG|chloramphenicol|||NANGCAAL_00358;aac(6)-IIc;ARG|aminoglycoside|||NANGCAAL_00363;AAC(3)-II…
NZ_JABXTO010000002.1	|||EDDKAKDM_00115;merR;MRG|Mercury_(Hg)|||EDDKAKDM_00116;merT;MRG|Mercury_(Hg)|||EDDKAKDM_00117;merP;MRG|Mercury_(Hg)|||EDDKAKDM_00119;merA;MRG|Mercury_(Hg)|||EDDKAKDM_00120;merD;MRG|Mercury_(Hg)|||EDDKAKDM_00121;merE;MRG|Mercury_(Hg)	|||EDDKAKDM_00110;tetR;ARG|tetracycline|||EDDKAKDM_00111;tet(B);ARG|tetracycline|||EDDKAKDM_00125;aph(3)-Ia;ARG|aminoglycoside|||EDDKAKDM_00127;APH(6)-Id;ARG|aminoglycoside|||EDDKAKDM_00128;APH(3)-Ib;ARG|aminoglycoside|||EDDKAKDM_00129;sul2;ARG|sulfonamide|||EDDKAKDM_00136;Mrx;ARG|macrolide-lincosamide-streptogramin
NZ_CP024140.1	|||ELGAAHNC_00082;merR;MRG|Mercury_(Hg)	|||ELGAAHNC_00027;vgaC;ARG|macrolide-lincosamide-streptogramin|||ELGAAHNC_00041;aph(3)-Ia;ARG|aminoglycoside|||ELGAAHNC_00047;sul3;ARG|sulfonamide|||ELGAAHNC_00051;dfrA14;ARG|trimethoprim|||ELGAAHNC_00064;floR;ARG|multidrug|||ELGAAHNC_00067;tet(C);ARG|tetracycline|||ELGAAHNC_00068;tetR;ARG|tetracycline|||ELGAAHNC_00069;APH(6)-Id;ARG|aminoglycoside|||ELGAAHNC_00070;APH(3)-Ib;ARG|aminoglycoside|||E…
NZ_CP018652.1	|||LLFGMPPL_00175;merR;MRG|Mercury_(Hg)|||LLFGMPPL_00176;merT;MRG|Mercury_(Hg)|||LLFGMPPL_00177;merP;MRG|Mercury_(Hg)|||LLFGMPPL_00179;merA;MRG|Mercury_(Hg)|||LLFGMPPL_00180;merD;MRG|Mercury_(Hg)|||LLFGMPPL_00181;merE;MRG|Mercury_(Hg)	|||LLFGMPPL_00101;tetD;ARG|tetracycline|||LLFGMPPL_00102;tetC;ARG|tetracycline|||LLFGMPPL_00103;tet(B);ARG|tetracycline|||LLFGMPPL_00104;tetR;ARG|tetracycline|||LLFGMPPL_00140;APH(3)-Ib;ARG|aminoglycoside|||LLFGMPPL_00141;APH(6)-Id;ARG|aminoglycoside|||LLFGMPPL_00187;catI;ARG|chloramphenicol
NZ_AP025011.1	|||BJDCOPBL_00043;merE;MRG|Mercury_(Hg)|||BJDCOPBL_00044;merD;MRG|Mercury_(Hg)|||BJDCOPBL_00045;merA;MRG|Mercury_(Hg)|||BJDCOPBL_00047;merP;MRG|Mercury_(Hg)|||BJDCOPBL_00048;merT;MRG|Mercury_(Hg)|||BJDCOPBL_00049;merR;MRG|Mercury_(Hg)	|||BJDCOPBL_00114;mcr-10.1;ARG|polymyxin|||BJDCOPBL_00169;APH(6)-Id;ARG|aminoglycoside|||BJDCOPBL_00170;APH(3)-Ib;ARG|aminoglycoside|||BJDCOPBL_00173;toprJ1;ARG|tetracycline|||BJDCOPBL_00174;tmexD1;ARG|tetracycline|||BJDCOPBL_00175;tmexC2;ARG|tetracycline
NZ_CP048384.1	|||NDINNKAJ_00196;merE;MRG|Mercury_(Hg)|||NDINNKAJ_00197;merD;MRG|Mercury_(Hg)|||NDINNKAJ_00198;merA;MRG|Mercury_(Hg)|||NDINNKAJ_00199;merC;MRG|Mercury_(Hg)|||NDINNKAJ_00200;merP;MRG|Mercury_(Hg)|||NDINNKAJ_00201;merT;MRG|Mercury_(Hg)|||NDINNKAJ_00202;merR;MRG|Mercury_(Hg)	|||NDINNKAJ_00146;aph(3)-Ia;ARG|aminoglycoside|||NDINNKAJ_00148;APH(6)-Id;ARG|aminoglycoside|||NDINNKAJ_00149;APH(3)-Ib;ARG|aminoglycoside|||NDINNKAJ_00150;sul2;ARG|sulfonamide|||NDINNKAJ_00155;ANT(2)-Ia;ARG|aminoglycoside|||NDINNKAJ_00166;dfrA12;ARG|trimethoprim|||NDINNKAJ_00168;qacEdelta1;ARG|multidrug|||NDINNKAJ_00210;blaCTX-M-25;ARG|beta-lactam
NZ_CP027067.1	|||GCFPDEML_00058;merR;MRG|Mercury_(Hg)|||GCFPDEML_00059;merT;MRG|Mercury_(Hg)|||GCFPDEML_00060;merP;MRG|Mercury_(Hg)|||GCFPDEML_00062;merA;MRG|Mercury_(Hg)|||GCFPDEML_00063;merD;MRG|Mercury_(Hg)|||GCFPDEML_00064;merE;MRG|Mercury_(Hg)	|||GCFPDEML_00015;fosA3;ARG|fosfomycin|||GCFPDEML_00021;rmtB1;ARG|aminoglycoside|||GCFPDEML_00080;vgaC;ARG|macrolide-lincosamide-streptogramin|||GCFPDEML_00143;catII;ARG|chloramphenicol
NZ_CP081348.1	|||FHMDJPIA_00202;merP;MRG|Mercury_(Hg)|||FHMDJPIA_00208;merE;MRG|Mercury_(Hg)|||FHMDJPIA_00209;merD;MRG|Mercury_(Hg)|||FHMDJPIA_00210;merA;MRG|Mercury_(Hg)|||FHMDJPIA_00211;merF;MRG|Mercury_(Hg)|||FHMDJPIA_00212;merP;MRG|Mercury_(Hg)|||FHMDJPIA_00213;merT;MRG|Mercury_(Hg)|||FHMDJPIA_00214;merR;MRG|Mercury_(Hg)|||FHMDJPIA_00220;merR;MRG|Mercury_(Hg)|||FHMDJPIA_00221;merT;MRG|Mercury_(Hg)|||FHMDJP…	|||FHMDJPIA_00463;AAC(3)-IIa;ARG|aminoglycoside|||FHMDJPIA_00470;Mrx;ARG|macrolide-lincosamide-streptogramin
NZ_CP007636.1	|||GKFEOGFD_00183;merA;MRG|Mercury_(Hg)|||GKFEOGFD_00184;merP;MRG|Mercury_(Hg)|||GKFEOGFD_00185;merT;MRG|Mercury_(Hg)|||GKFEOGFD_00186;merR;MRG|Mercury_(Hg)	|||GKFEOGFD_00054;aac(3)-IIe;ARG|aminoglycoside|||GKFEOGFD_00061;floR;ARG|multidrug|||GKFEOGFD_00064;tet(C);ARG|tetracycline|||GKFEOGFD_00065;tetR;ARG|tetracycline|||GKFEOGFD_00067;APH(6)-Id;ARG|aminoglycoside|||GKFEOGFD_00068;APH(3)-Ib;ARG|aminoglycoside|||GKFEOGFD_00069;sul2;ARG|sulfonamide|||GKFEOGFD_00106;CMY-59;ARG|beta-lactam|||GKFEOGFD_00163;arr-3;ARG|rifamycin|||GKFEOGFD_00164;dfrA27;ARG|…
NZ_CP063333.1	|||APBMNBOF_00051;merR;MRG|Mercury_(Hg)|||APBMNBOF_00052;merT;MRG|Mercury_(Hg)|||APBMNBOF_00053;merP;MRG|Mercury_(Hg)|||APBMNBOF_00055;merA;MRG|Mercury_(Hg)|||APBMNBOF_00056;merD;MRG|Mercury_(Hg)|||APBMNBOF_00057;merE;MRG|Mercury_(Hg)	|||APBMNBOF_00062;tetM;ARG|tetracycline|||APBMNBOF_00073;tet(C);ARG|tetracycline|||APBMNBOF_00074;tetR;ARG|tetracycline|||APBMNBOF_00080;dfrA12;ARG|trimethoprim|||APBMNBOF_00081;Ant2Ia;ARG|aminoglycoside|||APBMNBOF_00083;sul3;ARG|sulfonamide|||APBMNBOF_00120;sul2;ARG|sulfonamide|||APBMNBOF_00124;floR;ARG|multidrug
NZ_JACYGD010000001.1	|||IMIFDCLJ_00124;merP;MRG|Mercury_(Hg)|||IMIFDCLJ_00125;merT;MRG|Mercury_(Hg)|||IMIFDCLJ_00126;merR;MRG|Mercury_(Hg)	|||IMIFDCLJ_00105;vgaC;ARG|macrolide-lincosamide-streptogramin|||IMIFDCLJ_00116;tet(A);ARG|tetracycline|||IMIFDCLJ_00117;tetR;ARG|tetracycline
CP035180.1	|||KBKNLFNH_00289;merE;MRG|Mercury_(Hg)|||KBKNLFNH_00290;merD;MRG|Mercury_(Hg)|||KBKNLFNH_00291;merA;MRG|Mercury_(Hg)|||KBKNLFNH_00292;merC;MRG|Mercury_(Hg)|||KBKNLFNH_00293;merP;MRG|Mercury_(Hg)|||KBKNLFNH_00294;merT;MRG|Mercury_(Hg)|||KBKNLFNH_00295;merR;MRG|Mercury_(Hg)	|||KBKNLFNH_00249;AAC(6)-Ib7;ARG|aminoglycoside|||KBKNLFNH_00256;dfrA12;ARG|trimethoprim|||KBKNLFNH_00258;qacEdelta1;ARG|multidrug|||KBKNLFNH_00259;sul1;ARG|sulfonamide|||KBKNLFNH_00272;msr(E);ARG|macrolide-lincosamide-streptogramin|||KBKNLFNH_00273;mphE;ARG|macrolide-lincosamide-streptogramin|||KBKNLFNH_00280;blaSHV-1;ARG|beta-lactam
NZ_CP081821.1	|||LPNNMEPD_00091;merR;MRG|Mercury_(Hg)|||LPNNMEPD_00092;merT;MRG|Mercury_(Hg)|||LPNNMEPD_00093;merP;MRG|Mercury_(Hg)|||LPNNMEPD_00095;merA;MRG|Mercury_(Hg)|||LPNNMEPD_00096;merD;MRG|Mercury_(Hg)|||LPNNMEPD_00097;merE;MRG|Mercury_(Hg)	|||LPNNMEPD_00084;vgaC;ARG|macrolide-lincosamide-streptogramin|||LPNNMEPD_00174;rmtB1;ARG|aminoglycoside|||LPNNMEPD_00180;fosA3;ARG|fosfomycin|||LPNNMEPD_00221;catII;ARG|chloramphenicol
NZ_CP024552.1	|||MBMCEJBA_00034;merR;MRG|Mercury_(Hg)|||MBMCEJBA_00035;merT;MRG|Mercury_(Hg)|||MBMCEJBA_00036;merP;MRG|Mercury_(Hg)|||MBMCEJBA_00037;merC;MRG|Mercury_(Hg)|||MBMCEJBA_00038;merA;MRG|Mercury_(Hg)|||MBMCEJBA_00039;merD;MRG|Mercury_(Hg)|||MBMCEJBA_00040;merE;MRG|Mercury_(Hg)	|||MBMCEJBA_00014;AAC(6)-Ib-cr;ARG|multidrug|||MBMCEJBA_00015;OXA-1;ARG|beta-lactam|||MBMCEJBA_00016;catB3;ARG|chloramphenicol|||MBMCEJBA_00018;aac(3)-IIe;ARG|aminoglycoside|||MBMCEJBA_00043;QnrB17;ARG|quinolone|||MBMCEJBA_00070;APH(6)-Id;ARG|aminoglycoside|||MBMCEJBA_00071;APH(3)-Ib;ARG|aminoglycoside|||MBMCEJBA_00072;sul2;ARG|sulfonamide|||MBMCEJBA_00094;vgaC;ARG|macrolide-lincosamide-streptogr…
NZ_CP040362.1	|||KHGIJJPJ_00083;merR;MRG|Mercury_(Hg)|||KHGIJJPJ_00084;merT;MRG|Mercury_(Hg)|||KHGIJJPJ_00085;merP;MRG|Mercury_(Hg)|||KHGIJJPJ_00086;merC;MRG|Mercury_(Hg)|||KHGIJJPJ_00087;merA;MRG|Mercury_(Hg)|||KHGIJJPJ_00089;merE;MRG|Mercury_(Hg)	|||KHGIJJPJ_00007;floR;ARG|multidrug|||KHGIJJPJ_00013;tet(59);ARG|tetracycline|||KHGIJJPJ_00025;AAC(6)-Ib-cr;ARG|multidrug|||KHGIJJPJ_00026;arr-3;ARG|rifamycin|||KHGIJJPJ_00027;dfrA27;ARG|trimethoprim|||KHGIJJPJ_00028;aadA16;ARG|aminoglycoside|||KHGIJJPJ_00029;qacEdelta1;ARG|multidrug|||KHGIJJPJ_00030;sul1;ARG|sulfonamide|||KHGIJJPJ_00033;QnrB43;ARG|quinolone|||KHGIJJPJ_00035;qacEdelta1;ARG|multi…
NZ_CP029135.1	|||CBKIHKBC_00050;merE;MRG|Mercury_(Hg)|||CBKIHKBC_00051;merD;MRG|Mercury_(Hg)|||CBKIHKBC_00052;merA;MRG|Mercury_(Hg)|||CBKIHKBC_00054;merC;MRG|Mercury_(Hg)|||CBKIHKBC_00055;merP;MRG|Mercury_(Hg)|||CBKIHKBC_00056;merT;MRG|Mercury_(Hg)|||CBKIHKBC_00057;merR;MRG|Mercury_(Hg)	|||CBKIHKBC_00009;dfrA14;ARG|trimethoprim|||CBKIHKBC_00042;APH(6)-Id;ARG|aminoglycoside|||CBKIHKBC_00043;APH(3)-Ib;ARG|aminoglycoside|||CBKIHKBC_00044;sul2;ARG|sulfonamide|||CBKIHKBC_00075;vgaC;ARG|macrolide-lincosamide-streptogramin
NZ_CP035381.1	|||DOBFCJNC_00055;merR;MRG|Mercury_(Hg)|||DOBFCJNC_00056;merT;MRG|Mercury_(Hg)|||DOBFCJNC_00057;merP;MRG|Mercury_(Hg)|||DOBFCJNC_00058;merC;MRG|Mercury_(Hg)|||DOBFCJNC_00059;merA;MRG|Mercury_(Hg)|||DOBFCJNC_00060;merD;MRG|Mercury_(Hg)|||DOBFCJNC_00061;merE;MRG|Mercury_(Hg)	|||DOBFCJNC_00010;AAC(6)-Ib-cr;ARG|multidrug|||DOBFCJNC_00011;arr-3;ARG|rifamycin|||DOBFCJNC_00012;dfrA27;ARG|trimethoprim|||DOBFCJNC_00013;aadA16;ARG|aminoglycoside|||DOBFCJNC_00014;qacEdelta1;ARG|multidrug|||DOBFCJNC_00015;sul1;ARG|sulfonamide|||DOBFCJNC_00018;QnrB43;ARG|quinolone|||DOBFCJNC_00020;qacEdelta1;ARG|multidrug|||DOBFCJNC_00021;sul1;ARG|sulfonamide|||DOBFCJNC_00069;floR;ARG|multidrug
NZ_JAHQYA010000341.1	|||DLEPOBNB_00032;merA;MRG|Mercury_(Hg)|||DLEPOBNB_00033;merC;MRG|Mercury_(Hg)|||DLEPOBNB_00034;merP;MRG|Mercury_(Hg)|||DLEPOBNB_00035;merT;MRG|Mercury_(Hg)|||DLEPOBNB_00036;merR;MRG|Mercury_(Hg)	|||DLEPOBNB_00009;sul2;ARG|sulfonamide|||DLEPOBNB_00010;APH(3)-Ib;ARG|aminoglycoside|||DLEPOBNB_00011;APH(6)-Id;ARG|aminoglycoside|||DLEPOBNB_00052;vgaC;ARG|macrolide-lincosamide-streptogramin|||DLEPOBNB_00070;dfrA14;ARG|trimethoprim|||DLEPOBNB_00072;AAC(6)-Ib-cr;ARG|multidrug|||DLEPOBNB_00073;OXA-1;ARG|beta-lactam|||DLEPOBNB_00074;catB3;ARG|chloramphenicol
NZ_CP024550.1	|||DFECEAAA_00174;merE;MRG|Mercury_(Hg)|||DFECEAAA_00175;merD;MRG|Mercury_(Hg)|||DFECEAAA_00176;merA;MRG|Mercury_(Hg)|||DFECEAAA_00178;merP;MRG|Mercury_(Hg)|||DFECEAAA_00179;merT;MRG|Mercury_(Hg)|||DFECEAAA_00180;merR;MRG|Mercury_(Hg)|||DFECEAAA_00198;merR;MRG|Mercury_(Hg)|||DFECEAAA_00199;merT;MRG|Mercury_(Hg)|||DFECEAAA_00200;merP;MRG|Mercury_(Hg)|||DFECEAAA_00201;merA;MRG|Mercury_(Hg)|||DFECEA…	|||DFECEAAA_00153;dfrA12;ARG|trimethoprim|||DFECEAAA_00155;qacEdelta1;ARG|multidrug|||DFECEAAA_00156;sul1;ARG|sulfonamide|||DFECEAAA_00194;tetR;ARG|tetracycline|||DFECEAAA_00195;tet(A);ARG|tetracycline
NZ_CP027158.1	|||AKIMMGCL_00026;merA;MRG|Mercury_(Hg)|||AKIMMGCL_00027;merD;MRG|Mercury_(Hg)|||AKIMMGCL_00028;merE;MRG|Mercury_(Hg)	|||AKIMMGCL_00020;vgaC;ARG|macrolide-lincosamide-streptogramin
CP026551.1	|||CFIKIPLE_00110;merE;MRG|Mercury_(Hg)|||CFIKIPLE_00111;merD;MRG|Mercury_(Hg)|||CFIKIPLE_00112;merA;MRG|Mercury_(Hg)|||CFIKIPLE_00114;merP;MRG|Mercury_(Hg)|||CFIKIPLE_00115;merT;MRG|Mercury_(Hg)|||CFIKIPLE_00116;merR;MRG|Mercury_(Hg)	|||CFIKIPLE_00123;AAC(3)-IIa;ARG|aminoglycoside|||CFIKIPLE_00126;Mrx;ARG|macrolide-lincosamide-streptogramin|||CFIKIPLE_00130;sul1;ARG|sulfonamide|||CFIKIPLE_00131;qacEdelta1;ARG|multidrug|||CFIKIPLE_00132;arr-3;ARG|rifamycin|||CFIKIPLE_00133;catB3;ARG|chloramphenicol|||CFIKIPLE_00134;OXA-1;ARG|beta-lactam|||CFIKIPLE_00135;AAC(6)-Ib-cr;ARG|multidrug
NZ_LT991959.1	|||OPPMELGO_00048;merR;MRG|Mercury_(Hg)|||OPPMELGO_00049;merT;MRG|Mercury_(Hg)|||OPPMELGO_00050;merP;MRG|Mercury_(Hg)|||OPPMELGO_00051;merC;MRG|Mercury_(Hg)|||OPPMELGO_00052;merA;MRG|Mercury_(Hg)|||OPPMELGO_00053;merD;MRG|Mercury_(Hg)|||OPPMELGO_00054;merE;MRG|Mercury_(Hg)	|||OPPMELGO_00042;vgaC;ARG|macrolide-lincosamide-streptogramin|||OPPMELGO_00071;sul1;ARG|sulfonamide|||OPPMELGO_00073;APH(6)-Id;ARG|aminoglycoside
NZ_CP008825.1	|||HKNIFFKD_00108;merE;MRG|Mercury_(Hg)|||HKNIFFKD_00109;merD;MRG|Mercury_(Hg)|||HKNIFFKD_00110;merA;MRG|Mercury_(Hg)|||HKNIFFKD_00111;merC;MRG|Mercury_(Hg)|||HKNIFFKD_00112;merP;MRG|Mercury_(Hg)|||HKNIFFKD_00113;merT;MRG|Mercury_(Hg)|||HKNIFFKD_00114;merR;MRG|Mercury_(Hg)	|||HKNIFFKD_00144;ANT(2)-Ia;ARG|aminoglycoside|||HKNIFFKD_00145;catB3;ARG|chloramphenicol|||HKNIFFKD_00146;qacEdelta1;ARG|multidrug|||HKNIFFKD_00147;sul1;ARG|sulfonamide|||HKNIFFKD_00152;MCR-9.1;ARG|polymyxin|||HKNIFFKD_00185;aph(3)-Ia;ARG|aminoglycoside
NC_020180.1	|||NHBENHFA_00158;merR;MRG|Mercury_(Hg)|||NHBENHFA_00159;merT;MRG|Mercury_(Hg)|||NHBENHFA_00160;merP;MRG|Mercury_(Hg)|||NHBENHFA_00161;merC;MRG|Mercury_(Hg)|||NHBENHFA_00162;merA;MRG|Mercury_(Hg)|||NHBENHFA_00163;merD;MRG|Mercury_(Hg)|||NHBENHFA_00164;merE;MRG|Mercury_(Hg)|||NHBENHFA_00186;merE;MRG|Mercury_(Hg)|||NHBENHFA_00187;merD;MRG|Mercury_(Hg)|||NHBENHFA_00188;merA;MRG|Mercury_(Hg)|||NHBENH…	|||NHBENHFA_00057;sul2;ARG|sulfonamide|||NHBENHFA_00176;dfrA15;ARG|trimethoprim|||NHBENHFA_00177;aadA1;ARG|aminoglycoside|||NHBENHFA_00178;qacEdelta1;ARG|multidrug|||NHBENHFA_00179;sul1;ARG|sulfonamide
NZ_CP060516.1	|||PAPDIGIO_00104;merE;MRG|Mercury_(Hg)|||PAPDIGIO_00105;merD;MRG|Mercury_(Hg)|||PAPDIGIO_00106;merA;MRG|Mercury_(Hg)|||PAPDIGIO_00107;merC;MRG|Mercury_(Hg)|||PAPDIGIO_00108;merP;MRG|Mercury_(Hg)|||PAPDIGIO_00109;merT;MRG|Mercury_(Hg)|||PAPDIGIO_00110;merR;MRG|Mercury_(Hg)	|||PAPDIGIO_00115;dfrA19;ARG|trimethoprim|||PAPDIGIO_00118;APH(3)-Ib;ARG|aminoglycoside|||PAPDIGIO_00119;APH(6)-Id;ARG|aminoglycoside|||PAPDIGIO_00135;MCR-9.1;ARG|polymyxin|||PAPDIGIO_00245;SG71_24560;ARG|beta-lactam|||PAPDIGIO_00253;sul1;ARG|sulfonamide|||PAPDIGIO_00256;blaDHA-1;ARG|beta-lactam|||PAPDIGIO_00273;sul1;ARG|sulfonamide|||PAPDIGIO_00274;qacEdelta1;ARG|multidrug|||PAPDIGIO_00275;EreA2…
NZ_CP026242.1	|||LINNPDCC_00385;merE;MRG|Mercury_(Hg)|||LINNPDCC_00386;merD;MRG|Mercury_(Hg)|||LINNPDCC_00387;merA;MRG|Mercury_(Hg)|||LINNPDCC_00388;merC;MRG|Mercury_(Hg)|||LINNPDCC_00389;merP;MRG|Mercury_(Hg)|||LINNPDCC_00390;merT;MRG|Mercury_(Hg)|||LINNPDCC_00391;merR;MRG|Mercury_(Hg)	|||LINNPDCC_00365;dfrA15;ARG|trimethoprim|||LINNPDCC_00366;AC88_5564;ARG|aminoglycoside|||LINNPDCC_00372;AAC(3)-Ia;ARG|aminoglycoside|||LINNPDCC_00375;aadA1;ARG|aminoglycoside|||LINNPDCC_00376;qacEdelta1;ARG|multidrug|||LINNPDCC_00377;sul1;ARG|sulfonamide|||LINNPDCC_00380;sul1;ARG|sulfonamide
NZ_JAJHPW010000004.1	|||LIMDACCL_00072;merR;MRG|Mercury_(Hg)|||LIMDACCL_00073;merT;MRG|Mercury_(Hg)|||LIMDACCL_00074;merP;MRG|Mercury_(Hg)|||LIMDACCL_00076;merA;MRG|Mercury_(Hg)|||LIMDACCL_00077;merD;MRG|Mercury_(Hg)	|||LIMDACCL_00082;Mrx;ARG|macrolide-lincosamide-streptogramin|||LIMDACCL_00090;sul1;ARG|sulfonamide|||LIMDACCL_00091;qacEdelta1;ARG|multidrug|||LIMDACCL_00092;arr-3;ARG|rifamycin|||LIMDACCL_00093;catB3;ARG|chloramphenicol|||LIMDACCL_00094;OXA-1;ARG|beta-lactam|||LIMDACCL_00095;AAC(6)-Ib-cr;ARG|multidrug|||LIMDACCL_00100;AAC(3)-IIa;ARG|aminoglycoside|||LIMDACCL_00130;tet(A);ARG|tetracycline|||LIMD…
NZ_CP050732.1	|||HJMFMEAB_00194;merD;MRG|Mercury_(Hg)	|||HJMFMEAB_00042;floR;ARG|multidrug|||HJMFMEAB_00045;tet(C);ARG|tetracycline|||HJMFMEAB_00046;tetR;ARG|tetracycline|||HJMFMEAB_00048;APH(6)-Id;ARG|aminoglycoside|||HJMFMEAB_00049;APH(3)-Ib;ARG|aminoglycoside|||HJMFMEAB_00050;sul2;ARG|sulfonamide|||HJMFMEAB_00092;catII;ARG|chloramphenicol|||HJMFMEAB_00094;AAC(3)-IIa;ARG|aminoglycoside|||HJMFMEAB_00110;mcr-3.1;ARG|polymyxin
NZ_CP011601.1	|||FEJJOJLA_00229;merE;MRG|Mercury_(Hg)|||FEJJOJLA_00230;merD;MRG|Mercury_(Hg)|||FEJJOJLA_00231;merA;MRG|Mercury_(Hg)|||FEJJOJLA_00232;merC;MRG|Mercury_(Hg)|||FEJJOJLA_00233;merP;MRG|Mercury_(Hg)|||FEJJOJLA_00234;merT;MRG|Mercury_(Hg)|||FEJJOJLA_00235;merR;MRG|Mercury_(Hg)	|||FEJJOJLA_00180;catII;ARG|chloramphenicol|||FEJJOJLA_00185;aac(6)-IIc;ARG|aminoglycoside|||FEJJOJLA_00189;AAC(3)-IIb;ARG|aminoglycoside|||FEJJOJLA_00190;arr;ARG|rifamycin|||FEJJOJLA_00192;EreA2;ARG|macrolide-lincosamide-streptogramin|||FEJJOJLA_00193;qacEdelta1;ARG|multidrug|||FEJJOJLA_00194;sul1;ARG|sulfonamide|||FEJJOJLA_00200;sul2;ARG|sulfonamide|||FEJJOJLA_00255;catII;ARG|chloramphenicol|||…
NZ_AP022134.1	|||JCCDGOAO_00134;merE;MRG|Mercury_(Hg)|||JCCDGOAO_00135;merD;MRG|Mercury_(Hg)|||JCCDGOAO_00136;merA;MRG|Mercury_(Hg)|||JCCDGOAO_00137;merC;MRG|Mercury_(Hg)|||JCCDGOAO_00138;merP;MRG|Mercury_(Hg)|||JCCDGOAO_00139;merT;MRG|Mercury_(Hg)|||JCCDGOAO_00140;merR;MRG|Mercury_(Hg)	|||JCCDGOAO_00122;qacEdelta1;ARG|multidrug|||JCCDGOAO_00123;sul1;ARG|sulfonamide|||JCCDGOAO_00128;sul1;ARG|sulfonamide|||JCCDGOAO_00153;tetR;ARG|tetracycline|||JCCDGOAO_00154;tet(A);ARG|tetracycline|||JCCDGOAO_00160;catI;ARG|chloramphenicol|||JCCDGOAO_00163;dfrA16;ARG|trimethoprim|||JCCDGOAO_00165;qacEdelta1;ARG|multidrug|||JCCDGOAO_00166;sul1;ARG|sulfonamide|||JCCDGOAO_00168;blaCTX-M-9;ARG|beta-…
NZ_CP040126.1	|||DNDEBGHB_00035;merP;MRG|Mercury_(Hg)	|||DNDEBGHB_00012;AAC(6)-Ib9;ARG|aminoglycoside|||DNDEBGHB_00013;blaIMP-45;ARG|beta-lactam|||DNDEBGHB_00015;OXA-1;ARG|beta-lactam|||DNDEBGHB_00016;catB3;ARG|chloramphenicol|||DNDEBGHB_00017;qacEdelta1;ARG|multidrug|||DNDEBGHB_00018;sul1;ARG|sulfonamide|||DNDEBGHB_00026;qacH;ARG|quinolone
NZ_CP068617.1	|||GNNIBCOC_00018;merE;MRG|Mercury_(Hg)|||GNNIBCOC_00019;merD;MRG|Mercury_(Hg)|||GNNIBCOC_00020;merA;MRG|Mercury_(Hg)	|||GNNIBCOC_00025;vgaC;ARG|macrolide-lincosamide-streptogramin|||GNNIBCOC_00032;AAC(6)-Ib7;ARG|aminoglycoside|||GNNIBCOC_00053;qacH;ARG|quinolone|||GNNIBCOC_00059;aac(3)-IVa;ARG|aminoglycoside|||GNNIBCOC_00060;aph(4)-Ia;ARG|aminoglycoside
NZ_CP029441.1	|||ALACFAEB_00035;merE;MRG|Mercury_(Hg)|||ALACFAEB_00036;merD;MRG|Mercury_(Hg)|||ALACFAEB_00037;merA;MRG|Mercury_(Hg)|||ALACFAEB_00039;merP;MRG|Mercury_(Hg)|||ALACFAEB_00040;merT;MRG|Mercury_(Hg)|||ALACFAEB_00041;merR;MRG|Mercury_(Hg)	|||ALACFAEB_00025;dfrA14;ARG|trimethoprim
NZ_CP075551.1	|||FDABAFOP_00113;merR;MRG|Mercury_(Hg)|||FDABAFOP_00114;merT;MRG|Mercury_(Hg)|||FDABAFOP_00115;merP;MRG|Mercury_(Hg)|||FDABAFOP_00116;merA;MRG|Mercury_(Hg)|||FDABAFOP_00117;merD;MRG|Mercury_(Hg)|||FDABAFOP_00118;merE;MRG|Mercury_(Hg)|||FDABAFOP_00150;merR;MRG|Mercury_(Hg)|||FDABAFOP_00151;merT;MRG|Mercury_(Hg)|||FDABAFOP_00152;merP;MRG|Mercury_(Hg)|||FDABAFOP_00153;merA;MRG|Mercury_(Hg)|||FDABAF…	|||FDABAFOP_00119;APH(6)-Id;ARG|aminoglycoside|||FDABAFOP_00120;str;ARG|aminoglycoside|||FDABAFOP_00123;toprJ1;ARG|tetracycline|||FDABAFOP_00126;tmexC1;ARG|tetracycline|||FDABAFOP_00136;mphE;ARG|macrolide-lincosamide-streptogramin|||FDABAFOP_00137;msr(E);ARG|macrolide-lincosamide-streptogramin|||FDABAFOP_00139;sul1;ARG|sulfonamide|||FDABAFOP_00142;blaDHA-1;ARG|beta-lactam|||FDABAFOP_00156;APH(6)-…
NZ_CP021853.1	|||GHECJIGM_00007;merE;MRG|Mercury_(Hg)|||GHECJIGM_00008;merD;MRG|Mercury_(Hg)|||GHECJIGM_00009;merA;MRG|Mercury_(Hg)|||GHECJIGM_00011;merP;MRG|Mercury_(Hg)|||GHECJIGM_00012;merT;MRG|Mercury_(Hg)|||GHECJIGM_00013;merR;MRG|Mercury_(Hg)	|||GHECJIGM_00001;qacEdelta1;ARG|multidrug|||GHECJIGM_00002;sul1;ARG|sulfonamide|||GHECJIGM_00109;AAC(6)-Ib10;ARG|aminoglycoside|||GHECJIGM_00114;tet(59);ARG|tetracycline|||GHECJIGM_00119;floR;ARG|multidrug|||GHECJIGM_00123;sul2;ARG|sulfonamide|||GHECJIGM_00212;dfrA14;ARG|trimethoprim|||GHECJIGM_00213;arr-2;ARG|rifamycin|||GHECJIGM_00214;cmlA5;ARG|chloramphenicol|||GHECJIGM_00215;OXA-10;ARG|beta-…
NZ_CP040535.1	|||EHOAGGJK_00200;merE;MRG|Mercury_(Hg)|||EHOAGGJK_00201;merD;MRG|Mercury_(Hg)|||EHOAGGJK_00202;merA;MRG|Mercury_(Hg)|||EHOAGGJK_00204;merP;MRG|Mercury_(Hg)|||EHOAGGJK_00205;merT;MRG|Mercury_(Hg)|||EHOAGGJK_00206;merR;MRG|Mercury_(Hg)	|||EHOAGGJK_00083;catII;ARG|chloramphenicol|||EHOAGGJK_00115;fosA3;ARG|fosfomycin|||EHOAGGJK_00121;rmtB1;ARG|aminoglycoside
NZ_CP056257.1	|||OIIGDLBI_00021;merE;MRG|Mercury_(Hg)|||OIIGDLBI_00022;merD;MRG|Mercury_(Hg)|||OIIGDLBI_00023;merA;MRG|Mercury_(Hg)|||OIIGDLBI_00024;merC;MRG|Mercury_(Hg)|||OIIGDLBI_00025;merP;MRG|Mercury_(Hg)|||OIIGDLBI_00026;merT;MRG|Mercury_(Hg)|||OIIGDLBI_00027;merR;MRG|Mercury_(Hg)	|||OIIGDLBI_00074;vgaC;ARG|macrolide-lincosamide-streptogramin
NZ_CP024566.1	|||KIJLEKBP_00034;merR;MRG|Mercury_(Hg)|||KIJLEKBP_00035;merT;MRG|Mercury_(Hg)|||KIJLEKBP_00036;merP;MRG|Mercury_(Hg)|||KIJLEKBP_00037;merC;MRG|Mercury_(Hg)|||KIJLEKBP_00038;merA;MRG|Mercury_(Hg)|||KIJLEKBP_00039;merD;MRG|Mercury_(Hg)|||KIJLEKBP_00040;merE;MRG|Mercury_(Hg)	|||KIJLEKBP_00014;AAC(6)-Ib-cr;ARG|multidrug|||KIJLEKBP_00015;OXA-1;ARG|beta-lactam|||KIJLEKBP_00016;catB3;ARG|chloramphenicol|||KIJLEKBP_00018;aac(3)-IIe;ARG|aminoglycoside|||KIJLEKBP_00043;QnrB17;ARG|quinolone|||KIJLEKBP_00070;APH(6)-Id;ARG|aminoglycoside|||KIJLEKBP_00071;APH(3)-Ib;ARG|aminoglycoside|||KIJLEKBP_00072;sul2;ARG|sulfonamide|||KIJLEKBP_00094;vgaC;ARG|macrolide-lincosamide-streptogr…
NZ_CP027119.1	|||ANEELFNF_00064;merR;MRG|Mercury_(Hg)|||ANEELFNF_00065;merT;MRG|Mercury_(Hg)|||ANEELFNF_00066;merP;MRG|Mercury_(Hg)|||ANEELFNF_00068;merA;MRG|Mercury_(Hg)|||ANEELFNF_00069;merD;MRG|Mercury_(Hg)|||ANEELFNF_00070;merE;MRG|Mercury_(Hg)	|||ANEELFNF_00038;vgaC;ARG|macrolide-lincosamide-streptogramin|||ANEELFNF_00074;aph(3)-Ia;ARG|aminoglycoside|||ANEELFNF_00078;APH(6)-Id;ARG|aminoglycoside|||ANEELFNF_00079;APH(3)-Ib;ARG|aminoglycoside|||ANEELFNF_00080;sul2;ARG|sulfonamide|||ANEELFNF_00106;tetD;ARG|tetracycline|||ANEELFNF_00107;tetC;ARG|tetracycline|||ANEELFNF_00108;tet(B);ARG|tetracycline|||ANEELFNF_00109;tetR;ARG|tetracycline
NZ_AP022277.1	|||DBALJCOG_00017;merP;MRG|Mercury_(Hg)	|||DBALJCOG_00054;SS37_25035;ARG|beta-lactam
NZ_CP017778.1	|||IIGKJIJH_00175;merR;MRG|Mercury_(Hg)|||IIGKJIJH_00176;merT;MRG|Mercury_(Hg)|||IIGKJIJH_00177;merP;MRG|Mercury_(Hg)|||IIGKJIJH_00178;merC;MRG|Mercury_(Hg)|||IIGKJIJH_00179;merA;MRG|Mercury_(Hg)|||IIGKJIJH_00180;merD;MRG|Mercury_(Hg)|||IIGKJIJH_00181;merE;MRG|Mercury_(Hg)	|||IIGKJIJH_00186;sul1;ARG|sulfonamide|||IIGKJIJH_00188;QnrB20;ARG|quinolone|||IIGKJIJH_00243;sul2;ARG|sulfonamide|||IIGKJIJH_00248;Erm(42);ARG|macrolide-lincosamide-streptogramin
NZ_CP025952.1	|||CDDEJDEG_00211;merR;MRG|Mercury_(Hg)|||CDDEJDEG_00212;merT;MRG|Mercury_(Hg)|||CDDEJDEG_00213;merP;MRG|Mercury_(Hg)|||CDDEJDEG_00215;merA;MRG|Mercury_(Hg)|||CDDEJDEG_00216;merD;MRG|Mercury_(Hg)|||CDDEJDEG_00217;merE;MRG|Mercury_(Hg)	|||CDDEJDEG_00066;catII;ARG|chloramphenicol|||CDDEJDEG_00153;fosA3;ARG|fosfomycin|||CDDEJDEG_00159;rmtB1;ARG|aminoglycoside|||CDDEJDEG_00205;vgaC;ARG|macrolide-lincosamide-streptogramin
NZ_CP047975.1	|||JIDAGOHH_00123;merR;MRG|Mercury_(Hg)|||JIDAGOHH_00125;merC;MRG|Mercury_(Hg)|||JIDAGOHH_00126;merA;MRG|Mercury_(Hg)|||JIDAGOHH_00127;merD;MRG|Mercury_(Hg)|||JIDAGOHH_00128;merE;MRG|Mercury_(Hg)	|||JIDAGOHH_00054;AAC(3)-IIa;ARG|aminoglycoside|||JIDAGOHH_00065;blaOXA-58;ARG|beta-lactam|||JIDAGOHH_00104;msr(E);ARG|macrolide-lincosamide-streptogramin|||JIDAGOHH_00105;mphE;ARG|macrolide-lincosamide-streptogramin|||JIDAGOHH_00111;tet(39);ARG|tetracycline
NZ_CP083634.1	|||IAPCOMDO_00061;merE;MRG|Mercury_(Hg)|||IAPCOMDO_00062;merD;MRG|Mercury_(Hg)|||IAPCOMDO_00063;merA;MRG|Mercury_(Hg)|||IAPCOMDO_00064;merF;MRG|Mercury_(Hg)|||IAPCOMDO_00065;merP;MRG|Mercury_(Hg)|||IAPCOMDO_00066;merT;MRG|Mercury_(Hg)|||IAPCOMDO_00067;merR;MRG|Mercury_(Hg)	|||IAPCOMDO_00069;sul1;ARG|sulfonamide|||IAPCOMDO_00070;qacEdelta1;ARG|multidrug
NZ_CP035209.1	|||PPMMAOGK_00042;merT;MRG|Mercury_(Hg)|||PPMMAOGK_00043;merR;MRG|Mercury_(Hg)	|||PPMMAOGK_00014;vgaC;ARG|macrolide-lincosamide-streptogramin|||PPMMAOGK_00036;dfrA12;ARG|trimethoprim|||PPMMAOGK_00050;floR;ARG|multidrug|||PPMMAOGK_00054;sul2;ARG|sulfonamide|||PPMMAOGK_00065;tetR;ARG|tetracycline|||PPMMAOGK_00066;tet(A);ARG|tetracycline
NZ_CP017987.1	|||OJBILNFH_00003;merE;MRG|Mercury_(Hg)|||OJBILNFH_00006;merB;MRG|Mercury_(Hg)|||OJBILNFH_00007;merA;MRG|Mercury_(Hg)|||OJBILNFH_00008;merP;MRG|Mercury_(Hg)|||OJBILNFH_00009;merT;MRG|Mercury_(Hg)|||OJBILNFH_00010;merR;MRG|Mercury_(Hg)	|||OJBILNFH_00077;AAC(6)-Ib10;ARG|aminoglycoside|||OJBILNFH_00078;qacEdelta1;ARG|multidrug|||OJBILNFH_00079;sul1;ARG|sulfonamide|||OJBILNFH_00087;floR;ARG|multidrug|||OJBILNFH_00090;tet(C);ARG|tetracycline|||OJBILNFH_00091;tetR;ARG|tetracycline|||OJBILNFH_00093;APH(6)-Id;ARG|aminoglycoside|||OJBILNFH_00094;APH(3)-Ib;ARG|aminoglycoside|||OJBILNFH_00095;sul2;ARG|sulfonamide|||OJBILNFH_00131;blaOXA-…
NZ_CP038384.1	|||HPLAJALO_00012;merR;MRG|Mercury_(Hg)|||HPLAJALO_00013;merT;MRG|Mercury_(Hg)|||HPLAJALO_00014;merP;MRG|Mercury_(Hg)|||HPLAJALO_00016;merA;MRG|Mercury_(Hg)|||HPLAJALO_00017;merD;MRG|Mercury_(Hg)|||HPLAJALO_00018;merE;MRG|Mercury_(Hg)	|||HPLAJALO_00024;sul1;ARG|sulfonamide|||HPLAJALO_00025;qacEdelta1;ARG|multidrug|||HPLAJALO_00026;aadA1;ARG|aminoglycoside
NZ_CP030294.1	|||NELAIPKD_00188;merE;MRG|Mercury_(Hg)|||NELAIPKD_00189;merD;MRG|Mercury_(Hg)|||NELAIPKD_00190;merA;MRG|Mercury_(Hg)|||NELAIPKD_00192;merP;MRG|Mercury_(Hg)|||NELAIPKD_00193;merT;MRG|Mercury_(Hg)|||NELAIPKD_00194;merR;MRG|Mercury_(Hg)	|||NELAIPKD_00021;vgaC;ARG|macrolide-lincosamide-streptogramin|||NELAIPKD_00064;catII;ARG|chloramphenicol|||NELAIPKD_00168;dfrA25;ARG|trimethoprim|||NELAIPKD_00169;qacEdelta1;ARG|multidrug|||NELAIPKD_00170;sul1;ARG|sulfonamide|||NELAIPKD_00202;vgaC;ARG|macrolide-lincosamide-streptogramin
NZ_CP041286.1	|||MLMEFBCG_00057;merA;MRG|Mercury_(Hg)|||MLMEFBCG_00059;merP;MRG|Mercury_(Hg)|||MLMEFBCG_00060;merT;MRG|Mercury_(Hg)|||MLMEFBCG_00061;merR;MRG|Mercury_(Hg)	|||MLMEFBCG_00017;tetM;ARG|tetracycline|||MLMEFBCG_00026;tet(C);ARG|tetracycline|||MLMEFBCG_00027;tetR;ARG|tetracycline|||MLMEFBCG_00031;floR;ARG|multidrug|||MLMEFBCG_00039;Tet(X4);ARG|multidrug|||MLMEFBCG_00049;sul3;ARG|sulfonamide
NZ_CP051357.1	|||GLBNNONC_00085;merE;MRG|Mercury_(Hg)|||GLBNNONC_00086;merD;MRG|Mercury_(Hg)|||GLBNNONC_00087;merB;MRG|Mercury_(Hg)|||GLBNNONC_00088;merA;MRG|Mercury_(Hg)|||GLBNNONC_00089;merP;MRG|Mercury_(Hg)|||GLBNNONC_00090;merT;MRG|Mercury_(Hg)|||GLBNNONC_00091;merR;MRG|Mercury_(Hg)	|||GLBNNONC_00015;CMY-59;ARG|beta-lactam|||GLBNNONC_00072;dfrA1;ARG|trimethoprim|||GLBNNONC_00074;qacEdelta1;ARG|multidrug|||GLBNNONC_00075;sul1;ARG|sulfonamide|||GLBNNONC_00164;floR;ARG|multidrug|||GLBNNONC_00167;tet(C);ARG|tetracycline|||GLBNNONC_00168;tetR;ARG|tetracycline|||GLBNNONC_00170;APH(6)-Id;ARG|aminoglycoside|||GLBNNONC_00171;APH(3)-Ib;ARG|aminoglycoside|||GLBNNONC_00172;sul2;ARG|sulf…
NZ_CP085890.1	|||GNLJMMKP_00184;merR;MRG|Mercury_(Hg)|||GNLJMMKP_00185;merT;MRG|Mercury_(Hg)|||GNLJMMKP_00186;merP;MRG|Mercury_(Hg)|||GNLJMMKP_00188;merA;MRG|Mercury_(Hg)|||GNLJMMKP_00189;merD;MRG|Mercury_(Hg)|||GNLJMMKP_00190;merE;MRG|Mercury_(Hg)	|||GNLJMMKP_00003;KPC-33;ARG|beta-lactam|||GNLJMMKP_00177;vgaC;ARG|macrolide-lincosamide-streptogramin
NZ_CP079726.1	|||IGAMJEFJ_00168;merR;MRG|Mercury_(Hg)|||IGAMJEFJ_00169;merT;MRG|Mercury_(Hg)|||IGAMJEFJ_00170;merP;MRG|Mercury_(Hg)|||IGAMJEFJ_00171;merC;MRG|Mercury_(Hg)|||IGAMJEFJ_00172;merA;MRG|Mercury_(Hg)|||IGAMJEFJ_00173;merD;MRG|Mercury_(Hg)|||IGAMJEFJ_00174;merE;MRG|Mercury_(Hg)	|||IGAMJEFJ_00123;vgaC;ARG|macrolide-lincosamide-streptogramin
NZ_CP054295.1	|||IECOIHEE_00060;merD;MRG|Mercury_(Hg)|||IECOIHEE_00061;merA;MRG|Mercury_(Hg)|||IECOIHEE_00062;merC;MRG|Mercury_(Hg)|||IECOIHEE_00063;merP;MRG|Mercury_(Hg)|||IECOIHEE_00064;merT;MRG|Mercury_(Hg)|||IECOIHEE_00065;merR;MRG|Mercury_(Hg)	|||IECOIHEE_00030;sul1;ARG|sulfonamide|||IECOIHEE_00031;qacEdelta1;ARG|multidrug|||IECOIHEE_00032;arr-3;ARG|rifamycin|||IECOIHEE_00033;catB3;ARG|chloramphenicol|||IECOIHEE_00035;AAC(6)-Ib-cr;ARG|multidrug|||IECOIHEE_00044;AAC(3)-IIa;ARG|aminoglycoside|||IECOIHEE_00047;Mrx;ARG|macrolide-lincosamide-streptogramin|||IECOIHEE_00054;sul2;ARG|sulfonamide|||IECOIHEE_00085;vgaC;ARG|macrolide-lincosamide-…
NZ_CP073918.1	|||GAHKGDOE_00186;merE;MRG|Mercury_(Hg)|||GAHKGDOE_00187;merD;MRG|Mercury_(Hg)|||GAHKGDOE_00188;merA;MRG|Mercury_(Hg)|||GAHKGDOE_00189;merC;MRG|Mercury_(Hg)|||GAHKGDOE_00190;merP;MRG|Mercury_(Hg)|||GAHKGDOE_00191;merT;MRG|Mercury_(Hg)|||GAHKGDOE_00192;merR;MRG|Mercury_(Hg)	|||GAHKGDOE_00124;SHV-134;ARG|beta-lactam|||GAHKGDOE_00130;sul2;ARG|sulfonamide|||GAHKGDOE_00131;str;ARG|aminoglycoside|||GAHKGDOE_00132;aph(6)-Id;ARG|aminoglycoside|||GAHKGDOE_00151;AAC(6)-Ib10;ARG|aminoglycoside|||GAHKGDOE_00152;arr-3;ARG|rifamycin|||GAHKGDOE_00158;msr(E);ARG|macrolide-lincosamide-streptogramin|||GAHKGDOE_00159;mphE;ARG|macrolide-lincosamide-streptogramin|||GAHKGDOE_00176;catII…
NZ_CP016526.1	|||GJIBNLKO_00037;merE;MRG|Mercury_(Hg)|||GJIBNLKO_00038;merD;MRG|Mercury_(Hg)|||GJIBNLKO_00039;merA;MRG|Mercury_(Hg)|||GJIBNLKO_00040;merC;MRG|Mercury_(Hg)|||GJIBNLKO_00041;merP;MRG|Mercury_(Hg)|||GJIBNLKO_00042;merT;MRG|Mercury_(Hg)|||GJIBNLKO_00043;merR;MRG|Mercury_(Hg)	|||GJIBNLKO_00062;catII;ARG|chloramphenicol|||GJIBNLKO_00171;MCR-9.1;ARG|polymyxin|||GJIBNLKO_00176;APH(6)-Id;ARG|aminoglycoside|||GJIBNLKO_00177;APH(3)-Ib;ARG|aminoglycoside|||GJIBNLKO_00180;dfrA19;ARG|trimethoprim|||GJIBNLKO_00183;sul1;ARG|sulfonamide|||GJIBNLKO_00185;QnrB20;ARG|quinolone|||GJIBNLKO_00189;sul1;ARG|sulfonamide|||GJIBNLKO_00190;qacEdelta1;ARG|multidrug|||GJIBNLKO_00191;EreA2;ARG|…
NZ_CP035538.1	|||CHLLNLKC_00055;merA;MRG|Mercury_(Hg)|||CHLLNLKC_00056;merC;MRG|Mercury_(Hg)|||CHLLNLKC_00057;merP;MRG|Mercury_(Hg)|||CHLLNLKC_00058;merT;MRG|Mercury_(Hg)|||CHLLNLKC_00059;merR;MRG|Mercury_(Hg)	|||CHLLNLKC_00013;vgaC;ARG|macrolide-lincosamide-streptogramin|||CHLLNLKC_00019;AAC(6)-Ib7;ARG|aminoglycoside|||CHLLNLKC_00025;blaSHV-11;ARG|beta-lactam|||CHLLNLKC_00050;aac(3)-IIe;ARG|aminoglycoside
NZ_CP078510.1	|||HJEDFBDA_00024;merB1;MRG|Mercury_(Hg)|||HJEDFBDA_00025;merG;MRG|Mercury_(Hg)|||HJEDFBDA_00026;merA;MRG|Mercury_(Hg)|||HJEDFBDA_00027;merP;MRG|Mercury_(Hg)|||HJEDFBDA_00028;merT;MRG|Mercury_(Hg)|||HJEDFBDA_00029;merR;MRG|Mercury_(Hg)	|||HJEDFBDA_00299;sul1;ARG|sulfonamide|||HJEDFBDA_00300;qacEdelta1;ARG|multidrug|||HJEDFBDA_00301;aadA1;ARG|aminoglycoside
NZ_CP047161.1	|||IFHGJLMK_00094;merE;MRG|Mercury_(Hg)|||IFHGJLMK_00095;merD;MRG|Mercury_(Hg)|||IFHGJLMK_00096;merA;MRG|Mercury_(Hg)|||IFHGJLMK_00098;merP;MRG|Mercury_(Hg)|||IFHGJLMK_00099;merT;MRG|Mercury_(Hg)|||IFHGJLMK_00100;merR;MRG|Mercury_(Hg)	|||IFHGJLMK_00051;rmtB1;ARG|aminoglycoside|||IFHGJLMK_00062;fosA3;ARG|fosfomycin|||IFHGJLMK_00077;SHV-134;ARG|beta-lactam|||IFHGJLMK_00108;vgaC;ARG|macrolide-lincosamide-streptogramin
NZ_CP040455.1	|||LOGJOAPJ_00089;merE;MRG|Mercury_(Hg)|||LOGJOAPJ_00090;merD;MRG|Mercury_(Hg)|||LOGJOAPJ_00091;merA;MRG|Mercury_(Hg)|||LOGJOAPJ_00093;merP;MRG|Mercury_(Hg)|||LOGJOAPJ_00094;merT;MRG|Mercury_(Hg)|||LOGJOAPJ_00095;merR;MRG|Mercury_(Hg)	|||LOGJOAPJ_00096;tetR;ARG|tetracycline|||LOGJOAPJ_00097;tet(A);ARG|tetracycline
NZ_CP073083.1	|||LFPLDHCJ_00187;merP;MRG|Mercury_(Hg)|||LFPLDHCJ_00239;merA;MRG|Mercury_(Hg)|||LFPLDHCJ_00241;merP;MRG|Mercury_(Hg)|||LFPLDHCJ_00242;merT;MRG|Mercury_(Hg)|||LFPLDHCJ_00243;merR;MRG|Mercury_(Hg)	|||LFPLDHCJ_00197;catB2;ARG|chloramphenicol|||LFPLDHCJ_00198;qnrVC6;ARG|quinolone|||LFPLDHCJ_00202;sul1;ARG|sulfonamide|||LFPLDHCJ_00205;sul1;ARG|sulfonamide|||LFPLDHCJ_00206;qacEdelta1;ARG|multidrug|||LFPLDHCJ_00207;aadA22;ARG|aminoglycoside|||LFPLDHCJ_00209;cmlA1;ARG|chloramphenicol|||LFPLDHCJ_00210;aac(6)-Il;ARG|aminoglycoside|||LFPLDHCJ_00213;BRP(MBL);ARG|vancomycin|||LFPLDHCJ_00214;blaAFM-3;…
NZ_CM010665.1	|||LFCEABNA_00122;merR;MRG|Mercury_(Hg)|||LFCEABNA_00123;merT;MRG|Mercury_(Hg)|||LFCEABNA_00124;merP;MRG|Mercury_(Hg)|||LFCEABNA_00126;merA;MRG|Mercury_(Hg)|||LFCEABNA_00127;merD;MRG|Mercury_(Hg)|||LFCEABNA_00128;merE;MRG|Mercury_(Hg)	|||LFCEABNA_00023;catII;ARG|chloramphenicol|||LFCEABNA_00116;vgaC;ARG|macrolide-lincosamide-streptogramin|||LFCEABNA_00206;rmtB1;ARG|aminoglycoside
NZ_CP047276.1	|||ANBCFJMP_00074;merE;MRG|Mercury_(Hg)|||ANBCFJMP_00075;merD;MRG|Mercury_(Hg)|||ANBCFJMP_00076;merB;MRG|Mercury_(Hg)|||ANBCFJMP_00077;merA;MRG|Mercury_(Hg)|||ANBCFJMP_00078;merP;MRG|Mercury_(Hg)|||ANBCFJMP_00079;merT;MRG|Mercury_(Hg)|||ANBCFJMP_00080;merR;MRG|Mercury_(Hg)|||ANBCFJMP_00150;merE;MRG|Mercury_(Hg)|||ANBCFJMP_00151;merD;MRG|Mercury_(Hg)|||ANBCFJMP_00152;merA;MRG|Mercury_(Hg)|||ANBCFJ…	|||ANBCFJMP_00025;sul2;ARG|sulfonamide|||ANBCFJMP_00062;blaCMY-4;ARG|beta-lactam|||ANBCFJMP_00159;sul2;ARG|sulfonamide|||ANBCFJMP_00160;APH(3)-Ib;ARG|aminoglycoside|||ANBCFJMP_00161;APH(6)-Id;ARG|aminoglycoside|||ANBCFJMP_00163;tetR;ARG|tetracycline|||ANBCFJMP_00164;tet(C);ARG|tetracycline|||ANBCFJMP_00183;vgaC;ARG|macrolide-lincosamide-streptogramin|||ANBCFJMP_00189;catII;ARG|chloramphenicol|||A…
NZ_CP029887.1	|||DMNBNLNG_00124;merR;MRG|Mercury_(Hg)|||DMNBNLNG_00125;merT;MRG|Mercury_(Hg)|||DMNBNLNG_00126;merP;MRG|Mercury_(Hg)|||DMNBNLNG_00128;merA;MRG|Mercury_(Hg)|||DMNBNLNG_00129;merD;MRG|Mercury_(Hg)|||DMNBNLNG_00130;merE;MRG|Mercury_(Hg)	|||DMNBNLNG_00136;sul2;ARG|sulfonamide|||DMNBNLNG_00137;UN86_29535;ARG|aminoglycoside|||DMNBNLNG_00138;APH(6)-Id;ARG|aminoglycoside|||DMNBNLNG_00144;sul1;ARG|sulfonamide|||DMNBNLNG_00145;qacEdelta1;ARG|multidrug|||DMNBNLNG_00146;dfrA17;ARG|trimethoprim|||DMNBNLNG_00152;catI;ARG|chloramphenicol|||DMNBNLNG_00195;tetR;ARG|tetracycline|||DMNBNLNG_00196;tet(B);ARG|tetracycline|||DMNBNLNG_00197;tetC;AR…
NZ_CP053721.1	|||KPEBCNLJ_00087;merR;MRG|Mercury_(Hg)|||KPEBCNLJ_00088;merT;MRG|Mercury_(Hg)|||KPEBCNLJ_00089;merP;MRG|Mercury_(Hg)|||KPEBCNLJ_00091;merA;MRG|Mercury_(Hg)|||KPEBCNLJ_00092;merD;MRG|Mercury_(Hg)|||KPEBCNLJ_00093;merE;MRG|Mercury_(Hg)	|||KPEBCNLJ_00102;floR;ARG|multidrug|||KPEBCNLJ_00109;mcr-3.1;ARG|polymyxin|||KPEBCNLJ_00113;AAC(3)-IIa;ARG|aminoglycoside|||KPEBCNLJ_00150;APH(3)-Ib;ARG|aminoglycoside|||KPEBCNLJ_00158;sul3;ARG|sulfonamide|||KPEBCNLJ_00160;qacH;ARG|quinolone|||KPEBCNLJ_00163;tetM;ARG|tetracycline
NZ_CP053052.1	|||OOFGMBGB_00014;merE;MRG|Mercury_(Hg)|||OOFGMBGB_00015;merD;MRG|Mercury_(Hg)|||OOFGMBGB_00016;merA;MRG|Mercury_(Hg)|||OOFGMBGB_00018;merP;MRG|Mercury_(Hg)|||OOFGMBGB_00019;merT;MRG|Mercury_(Hg)|||OOFGMBGB_00020;merR;MRG|Mercury_(Hg)	|||OOFGMBGB_00002;qacEdelta1;ARG|multidrug|||OOFGMBGB_00003;sul1;ARG|sulfonamide|||OOFGMBGB_00009;Mrx;ARG|macrolide-lincosamide-streptogramin|||OOFGMBGB_00026;AAC(3)-IIa;ARG|aminoglycoside
NZ_CP032385.1	|||MCIIOPKK_00018;merR;MRG|Mercury_(Hg)|||MCIIOPKK_00019;merT;MRG|Mercury_(Hg)|||MCIIOPKK_00020;merP;MRG|Mercury_(Hg)|||MCIIOPKK_00021;merA;MRG|Mercury_(Hg)|||MCIIOPKK_00022;merB;MRG|Mercury_(Hg)|||MCIIOPKK_00023;merD;MRG|Mercury_(Hg)|||MCIIOPKK_00024;merE;MRG|Mercury_(Hg)|||MCIIOPKK_00029;merD;MRG|Mercury_(Hg)|||MCIIOPKK_00030;merE;MRG|Mercury_(Hg)	|||MCIIOPKK_00027;blaTEM-1;ARG|beta-lactam|||MCIIOPKK_00034;aph(3)-Ia;ARG|aminoglycoside|||MCIIOPKK_00037;CMY-59;ARG|beta-lactam|||MCIIOPKK_00073;sul2;ARG|sulfonamide|||MCIIOPKK_00074;APH(3)-Ib;ARG|aminoglycoside|||MCIIOPKK_00075;APH(6)-Id;ARG|aminoglycoside|||MCIIOPKK_00077;tetR;ARG|tetracycline|||MCIIOPKK_00078;tet(C);ARG|tetracycline|||MCIIOPKK_00081;floR;ARG|multidrug
NZ_CP025252.1	|||FFCBFOAN_00008;merE;MRG|Mercury_(Hg)|||FFCBFOAN_00009;merD;MRG|Mercury_(Hg)|||FFCBFOAN_00010;merA;MRG|Mercury_(Hg)|||FFCBFOAN_00012;merP;MRG|Mercury_(Hg)|||FFCBFOAN_00013;merT;MRG|Mercury_(Hg)|||FFCBFOAN_00014;merR;MRG|Mercury_(Hg)	|||FFCBFOAN_00034;aadA1;ARG|aminoglycoside|||FFCBFOAN_00035;qacEdelta1;ARG|multidrug
NZ_CP011576.1	|||BHNENDKM_00045;merE;MRG|Mercury_(Hg)|||BHNENDKM_00046;merD;MRG|Mercury_(Hg)|||BHNENDKM_00047;merA;MRG|Mercury_(Hg)|||BHNENDKM_00048;merC;MRG|Mercury_(Hg)|||BHNENDKM_00049;merP;MRG|Mercury_(Hg)|||BHNENDKM_00050;merT;MRG|Mercury_(Hg)|||BHNENDKM_00051;merR;MRG|Mercury_(Hg)	|||BHNENDKM_00020;catII;ARG|chloramphenicol|||BHNENDKM_00025;vgaC;ARG|macrolide-lincosamide-streptogramin|||BHNENDKM_00037;aac(3)-IIe;ARG|aminoglycoside|||BHNENDKM_00039;catB3;ARG|chloramphenicol|||BHNENDKM_00040;OXA-1;ARG|beta-lactam|||BHNENDKM_00041;AAC(6)-Ib-cr;ARG|multidrug
NZ_CP029225.1	|||PBFLMPPE_00109;merE;MRG|Mercury_(Hg)|||PBFLMPPE_00110;merD;MRG|Mercury_(Hg)|||PBFLMPPE_00111;merA;MRG|Mercury_(Hg)|||PBFLMPPE_00113;merP;MRG|Mercury_(Hg)|||PBFLMPPE_00114;merT;MRG|Mercury_(Hg)|||PBFLMPPE_00115;merR;MRG|Mercury_(Hg)	|||PBFLMPPE_00019;rmtB1;ARG|aminoglycoside|||PBFLMPPE_00094;SHV-134;ARG|beta-lactam|||PBFLMPPE_00122;vgaC;ARG|macrolide-lincosamide-streptogramin
NZ_CP049047.1	|||FKHNGEAO_00111;merR;MRG|Mercury_(Hg)|||FKHNGEAO_00112;merT;MRG|Mercury_(Hg)|||FKHNGEAO_00113;merP;MRG|Mercury_(Hg)|||FKHNGEAO_00114;merC;MRG|Mercury_(Hg)|||FKHNGEAO_00115;merA;MRG|Mercury_(Hg)|||FKHNGEAO_00116;merD;MRG|Mercury_(Hg)|||FKHNGEAO_00117;merE;MRG|Mercury_(Hg)	|||FKHNGEAO_00036;aph(3)-Ia;ARG|aminoglycoside|||FKHNGEAO_00070;MCR-9.1;ARG|polymyxin|||FKHNGEAO_00087;APH(6)-Id;ARG|aminoglycoside|||FKHNGEAO_00088;APH(3)-Ib;ARG|aminoglycoside|||FKHNGEAO_00091;dfrA19;ARG|trimethoprim|||FKHNGEAO_00273;aac(6)-IIc;ARG|aminoglycoside|||FKHNGEAO_00277;AAC(3)-IIb;ARG|aminoglycoside|||FKHNGEAO_00278;arr;ARG|rifamycin|||FKHNGEAO_00280;EreA2;ARG|macrolide-lincosamide-st…
NZ_CP034084.1	|||JFOOGMNK_00147;merA;MRG|Mercury_(Hg)|||JFOOGMNK_00149;merP;MRG|Mercury_(Hg)|||JFOOGMNK_00150;merT;MRG|Mercury_(Hg)|||JFOOGMNK_00151;merR;MRG|Mercury_(Hg)	|||JFOOGMNK_00127;dfrA14;ARG|trimethoprim|||JFOOGMNK_00131;Mrx;ARG|macrolide-lincosamide-streptogramin|||JFOOGMNK_00137;APH(3)-IIa;ARG|aminoglycoside|||JFOOGMNK_00138;AC88_5564;ARG|aminoglycoside|||JFOOGMNK_00139;catB2;ARG|chloramphenicol|||JFOOGMNK_00140;qacEdelta1;ARG|multidrug|||JFOOGMNK_00141;sul1;ARG|sulfonamide
AP024844.1	|||KDDLFGHC_00168;merE;MRG|Mercury_(Hg)|||KDDLFGHC_00169;merD;MRG|Mercury_(Hg)|||KDDLFGHC_00170;merB;MRG|Mercury_(Hg)|||KDDLFGHC_00171;merA;MRG|Mercury_(Hg)|||KDDLFGHC_00172;merP;MRG|Mercury_(Hg)|||KDDLFGHC_00173;merT;MRG|Mercury_(Hg)|||KDDLFGHC_00174;merR;MRG|Mercury_(Hg)	|||KDDLFGHC_00139;dfrA16;ARG|trimethoprim|||KDDLFGHC_00141;qacEdelta1;ARG|multidrug|||KDDLFGHC_00142;sul1;ARG|sulfonamide
NZ_CP029094.1	|||CNAHCHGH_00396;merP;MRG|Mercury_(Hg)	|||CNAHCHGH_00403;floR;ARG|multidrug|||CNAHCHGH_00406;tetR;ARG|tetracycline|||CNAHCHGH_00407;tet(G);ARG|tetracycline|||CNAHCHGH_00414;sul1;ARG|sulfonamide|||CNAHCHGH_00415;qacEdelta1;ARG|multidrug|||CNAHCHGH_00416;aadA16;ARG|aminoglycoside|||CNAHCHGH_00417;AAC(6)-Ib9;ARG|aminoglycoside
NZ_CP056730.1	|||NNJFPBCD_00041;merE;MRG|Mercury_(Hg)|||NNJFPBCD_00042;merD;MRG|Mercury_(Hg)|||NNJFPBCD_00043;merA;MRG|Mercury_(Hg)|||NNJFPBCD_00044;merF;MRG|Mercury_(Hg)|||NNJFPBCD_00045;merP;MRG|Mercury_(Hg)|||NNJFPBCD_00046;merT;MRG|Mercury_(Hg)|||NNJFPBCD_00047;merR;MRG|Mercury_(Hg)	|||NNJFPBCD_00018;vgaC;ARG|macrolide-lincosamide-streptogramin
NC_018107.1	|||GNGALDAB_00033;merE;MRG|Mercury_(Hg)|||GNGALDAB_00034;merD;MRG|Mercury_(Hg)|||GNGALDAB_00035;merA;MRG|Mercury_(Hg)|||GNGALDAB_00036;merC;MRG|Mercury_(Hg)|||GNGALDAB_00037;merP;MRG|Mercury_(Hg)|||GNGALDAB_00038;merT;MRG|Mercury_(Hg)|||GNGALDAB_00039;merR;MRG|Mercury_(Hg)	|||GNGALDAB_00029;AAC(3)-IIa;ARG|aminoglycoside|||GNGALDAB_00155;mphE;ARG|macrolide-lincosamide-streptogramin|||GNGALDAB_00156;msr(E);ARG|macrolide-lincosamide-streptogramin|||GNGALDAB_00163;sul1;ARG|sulfonamide|||GNGALDAB_00164;qacEdelta1;ARG|multidrug|||GNGALDAB_00166;dfrA12;ARG|trimethoprim|||GNGALDAB_00173;TEM-206;ARG|beta-lactam|||GNGALDAB_00176;arr-3;ARG|rifamycin|||GNGALDAB_00177;AAC(6)-Ib…
NZ_CP044259.1	|||OMBNICLC_00138;merE;MRG|Mercury_(Hg)|||OMBNICLC_00139;merD;MRG|Mercury_(Hg)|||OMBNICLC_00140;merA;MRG|Mercury_(Hg)|||OMBNICLC_00142;merP;MRG|Mercury_(Hg)|||OMBNICLC_00143;merT;MRG|Mercury_(Hg)|||OMBNICLC_00144;merR;MRG|Mercury_(Hg)	|||OMBNICLC_00015;fosA3;ARG|fosfomycin|||OMBNICLC_00021;rmtB1;ARG|aminoglycoside|||OMBNICLC_00182;vgaC;ARG|macrolide-lincosamide-streptogramin
NZ_CP050784.1	|||IGILMBFP_00109;merR;MRG|Mercury_(Hg)|||IGILMBFP_00110;merT;MRG|Mercury_(Hg)|||IGILMBFP_00111;merP;MRG|Mercury_(Hg)|||IGILMBFP_00113;merA;MRG|Mercury_(Hg)|||IGILMBFP_00114;merD;MRG|Mercury_(Hg)|||IGILMBFP_00115;merE;MRG|Mercury_(Hg)	|||IGILMBFP_00123;sul3;ARG|sulfonamide|||IGILMBFP_00125;qacH;ARG|quinolone|||IGILMBFP_00126;aadA1;ARG|aminoglycoside|||IGILMBFP_00127;cmlA6;ARG|chloramphenicol|||IGILMBFP_00185;tet(C);ARG|tetracycline|||IGILMBFP_00186;tetR;ARG|tetracycline|||IGILMBFP_00193;sul1;ARG|sulfonamide|||IGILMBFP_00194;qacEdelta1;ARG|multidrug|||IGILMBFP_00195;arr-3;ARG|rifamycin|||IGILMBFP_00196;catB3;ARG|chloramphenicol…
NZ_LR890193.1	|||GFEOOPOG_00025;merE;MRG|Mercury_(Hg)|||GFEOOPOG_00026;merD;MRG|Mercury_(Hg)|||GFEOOPOG_00027;merA;MRG|Mercury_(Hg)|||GFEOOPOG_00028;merF;MRG|Mercury_(Hg)|||GFEOOPOG_00029;merP;MRG|Mercury_(Hg)|||GFEOOPOG_00030;merT;MRG|Mercury_(Hg)|||GFEOOPOG_00031;merR;MRG|Mercury_(Hg)	|||GFEOOPOG_00014;mcr-10.1;ARG|polymyxin|||GFEOOPOG_00045;vgaC;ARG|macrolide-lincosamide-streptogramin
NZ_CP029941.1	|||NFPHDEEP_00127;merR;MRG|Mercury_(Hg)|||NFPHDEEP_00128;merT;MRG|Mercury_(Hg)|||NFPHDEEP_00129;merP;MRG|Mercury_(Hg)|||NFPHDEEP_00131;merA;MRG|Mercury_(Hg)|||NFPHDEEP_00132;merD;MRG|Mercury_(Hg)|||NFPHDEEP_00133;merE;MRG|Mercury_(Hg)	|||NFPHDEEP_00139;sul2;ARG|sulfonamide|||NFPHDEEP_00140;UN86_29535;ARG|aminoglycoside|||NFPHDEEP_00141;APH(6)-Id;ARG|aminoglycoside|||NFPHDEEP_00147;sul1;ARG|sulfonamide|||NFPHDEEP_00148;qacEdelta1;ARG|multidrug|||NFPHDEEP_00149;dfrA17;ARG|trimethoprim|||NFPHDEEP_00155;catI;ARG|chloramphenicol|||NFPHDEEP_00198;tetR;ARG|tetracycline|||NFPHDEEP_00199;tet(B);ARG|tetracycline|||NFPHDEEP_00200;tetC;AR…
NZ_CP070565.1	|||PCGCKJGB_00026;merE;MRG|Mercury_(Hg)|||PCGCKJGB_00027;merD;MRG|Mercury_(Hg)|||PCGCKJGB_00028;merA;MRG|Mercury_(Hg)|||PCGCKJGB_00029;merC;MRG|Mercury_(Hg)|||PCGCKJGB_00030;merP;MRG|Mercury_(Hg)|||PCGCKJGB_00031;merT;MRG|Mercury_(Hg)|||PCGCKJGB_00032;merR;MRG|Mercury_(Hg)|||PCGCKJGB_00053;merA;MRG|Mercury_(Hg)|||PCGCKJGB_00054;merD;MRG|Mercury_(Hg)|||PCGCKJGB_00055;merE;MRG|Mercury_(Hg)	|||PCGCKJGB_00005;msr(E);ARG|macrolide-lincosamide-streptogramin|||PCGCKJGB_00006;mphE;ARG|macrolide-lincosamide-streptogramin|||PCGCKJGB_00047;vgaC;ARG|macrolide-lincosamide-streptogramin
NZ_CP020854.1	|||NBEOHIIH_00060;merR;MRG|Mercury_(Hg)|||NBEOHIIH_00061;merT;MRG|Mercury_(Hg)|||NBEOHIIH_00062;merP;MRG|Mercury_(Hg)|||NBEOHIIH_00063;merC;MRG|Mercury_(Hg)|||NBEOHIIH_00064;merA;MRG|Mercury_(Hg)|||NBEOHIIH_00065;merD;MRG|Mercury_(Hg)|||NBEOHIIH_00066;merE;MRG|Mercury_(Hg)|||NBEOHIIH_00074;merR;MRG|Mercury_(Hg)	|||NBEOHIIH_00095;aph(3)-VI;ARG|aminoglycoside|||NBEOHIIH_00102;mphE;ARG|macrolide-lincosamide-streptogramin|||NBEOHIIH_00103;msr(E);ARG|macrolide-lincosamide-streptogramin|||NBEOHIIH_00110;sul1;ARG|sulfonamide|||NBEOHIIH_00111;qacEdelta1;ARG|multidrug|||NBEOHIIH_00113;dfrA12;ARG|trimethoprim|||NBEOHIIH_00267;dfrA14;ARG|trimethoprim|||NBEOHIIH_00271;catB3;ARG|chloramphenicol|||NBEOHIIH_00272;OXA-…
NZ_CP040652.1	|||FEGANHFN_00038;merA;MRG|Mercury_(Hg)|||FEGANHFN_00040;merP;MRG|Mercury_(Hg)|||FEGANHFN_00041;merT;MRG|Mercury_(Hg)|||FEGANHFN_00042;merR;MRG|Mercury_(Hg)	|||FEGANHFN_00018;tetR;ARG|tetracycline|||FEGANHFN_00019;tet(C);ARG|tetracycline|||FEGANHFN_00032;tetM;ARG|tetracycline|||FEGANHFN_00088;dfrA12;ARG|trimethoprim|||FEGANHFN_00092;bleomycin_resistance_protein;ARG|bleomycin
NZ_CP019441.1	|||HODGHIKE_00040;merE;MRG|Mercury_(Hg)|||HODGHIKE_00041;merD;MRG|Mercury_(Hg)|||HODGHIKE_00042;merB;MRG|Mercury_(Hg)|||HODGHIKE_00043;merA;MRG|Mercury_(Hg)|||HODGHIKE_00044;merP;MRG|Mercury_(Hg)|||HODGHIKE_00045;merT;MRG|Mercury_(Hg)|||HODGHIKE_00046;merR;MRG|Mercury_(Hg)	|||HODGHIKE_00019;dfrA12;ARG|trimethoprim|||HODGHIKE_00020;Ant2Ia;ARG|aminoglycoside|||HODGHIKE_00021;qacEdelta1;ARG|multidrug|||HODGHIKE_00022;sul1;ARG|sulfonamide|||HODGHIKE_00025;catA2;ARG|chloramphenicol|||HODGHIKE_00027;sul1;ARG|sulfonamide|||HODGHIKE_00031;Mrx;ARG|macrolide-lincosamide-streptogramin|||HODGHIKE_00124;sul2;ARG|sulfonamide|||HODGHIKE_00128;floR;ARG|multidrug|||HODGHIKE_00140;t…
NZ_CP085728.1	|||NJJBHMFJ_00011;merE;MRG|Mercury_(Hg)|||NJJBHMFJ_00012;merD;MRG|Mercury_(Hg)|||NJJBHMFJ_00013;merA;MRG|Mercury_(Hg)|||NJJBHMFJ_00015;merR;MRG|Mercury_(Hg)	|||NJJBHMFJ_00005;AAC(6)-Ib10;ARG|aminoglycoside|||NJJBHMFJ_00006;VIM-4;ARG|beta-lactam|||NJJBHMFJ_00007;qacEdelta1;ARG|multidrug|||NJJBHMFJ_00008;sul1;ARG|sulfonamide
AP022385.1	|||NHONOCPK_00010;merR;MRG|Mercury_(Hg)|||NHONOCPK_00011;merT;MRG|Mercury_(Hg)|||NHONOCPK_00012;merP;MRG|Mercury_(Hg)|||NHONOCPK_00014;merA;MRG|Mercury_(Hg)|||NHONOCPK_00015;merD;MRG|Mercury_(Hg)|||NHONOCPK_00016;merE;MRG|Mercury_(Hg)	|||NHONOCPK_00020;aph(3)-Ia;ARG|aminoglycoside|||NHONOCPK_00023;Mrx;ARG|macrolide-lincosamide-streptogramin|||NHONOCPK_00043;APH(6)-Id;ARG|aminoglycoside|||NHONOCPK_00044;aphE;ARG|aminoglycoside|||NHONOCPK_00046;blaGES-24;ARG|beta-lactam|||NHONOCPK_00047;blaGES-24;ARG|beta-lactam
NZ_CP055600.1	|||LCJOLBDM_00086;merE;MRG|Mercury_(Hg)|||LCJOLBDM_00087;merD;MRG|Mercury_(Hg)|||LCJOLBDM_00088;merA;MRG|Mercury_(Hg)|||LCJOLBDM_00090;merP;MRG|Mercury_(Hg)|||LCJOLBDM_00091;merT;MRG|Mercury_(Hg)|||LCJOLBDM_00092;merR;MRG|Mercury_(Hg)	|||LCJOLBDM_00076;Ant3Ia;ARG|aminoglycoside|||LCJOLBDM_00077;qacEdelta1;ARG|multidrug|||LCJOLBDM_00078;sul1;ARG|sulfonamide
NZ_CP062827.1	|||OPAKHEME_00124;merR;MRG|Mercury_(Hg)|||OPAKHEME_00125;merT;MRG|Mercury_(Hg)|||OPAKHEME_00126;merP;MRG|Mercury_(Hg)|||OPAKHEME_00128;merA;MRG|Mercury_(Hg)|||OPAKHEME_00129;merD;MRG|Mercury_(Hg)	|||OPAKHEME_00005;sul1;ARG|sulfonamide|||OPAKHEME_00006;qacEdelta1;ARG|multidrug|||OPAKHEME_00011;AAC(3)-VIa;ARG|aminoglycoside|||OPAKHEME_00012;Ant3Ia;ARG|aminoglycoside
NZ_CP031936.1	|||AFFNPHNJ_00109;merE;MRG|Mercury_(Hg)|||AFFNPHNJ_00110;merD;MRG|Mercury_(Hg)|||AFFNPHNJ_00111;merA;MRG|Mercury_(Hg)|||AFFNPHNJ_00113;merP;MRG|Mercury_(Hg)|||AFFNPHNJ_00114;merT;MRG|Mercury_(Hg)|||AFFNPHNJ_00115;merR;MRG|Mercury_(Hg)	|||AFFNPHNJ_00076;rmtB1;ARG|aminoglycoside|||AFFNPHNJ_00094;SHV-134;ARG|beta-lactam
NZ_CP025144.1	|||FGLFKDLG_00126;merR;MRG|Mercury_(Hg)|||FGLFKDLG_00127;merT;MRG|Mercury_(Hg)|||FGLFKDLG_00128;merP;MRG|Mercury_(Hg)|||FGLFKDLG_00130;merA;MRG|Mercury_(Hg)|||FGLFKDLG_00131;merD;MRG|Mercury_(Hg)|||FGLFKDLG_00132;merE;MRG|Mercury_(Hg)|||FGLFKDLG_00149;merE;MRG|Mercury_(Hg)|||FGLFKDLG_00150;merD;MRG|Mercury_(Hg)|||FGLFKDLG_00151;merA;MRG|Mercury_(Hg)|||FGLFKDLG_00152;merC;MRG|Mercury_(Hg)|||FGLFKD…	|||FGLFKDLG_00001;sul2;ARG|sulfonamide|||FGLFKDLG_00137;sul1;ARG|sulfonamide|||FGLFKDLG_00138;qacEdelta1;ARG|multidrug|||FGLFKDLG_00140;ANT(2)-Ia;ARG|aminoglycoside
NZ_AP022283.1	|||GJAADACC_00044;merP;MRG|Mercury_(Hg)	|||GJAADACC_00008;SS37_25035;ARG|beta-lactam
NZ_CP063706.1	|||HPAGIOHO_00002;PA0320;MRG|Cadmium_(Cd),_Mercury_(Hg)	|||HPAGIOHO_00052;catII;ARG|chloramphenicol|||HPAGIOHO_00062;APH(3)-Ib;ARG|aminoglycoside|||HPAGIOHO_00063;APH(6)-Id;ARG|aminoglycoside|||HPAGIOHO_00083;tetR;ARG|tetracycline|||HPAGIOHO_00084;tet(A);ARG|tetracycline
NZ_CP044142.1	|||BMMNGANE_00062;merE;MRG|Mercury_(Hg)|||BMMNGANE_00063;merD;MRG|Mercury_(Hg)|||BMMNGANE_00064;merB;MRG|Mercury_(Hg)|||BMMNGANE_00065;merA;MRG|Mercury_(Hg)|||BMMNGANE_00066;merP;MRG|Mercury_(Hg)|||BMMNGANE_00067;merT;MRG|Mercury_(Hg)|||BMMNGANE_00068;merR;MRG|Mercury_(Hg)	|||BMMNGANE_00055;aadA7;ARG|aminoglycoside|||BMMNGANE_00056;qacEdelta1;ARG|multidrug|||BMMNGANE_00057;sul1;ARG|sulfonamide|||BMMNGANE_00140;floR;ARG|multidrug|||BMMNGANE_00143;tet(C);ARG|tetracycline|||BMMNGANE_00144;tetR;ARG|tetracycline|||BMMNGANE_00146;APH(6)-Id;ARG|aminoglycoside|||BMMNGANE_00147;APH(3)-Ib;ARG|aminoglycoside|||BMMNGANE_00148;sul2;ARG|sulfonamide|||BMMNGANE_00185;CMY-59;ARG|be…
NZ_CP064248.1	|||OCKACHAD_00101;merE;MRG|Mercury_(Hg)|||OCKACHAD_00102;merD;MRG|Mercury_(Hg)|||OCKACHAD_00103;merA;MRG|Mercury_(Hg)|||OCKACHAD_00105;merP;MRG|Mercury_(Hg)|||OCKACHAD_00106;merT;MRG|Mercury_(Hg)|||OCKACHAD_00107;merR;MRG|Mercury_(Hg)	|||OCKACHAD_00019;fosA3;ARG|fosfomycin|||OCKACHAD_00025;rmtB1;ARG|aminoglycoside|||OCKACHAD_00113;vgaC;ARG|macrolide-lincosamide-streptogramin|||OCKACHAD_00206;catII;ARG|chloramphenicol
NZ_CP082281.1	|||NLBCPAPG_00246;merR;MRG|Mercury_(Hg)|||NLBCPAPG_00248;merB;MRG|Mercury_(Hg)|||NLBCPAPG_00249;merD;MRG|Mercury_(Hg)|||NLBCPAPG_00250;merE;MRG|Mercury_(Hg)	|||NLBCPAPG_00187;MCR-9.1;ARG|polymyxin|||NLBCPAPG_00261;APH(6)-Id;ARG|aminoglycoside|||NLBCPAPG_00262;APH(3)-Ib;ARG|aminoglycoside
NZ_CP081768.1	|||FEFLHMPD_00080;merR;MRG|Mercury_(Hg)|||FEFLHMPD_00081;merT;MRG|Mercury_(Hg)|||FEFLHMPD_00082;merP;MRG|Mercury_(Hg)|||FEFLHMPD_00084;merA;MRG|Mercury_(Hg)|||FEFLHMPD_00085;merD;MRG|Mercury_(Hg)|||FEFLHMPD_00086;merE;MRG|Mercury_(Hg)	|||FEFLHMPD_00343;vgaC;ARG|macrolide-lincosamide-streptogramin
NZ_CP035277.1	|||KOPLMHKB_00070;merR;MRG|Mercury_(Hg)|||KOPLMHKB_00071;merT;MRG|Mercury_(Hg)|||KOPLMHKB_00072;merP;MRG|Mercury_(Hg)|||KOPLMHKB_00074;merA;MRG|Mercury_(Hg)|||KOPLMHKB_00075;merD;MRG|Mercury_(Hg)|||KOPLMHKB_00076;merE;MRG|Mercury_(Hg)|||KOPLMHKB_00099;merE;MRG|Mercury_(Hg)|||KOPLMHKB_00100;merD;MRG|Mercury_(Hg)|||KOPLMHKB_00101;merA;MRG|Mercury_(Hg)|||KOPLMHKB_00102;merC;MRG|Mercury_(Hg)|||KOPLMH…	|||KOPLMHKB_00030;dfrA12;ARG|trimethoprim|||KOPLMHKB_00032;qacEdelta1;ARG|multidrug|||KOPLMHKB_00033;sul1;ARG|sulfonamide|||KOPLMHKB_00050;blaDHA-1;ARG|beta-lactam|||KOPLMHKB_00053;sul1;ARG|sulfonamide|||KOPLMHKB_00060;Mrx;ARG|macrolide-lincosamide-streptogramin|||KOPLMHKB_00063;AAC(3)-IIa;ARG|aminoglycoside|||KOPLMHKB_00083;sul2;ARG|sulfonamide|||KOPLMHKB_00091;catII;ARG|chloramphenicol|||KOPLMH…
NZ_CP042547.1	|||LCNDCLGP_00108;merD;MRG|Mercury_(Hg)|||LCNDCLGP_00109;merA;MRG|Mercury_(Hg)|||LCNDCLGP_00111;merP;MRG|Mercury_(Hg)|||LCNDCLGP_00112;merT;MRG|Mercury_(Hg)|||LCNDCLGP_00113;merR;MRG|Mercury_(Hg)	|||LCNDCLGP_00060;vgaC;ARG|macrolide-lincosamide-streptogramin
NZ_CP043215.1	|||MHJCHDOA_00156;merE;MRG|Mercury_(Hg)|||MHJCHDOA_00157;merD;MRG|Mercury_(Hg)|||MHJCHDOA_00162;merE;MRG|Mercury_(Hg)|||MHJCHDOA_00163;merD;MRG|Mercury_(Hg)|||MHJCHDOA_00164;merB;MRG|Mercury_(Hg)|||MHJCHDOA_00165;merA;MRG|Mercury_(Hg)|||MHJCHDOA_00166;merP;MRG|Mercury_(Hg)|||MHJCHDOA_00167;merT;MRG|Mercury_(Hg)|||MHJCHDOA_00168;merR;MRG|Mercury_(Hg)	|||MHJCHDOA_00060;CMY-59;ARG|beta-lactam|||MHJCHDOA_00097;sul2;ARG|sulfonamide|||MHJCHDOA_00098;APH(3)-Ib;ARG|aminoglycoside|||MHJCHDOA_00099;APH(6)-Id;ARG|aminoglycoside|||MHJCHDOA_00101;tetR;ARG|tetracycline|||MHJCHDOA_00102;tet(C);ARG|tetracycline|||MHJCHDOA_00105;floR;ARG|multidrug|||MHJCHDOA_00142;dfrA1;ARG|trimethoprim|||MHJCHDOA_00143;qacEdelta1;ARG|multidrug|||MHJCHDOA_00144;sul1;ARG|sulf…
NZ_CP085752.1	|||IBIGJPLN_00044;merE;MRG|Mercury_(Hg)|||IBIGJPLN_00045;merD;MRG|Mercury_(Hg)|||IBIGJPLN_00046;merA;MRG|Mercury_(Hg)|||IBIGJPLN_00047;merC;MRG|Mercury_(Hg)|||IBIGJPLN_00048;merP;MRG|Mercury_(Hg)|||IBIGJPLN_00049;merT;MRG|Mercury_(Hg)|||IBIGJPLN_00050;merR;MRG|Mercury_(Hg)	|||IBIGJPLN_00039;qacEdelta1;ARG|multidrug|||IBIGJPLN_00040;sul1;ARG|sulfonamide
NZ_CP025964.2	|||AEHGHDOO_00126;merR;MRG|Mercury_(Hg)|||AEHGHDOO_00127;merT;MRG|Mercury_(Hg)|||AEHGHDOO_00128;merP;MRG|Mercury_(Hg)|||AEHGHDOO_00129;merC;MRG|Mercury_(Hg)|||AEHGHDOO_00130;merA;MRG|Mercury_(Hg)|||AEHGHDOO_00131;merD;MRG|Mercury_(Hg)|||AEHGHDOO_00132;merE;MRG|Mercury_(Hg)	|||AEHGHDOO_00138;sul1;ARG|sulfonamide|||AEHGHDOO_00139;qacEdelta1;ARG|multidrug
NZ_AP019818.1	|||MJFKNLLN_00134;merA;MRG|Mercury_(Hg)|||MJFKNLLN_00136;merP;MRG|Mercury_(Hg)|||MJFKNLLN_00137;merT;MRG|Mercury_(Hg)|||MJFKNLLN_00138;merR;MRG|Mercury_(Hg)	|||MJFKNLLN_00093;FosC2;ARG|fosfomycin|||MJFKNLLN_00130;qacEdelta1;ARG|multidrug|||MJFKNLLN_00131;sul1;ARG|sulfonamide|||MJFKNLLN_00144;blaKHM-1;ARG|beta-lactam
NZ_CM008898.1	|||DJJAMJCD_00244;merE;MRG|Mercury_(Hg)|||DJJAMJCD_00245;merD;MRG|Mercury_(Hg)|||DJJAMJCD_00246;merA;MRG|Mercury_(Hg)|||DJJAMJCD_00247;merC;MRG|Mercury_(Hg)|||DJJAMJCD_00248;merP;MRG|Mercury_(Hg)|||DJJAMJCD_00249;merT;MRG|Mercury_(Hg)|||DJJAMJCD_00250;merR;MRG|Mercury_(Hg)	|||DJJAMJCD_00067;tet(59);ARG|tetracycline|||DJJAMJCD_00075;SG71_24560;ARG|beta-lactam|||DJJAMJCD_00083;sul1;ARG|sulfonamide|||DJJAMJCD_00086;dfrA19;ARG|trimethoprim|||DJJAMJCD_00089;APH(3)-Ib;ARG|aminoglycoside|||DJJAMJCD_00090;APH(6)-Id;ARG|aminoglycoside|||DJJAMJCD_00270;catII;ARG|chloramphenicol|||DJJAMJCD_00273;MCR-9.1;ARG|polymyxin
NZ_CP053053.1	|||JOEGEEFF_00010;merR;MRG|Mercury_(Hg)|||JOEGEEFF_00011;merT;MRG|Mercury_(Hg)|||JOEGEEFF_00012;merP;MRG|Mercury_(Hg)|||JOEGEEFF_00014;merA;MRG|Mercury_(Hg)|||JOEGEEFF_00015;merD;MRG|Mercury_(Hg)|||JOEGEEFF_00016;merE;MRG|Mercury_(Hg)|||JOEGEEFF_00244;merR;MRG|Mercury_(Hg)|||JOEGEEFF_00245;merT;MRG|Mercury_(Hg)|||JOEGEEFF_00246;merP;MRG|Mercury_(Hg)|||JOEGEEFF_00248;merA;MRG|Mercury_(Hg)|||JOEGEE…	|||JOEGEEFF_00004;AAC(3)-IIa;ARG|aminoglycoside|||JOEGEEFF_00020;aph(3)-Ia;ARG|aminoglycoside|||JOEGEEFF_00022;APH(6)-Id;ARG|aminoglycoside|||JOEGEEFF_00023;APH(3)-Ib;ARG|aminoglycoside|||JOEGEEFF_00024;sul2;ARG|sulfonamide|||JOEGEEFF_00240;tetR;ARG|tetracycline|||JOEGEEFF_00241;tet(B);ARG|tetracycline|||JOEGEEFF_00251;AAC(3)-IIa;ARG|aminoglycoside
NZ_CP031724.1	|||PFBELNGM_00116;merE;MRG|Mercury_(Hg)|||PFBELNGM_00117;merD;MRG|Mercury_(Hg)|||PFBELNGM_00118;merA;MRG|Mercury_(Hg)|||PFBELNGM_00119;merC;MRG|Mercury_(Hg)|||PFBELNGM_00120;merP;MRG|Mercury_(Hg)|||PFBELNGM_00121;merT;MRG|Mercury_(Hg)|||PFBELNGM_00122;merR;MRG|Mercury_(Hg)	|||PFBELNGM_00103;ANT(2)-Ia;ARG|aminoglycoside|||PFBELNGM_00105;qacEdelta1;ARG|multidrug|||PFBELNGM_00106;sul1;ARG|sulfonamide|||PFBELNGM_00111;sul1;ARG|sulfonamide|||PFBELNGM_00135;tetR;ARG|tetracycline|||PFBELNGM_00136;tet(A);ARG|tetracycline|||PFBELNGM_00145;SG71_24560;ARG|beta-lactam|||PFBELNGM_00153;AAC(6)-Ib10;ARG|aminoglycoside|||PFBELNGM_00158;catI;ARG|chloramphenicol|||PFBELNGM_00161;dfr…
NZ_WUPX01000002.1	|||HJDMOBML_00026;merE;MRG|Mercury_(Hg)|||HJDMOBML_00027;merD;MRG|Mercury_(Hg)|||HJDMOBML_00042;merE;MRG|Mercury_(Hg)|||HJDMOBML_00043;merD;MRG|Mercury_(Hg)	|||HJDMOBML_00045;blaTEM-215;ARG|beta-lactam|||HJDMOBML_00051;catII;ARG|chloramphenicol|||HJDMOBML_00091;sul2;ARG|sulfonamide|||HJDMOBML_00092;APH(3)-Ib;ARG|aminoglycoside|||HJDMOBML_00093;APH(6)-Id;ARG|aminoglycoside|||HJDMOBML_00095;tetR;ARG|tetracycline|||HJDMOBML_00096;tet(C);ARG|tetracycline|||HJDMOBML_00099;floR;ARG|multidrug|||HJDMOBML_00177;mcr-3.1;ARG|polymyxin|||HJDMOBML_00180;AAC(3)-II…
NZ_CP077964.1	|||LFELHPAD_00190;merE;MRG|Mercury_(Hg)|||LFELHPAD_00191;merD;MRG|Mercury_(Hg)|||LFELHPAD_00192;merA;MRG|Mercury_(Hg)|||LFELHPAD_00193;merC;MRG|Mercury_(Hg)|||LFELHPAD_00194;merP;MRG|Mercury_(Hg)|||LFELHPAD_00195;merT;MRG|Mercury_(Hg)|||LFELHPAD_00196;merR;MRG|Mercury_(Hg)	|||LFELHPAD_00036;Mrx;ARG|macrolide-lincosamide-streptogramin|||LFELHPAD_00042;sul1;ARG|sulfonamide|||LFELHPAD_00043;qacEdelta1;ARG|multidrug|||LFELHPAD_00044;arr-3;ARG|rifamycin|||LFELHPAD_00045;catB3;ARG|chloramphenicol|||LFELHPAD_00046;OXA-1;ARG|beta-lactam|||LFELHPAD_00047;AAC(6)-Ib-cr;ARG|multidrug|||LFELHPAD_00075;tetD;ARG|tetracycline|||LFELHPAD_00076;tetC;ARG|tetracycline|||LFELHPAD_00077…
NZ_CP079626.1	|||IDJLLAMP_00175;merE;MRG|Mercury_(Hg)|||IDJLLAMP_00176;merD;MRG|Mercury_(Hg)|||IDJLLAMP_00177;merA;MRG|Mercury_(Hg)|||IDJLLAMP_00179;merP;MRG|Mercury_(Hg)|||IDJLLAMP_00180;merT;MRG|Mercury_(Hg)|||IDJLLAMP_00181;merR;MRG|Mercury_(Hg)	|||IDJLLAMP_00139;arr-3;ARG|rifamycin|||IDJLLAMP_00140;cmlA5;ARG|chloramphenicol|||IDJLLAMP_00141;OXA-10;ARG|beta-lactam|||IDJLLAMP_00142;aadA;ARG|aminoglycoside|||IDJLLAMP_00143;qacEdelta1;ARG|multidrug|||IDJLLAMP_00144;sul1;ARG|sulfonamide|||IDJLLAMP_00150;msr(E);ARG|macrolide-lincosamide-streptogramin|||IDJLLAMP_00151;mphE;ARG|macrolide-lincosamide-streptogramin|||IDJLLAMP_00163;AAC(6)-Ib7;ARG…
NZ_CP042489.1	|||IOKCICEO_00103;merE;MRG|Mercury_(Hg)|||IOKCICEO_00104;merD;MRG|Mercury_(Hg)|||IOKCICEO_00105;merA;MRG|Mercury_(Hg)|||IOKCICEO_00106;merC;MRG|Mercury_(Hg)|||IOKCICEO_00107;merP;MRG|Mercury_(Hg)|||IOKCICEO_00108;merT;MRG|Mercury_(Hg)|||IOKCICEO_00109;merR;MRG|Mercury_(Hg)	|||IOKCICEO_00158;MCR-9.1;ARG|polymyxin|||IOKCICEO_00267;tet(59);ARG|tetracycline|||IOKCICEO_00270;catII;ARG|chloramphenicol|||IOKCICEO_00275;APH(6)-Id;ARG|aminoglycoside|||IOKCICEO_00276;APH(3)-Ib;ARG|aminoglycoside|||IOKCICEO_00279;dfrA19;ARG|trimethoprim|||IOKCICEO_00282;sul1;ARG|sulfonamide|||IOKCICEO_00287;sul1;ARG|sulfonamide|||IOKCICEO_00288;qacEdelta1;ARG|multidrug|||IOKCICEO_00289;aadA;A…
NZ_CP029118.1	|||EEDECNCI_00112;merR;MRG|Mercury_(Hg)|||EEDECNCI_00113;merT;MRG|Mercury_(Hg)|||EEDECNCI_00114;merP;MRG|Mercury_(Hg)|||EEDECNCI_00116;merA;MRG|Mercury_(Hg)|||EEDECNCI_00117;merD;MRG|Mercury_(Hg)|||EEDECNCI_00118;merE;MRG|Mercury_(Hg)|||EEDECNCI_00148;merR;MRG|Mercury_(Hg)	|||EEDECNCI_00124;OXA-9;ARG|beta-lactam|||EEDECNCI_00125;L360_04877;ARG|aminoglycoside|||EEDECNCI_00126;AAC(6)-Ib7;ARG|aminoglycoside|||EEDECNCI_00135;SG71_24560;ARG|beta-lactam|||EEDECNCI_00143;BRP(MBL);ARG|vancomycin|||EEDECNCI_00153;mphE;ARG|macrolide-lincosamide-streptogramin|||EEDECNCI_00154;msr(E);ARG|macrolide-lincosamide-streptogramin|||EEDECNCI_00161;sul1;ARG|sulfonamide|||EEDECNCI_00162…
NZ_JABXQQ010000004.1	|||MPPKCHKK_00042;merR;MRG|Mercury_(Hg)|||MPPKCHKK_00043;merT;MRG|Mercury_(Hg)|||MPPKCHKK_00044;merP;MRG|Mercury_(Hg)|||MPPKCHKK_00045;merC;MRG|Mercury_(Hg)|||MPPKCHKK_00046;merA;MRG|Mercury_(Hg)|||MPPKCHKK_00047;merD;MRG|Mercury_(Hg)|||MPPKCHKK_00048;merE;MRG|Mercury_(Hg)	|||MPPKCHKK_00009;vgaC;ARG|macrolide-lincosamide-streptogramin
NZ_CP051345.1	|||GIONGNGH_00050;merE;MRG|Mercury_(Hg)|||GIONGNGH_00051;merD;MRG|Mercury_(Hg)|||GIONGNGH_00052;merA;MRG|Mercury_(Hg)|||GIONGNGH_00053;merC;MRG|Mercury_(Hg)|||GIONGNGH_00054;merP;MRG|Mercury_(Hg)|||GIONGNGH_00055;merT;MRG|Mercury_(Hg)|||GIONGNGH_00056;merR;MRG|Mercury_(Hg)	|||GIONGNGH_00030;aadA13;ARG|aminoglycoside|||GIONGNGH_00031;qacEdelta1;ARG|multidrug|||GIONGNGH_00032;sul1;ARG|sulfonamide|||GIONGNGH_00151;tetD;ARG|tetracycline|||GIONGNGH_00152;tetC;ARG|tetracycline|||GIONGNGH_00153;tet(B);ARG|tetracycline|||GIONGNGH_00154;tetR;ARG|tetracycline
NZ_CP028954.1	|||LCAGBPEB_00204;merR;MRG|Mercury_(Hg)|||LCAGBPEB_00205;merT;MRG|Mercury_(Hg)|||LCAGBPEB_00206;merP;MRG|Mercury_(Hg)|||LCAGBPEB_00207;merF;MRG|Mercury_(Hg)|||LCAGBPEB_00208;merA;MRG|Mercury_(Hg)|||LCAGBPEB_00209;merD;MRG|Mercury_(Hg)|||LCAGBPEB_00210;merE;MRG|Mercury_(Hg)	|||LCAGBPEB_00199;Ant3Ia;ARG|aminoglycoside|||LCAGBPEB_00200;qacEdelta1;ARG|multidrug|||LCAGBPEB_00201;sul1;ARG|sulfonamide
NZ_CP066512.1	|||CDDMNFOI_00511;merR;MRG|Mercury_(Hg)|||CDDMNFOI_00513;merB;MRG|Mercury_(Hg)|||CDDMNFOI_00514;merD;MRG|Mercury_(Hg)|||CDDMNFOI_00515;merE;MRG|Mercury_(Hg)	|||CDDMNFOI_00236;dfrA14;ARG|trimethoprim|||CDDMNFOI_00246;tet(A);ARG|tetracycline|||CDDMNFOI_00247;tetR;ARG|tetracycline|||CDDMNFOI_00380;vgaC;ARG|macrolide-lincosamide-streptogramin|||CDDMNFOI_00528;sul2;ARG|sulfonamide|||CDDMNFOI_00529;APH(3)-Ib;ARG|aminoglycoside|||CDDMNFOI_00530;APH(6)-Id;ARG|aminoglycoside|||CDDMNFOI_00537;OXA-1;ARG|beta-lactam|||CDDMNFOI_00538;AAC(6)-Ib-cr;ARG|multidrug
NZ_CP082828.1	|||JGDGNCCM_00066;merR;MRG|Mercury_(Hg)|||JGDGNCCM_00067;merT;MRG|Mercury_(Hg)|||JGDGNCCM_00068;merP;MRG|Mercury_(Hg)|||JGDGNCCM_00070;merA;MRG|Mercury_(Hg)	|||JGDGNCCM_00074;aadA5;ARG|aminoglycoside|||JGDGNCCM_00075;sul1;ARG|sulfonamide|||JGDGNCCM_00083;catI;ARG|chloramphenicol|||JGDGNCCM_00090;Mrx;ARG|macrolide-lincosamide-streptogramin|||JGDGNCCM_00094;tetR;ARG|tetracycline|||JGDGNCCM_00095;tet(B);ARG|tetracycline|||JGDGNCCM_00096;tetC;ARG|tetracycline
NZ_CP027044.1	|||OHCMKFIN_00100;merR;MRG|Mercury_(Hg)|||OHCMKFIN_00101;merT;MRG|Mercury_(Hg)|||OHCMKFIN_00102;merP;MRG|Mercury_(Hg)|||OHCMKFIN_00103;merC;MRG|Mercury_(Hg)|||OHCMKFIN_00104;merA;MRG|Mercury_(Hg)|||OHCMKFIN_00105;merD;MRG|Mercury_(Hg)|||OHCMKFIN_00106;merE;MRG|Mercury_(Hg)	|||OHCMKFIN_00050;APH(6)-Id;ARG|aminoglycoside|||OHCMKFIN_00051;APH(3)-Ib;ARG|aminoglycoside|||OHCMKFIN_00110;dfrA14;ARG|trimethoprim|||OHCMKFIN_00114;aph(3)-Ia;ARG|aminoglycoside|||OHCMKFIN_00119;dfrA15;ARG|trimethoprim
NZ_LR890658.1	|||BALMCOCP_00165;merE;MRG|Mercury_(Hg)|||BALMCOCP_00166;merD;MRG|Mercury_(Hg)|||BALMCOCP_00167;merA;MRG|Mercury_(Hg)|||BALMCOCP_00169;merP;MRG|Mercury_(Hg)|||BALMCOCP_00170;merT;MRG|Mercury_(Hg)|||BALMCOCP_00171;merR;MRG|Mercury_(Hg)|||BALMCOCP_00191;merE;MRG|Mercury_(Hg)|||BALMCOCP_00192;merD;MRG|Mercury_(Hg)|||BALMCOCP_00193;merB;MRG|Mercury_(Hg)|||BALMCOCP_00194;merA;MRG|Mercury_(Hg)|||BALMCO…	|||BALMCOCP_00158;catB3;ARG|chloramphenicol|||BALMCOCP_00159;qacEdelta1;ARG|multidrug|||BALMCOCP_00160;sul1;ARG|sulfonamide|||BALMCOCP_00174;tet(A);ARG|tetracycline|||BALMCOCP_00175;tetR;ARG|tetracycline
NZ_CP022155.1	|||CKLFNMPA_00039;merE;MRG|Mercury_(Hg)|||CKLFNMPA_00040;merD;MRG|Mercury_(Hg)|||CKLFNMPA_00041;merA;MRG|Mercury_(Hg)|||CKLFNMPA_00043;merP;MRG|Mercury_(Hg)|||CKLFNMPA_00044;merT;MRG|Mercury_(Hg)|||CKLFNMPA_00045;merR;MRG|Mercury_(Hg)	|||CKLFNMPA_00129;vgaC;ARG|macrolide-lincosamide-streptogramin
NZ_CP047683.1	|||AKCKPGLC_00016;merR;MRG|Mercury_(Hg)|||AKCKPGLC_00017;merT;MRG|Mercury_(Hg)|||AKCKPGLC_00018;merP;MRG|Mercury_(Hg)|||AKCKPGLC_00020;merA;MRG|Mercury_(Hg)|||AKCKPGLC_00021;merD;MRG|Mercury_(Hg)|||AKCKPGLC_00022;merE;MRG|Mercury_(Hg)	|||AKCKPGLC_00010;vgaC;ARG|macrolide-lincosamide-streptogramin
NZ_AP025166.1	|||AKHFDKDD_00364;merR;MRG|Mercury_(Hg)	|||AKHFDKDD_00191;NmcR;ARG|beta-lactam|||AKHFDKDD_00199;dfrA12;ARG|trimethoprim|||AKHFDKDD_00201;qacEdelta1;ARG|multidrug|||AKHFDKDD_00202;sul1;ARG|sulfonamide|||AKHFDKDD_00209;msr(E);ARG|macrolide-lincosamide-streptogramin|||AKHFDKDD_00210;mphE;ARG|macrolide-lincosamide-streptogramin|||AKHFDKDD_00233;Mrx;ARG|macrolide-lincosamide-streptogramin|||AKHFDKDD_00236;fosA3;ARG|fosfomycin|||AKHFDKDD_002…
NZ_CP049291.1	|||CBDFCDJG_00017;merR;MRG|Mercury_(Hg)|||CBDFCDJG_00018;merT;MRG|Mercury_(Hg)|||CBDFCDJG_00019;merP;MRG|Mercury_(Hg)|||CBDFCDJG_00020;merC;MRG|Mercury_(Hg)|||CBDFCDJG_00021;merA;MRG|Mercury_(Hg)|||CBDFCDJG_00022;merD;MRG|Mercury_(Hg)|||CBDFCDJG_00023;merE;MRG|Mercury_(Hg)|||CBDFCDJG_00033;merR;MRG|Mercury_(Hg)|||CBDFCDJG_00034;merT;MRG|Mercury_(Hg)|||CBDFCDJG_00035;merP;MRG|Mercury_(Hg)|||CBDFCD…	|||CBDFCDJG_00029;catI;ARG|chloramphenicol|||CBDFCDJG_00058;NmcR;ARG|beta-lactam|||CBDFCDJG_00074;Mrx;ARG|macrolide-lincosamide-streptogramin|||CBDFCDJG_00108;vgaC;ARG|macrolide-lincosamide-streptogramin|||CBDFCDJG_00115;tetR;ARG|tetracycline|||CBDFCDJG_00116;tet(A);ARG|tetracycline|||CBDFCDJG_00127;aph(3)-Ia;ARG|aminoglycoside|||CBDFCDJG_00133;catI;ARG|chloramphenicol|||CBDFCDJG_00137;APH(3)-Ib;…
CP061557.1	|||AJHFELBL_00204;merB1;MRG|Mercury_(Hg)|||AJHFELBL_00206;merA;MRG|Mercury_(Hg)|||AJHFELBL_00207;merP;MRG|Mercury_(Hg)|||AJHFELBL_00208;merT;MRG|Mercury_(Hg)|||AJHFELBL_00214;merR;MRG|Mercury_(Hg)|||AJHFELBL_00216;merC;MRG|Mercury_(Hg)|||AJHFELBL_00217;merA;MRG|Mercury_(Hg)|||AJHFELBL_00218;merB1;MRG|Mercury_(Hg)|||AJHFELBL_00219;merD;MRG|Mercury_(Hg)|||AJHFELBL_00220;merE;MRG|Mercury_(Hg)	|||AJHFELBL_00012;blaOXA-23;ARG|beta-lactam|||AJHFELBL_00225;blaOXA-58;ARG|beta-lactam|||AJHFELBL_00238;sul2;ARG|sulfonamide|||AJHFELBL_00265;msr(E);ARG|macrolide-lincosamide-streptogramin|||AJHFELBL_00266;mphE;ARG|macrolide-lincosamide-streptogramin|||AJHFELBL_00270;tet(39);ARG|tetracycline|||AJHFELBL_00273;cmlB1;ARG|chloramphenicol|||AJHFELBL_00280;sul2;ARG|sulfonamide|||AJHFELBL_00283;APH(3)-I…
NZ_CP074187.1	|||EHLLBPOA_00002;merR;MRG|Mercury_(Hg)|||EHLLBPOA_00003;merT;MRG|Mercury_(Hg)|||EHLLBPOA_00004;merP;MRG|Mercury_(Hg)|||EHLLBPOA_00005;merC;MRG|Mercury_(Hg)|||EHLLBPOA_00006;merA;MRG|Mercury_(Hg)|||EHLLBPOA_00007;merD;MRG|Mercury_(Hg)|||EHLLBPOA_00008;merE;MRG|Mercury_(Hg)	|||EHLLBPOA_00027;blaGES-5;ARG|beta-lactam|||EHLLBPOA_00029;aadA16;ARG|aminoglycoside|||EHLLBPOA_00030;qacEdelta1;ARG|multidrug|||EHLLBPOA_00031;sul1;ARG|sulfonamide
NZ_CP024531.1	|||HAPLGBBO_00034;merR;MRG|Mercury_(Hg)|||HAPLGBBO_00035;merT;MRG|Mercury_(Hg)|||HAPLGBBO_00036;merP;MRG|Mercury_(Hg)|||HAPLGBBO_00037;merC;MRG|Mercury_(Hg)|||HAPLGBBO_00038;merA;MRG|Mercury_(Hg)|||HAPLGBBO_00039;merD;MRG|Mercury_(Hg)|||HAPLGBBO_00040;merE;MRG|Mercury_(Hg)	|||HAPLGBBO_00014;AAC(6)-Ib-cr;ARG|multidrug|||HAPLGBBO_00015;OXA-1;ARG|beta-lactam|||HAPLGBBO_00016;catB3;ARG|chloramphenicol|||HAPLGBBO_00018;aac(3)-IIe;ARG|aminoglycoside|||HAPLGBBO_00043;QnrB17;ARG|quinolone|||HAPLGBBO_00070;APH(6)-Id;ARG|aminoglycoside|||HAPLGBBO_00071;APH(3)-Ib;ARG|aminoglycoside|||HAPLGBBO_00072;sul2;ARG|sulfonamide|||HAPLGBBO_00094;vgaC;ARG|macrolide-lincosamide-streptogr…
NZ_CP070560.1	|||HNGJGCKO_00088;merA;MRG|Mercury_(Hg)|||HNGJGCKO_00089;merD;MRG|Mercury_(Hg)|||HNGJGCKO_00090;merE;MRG|Mercury_(Hg)	|||HNGJGCKO_00082;vgaC;ARG|macrolide-lincosamide-streptogramin
NZ_CP013832.1	|||BENBAMEE_00003;merR;MRG|Mercury_(Hg)|||BENBAMEE_00004;merT;MRG|Mercury_(Hg)|||BENBAMEE_00005;merP;MRG|Mercury_(Hg)|||BENBAMEE_00007;merA;MRG|Mercury_(Hg)|||BENBAMEE_00008;merD;MRG|Mercury_(Hg)|||BENBAMEE_00009;merE;MRG|Mercury_(Hg)	|||BENBAMEE_00018;sul1;ARG|sulfonamide|||BENBAMEE_00019;qacEdelta1;ARG|multidrug|||BENBAMEE_00020;aadA5;ARG|aminoglycoside|||BENBAMEE_00021;dfrA17;ARG|trimethoprim|||BENBAMEE_00079;vgaC;ARG|macrolide-lincosamide-streptogramin|||BENBAMEE_00168;vgaC;ARG|macrolide-lincosamide-streptogramin
NZ_CP065466.1	|||EGNAKLBI_00043;merR;MRG|Mercury_(Hg)|||EGNAKLBI_00044;merT;MRG|Mercury_(Hg)|||EGNAKLBI_00045;merP;MRG|Mercury_(Hg)|||EGNAKLBI_00047;merA;MRG|Mercury_(Hg)|||EGNAKLBI_00048;merD;MRG|Mercury_(Hg)|||EGNAKLBI_00049;merE;MRG|Mercury_(Hg)	|||EGNAKLBI_00035;vgaC;ARG|macrolide-lincosamide-streptogramin|||EGNAKLBI_00121;tetR;ARG|tetracycline|||EGNAKLBI_00122;tet(A);ARG|tetracycline
NZ_CP041629.1	|||GELIABON_00037;merR;MRG|Mercury_(Hg)|||GELIABON_00038;merT;MRG|Mercury_(Hg)|||GELIABON_00039;merP;MRG|Mercury_(Hg)|||GELIABON_00041;merA;MRG|Mercury_(Hg)|||GELIABON_00042;merD;MRG|Mercury_(Hg)|||GELIABON_00043;merE;MRG|Mercury_(Hg)	|||GELIABON_00013;oqxB;ARG|multidrug|||GELIABON_00014;oqxA;ARG|quinolone|||GELIABON_00034;vgaC;ARG|macrolide-lincosamide-streptogramin|||GELIABON_00047;aph(3)-Ia;ARG|aminoglycoside|||GELIABON_00054;sul3;ARG|sulfonamide|||GELIABON_00056;qacH;ARG|quinolone|||GELIABON_00057;aadA1;ARG|aminoglycoside|||GELIABON_00058;cmlA6;ARG|chloramphenicol|||GELIABON_00060;dfrA12;ARG|trimethoprim|||GELIABON_00066;t…
NZ_AP022395.1	|||DKNJKHGL_00020;merR;MRG|Mercury_(Hg)|||DKNJKHGL_00021;merT;MRG|Mercury_(Hg)|||DKNJKHGL_00022;merP;MRG|Mercury_(Hg)|||DKNJKHGL_00024;merA;MRG|Mercury_(Hg)|||DKNJKHGL_00025;merD;MRG|Mercury_(Hg)|||DKNJKHGL_00026;merE;MRG|Mercury_(Hg)	|||DKNJKHGL_00061;AAC(6)-Ib10;ARG|aminoglycoside|||DKNJKHGL_00082;aph(3)-Ia;ARG|aminoglycoside|||DKNJKHGL_00085;Mrx;ARG|macrolide-lincosamide-streptogramin|||DKNJKHGL_00111;APH(6)-Id;ARG|aminoglycoside|||DKNJKHGL_00112;aphE;ARG|aminoglycoside|||DKNJKHGL_00114;blaGES-24;ARG|beta-lactam|||DKNJKHGL_00115;blaGES-24;ARG|beta-lactam
NZ_CP069172.1	|||FGFJIJNA_00132;merR;MRG|Mercury_(Hg)|||FGFJIJNA_00133;merT;MRG|Mercury_(Hg)|||FGFJIJNA_00134;merP;MRG|Mercury_(Hg)|||FGFJIJNA_00136;merA;MRG|Mercury_(Hg)|||FGFJIJNA_00137;merD;MRG|Mercury_(Hg)|||FGFJIJNA_00138;merE;MRG|Mercury_(Hg)	|||FGFJIJNA_00021;rmtB1;ARG|aminoglycoside|||FGFJIJNA_00154;SHV-134;ARG|beta-lactam
NZ_AP022511.1	|||OKNJAFGP_00239;merE;MRG|Mercury_(Hg)|||OKNJAFGP_00240;merD;MRG|Mercury_(Hg)|||OKNJAFGP_00241;merA;MRG|Mercury_(Hg)|||OKNJAFGP_00242;merC;MRG|Mercury_(Hg)|||OKNJAFGP_00243;merP;MRG|Mercury_(Hg)|||OKNJAFGP_00244;merT;MRG|Mercury_(Hg)|||OKNJAFGP_00245;merR;MRG|Mercury_(Hg)	|||OKNJAFGP_00104;ANT(2)-Ia;ARG|aminoglycoside|||OKNJAFGP_00106;qacEdelta1;ARG|multidrug|||OKNJAFGP_00107;sul1;ARG|sulfonamide|||OKNJAFGP_00109;blaCTX-M-9;ARG|beta-lactam|||OKNJAFGP_00115;MCR-9.1;ARG|polymyxin|||OKNJAFGP_00208;tetR;ARG|tetracycline|||OKNJAFGP_00209;tet(A);ARG|tetracycline|||OKNJAFGP_00219;AAC(6)-Ib10;ARG|aminoglycoside|||OKNJAFGP_00225;dfrA16;ARG|trimethoprim|||OKNJAFGP_00227;qac…
CP056541.1	|||HGCGHDBF_00051;merE;MRG|Mercury_(Hg)|||HGCGHDBF_00052;merD;MRG|Mercury_(Hg)|||HGCGHDBF_00053;merA;MRG|Mercury_(Hg)|||HGCGHDBF_00054;merC;MRG|Mercury_(Hg)|||HGCGHDBF_00055;merP;MRG|Mercury_(Hg)|||HGCGHDBF_00056;merT;MRG|Mercury_(Hg)|||HGCGHDBF_00057;merR;MRG|Mercury_(Hg)	|||HGCGHDBF_00010;vgaC;ARG|macrolide-lincosamide-streptogramin
NZ_CP056885.1	|||OFHFDIHM_00097;merE;MRG|Mercury_(Hg)|||OFHFDIHM_00098;merD;MRG|Mercury_(Hg)	|||OFHFDIHM_00086;AAC(3)-IIa;ARG|aminoglycoside|||OFHFDIHM_00104;SG71_24560;ARG|beta-lactam|||OFHFDIHM_00107;Mrx;ARG|macrolide-lincosamide-streptogramin
NZ_CP051308.1	|||IMJPGEDB_00090;merD;MRG|Mercury_(Hg)|||IMJPGEDB_00091;merE;MRG|Mercury_(Hg)	|||IMJPGEDB_00019;aadA6;ARG|aminoglycoside|||IMJPGEDB_00020;AAC(3)-VIa;ARG|aminoglycoside|||IMJPGEDB_00025;qacEdelta1;ARG|multidrug|||IMJPGEDB_00026;sul1;ARG|sulfonamide|||IMJPGEDB_00088;blaTEM-1;ARG|beta-lactam|||IMJPGEDB_00095;aph(3)-Ia;ARG|aminoglycoside|||IMJPGEDB_00102;floR;ARG|multidrug|||IMJPGEDB_00105;tet(C);ARG|tetracycline|||IMJPGEDB_00106;tetR;ARG|tetracycline|||IMJPGEDB_00108;APH(6)-I…
NZ_CP070599.1	|||LKEIALME_00054;merE;MRG|Mercury_(Hg)|||LKEIALME_00055;merD;MRG|Mercury_(Hg)|||LKEIALME_00056;merA;MRG|Mercury_(Hg)|||LKEIALME_00057;merC;MRG|Mercury_(Hg)|||LKEIALME_00058;merP;MRG|Mercury_(Hg)|||LKEIALME_00059;merT;MRG|Mercury_(Hg)|||LKEIALME_00060;merR;MRG|Mercury_(Hg)|||LKEIALME_00082;merA;MRG|Mercury_(Hg)|||LKEIALME_00083;merD;MRG|Mercury_(Hg)|||LKEIALME_00084;merE;MRG|Mercury_(Hg)	|||LKEIALME_00020;msr(E);ARG|macrolide-lincosamide-streptogramin|||LKEIALME_00021;mphE;ARG|macrolide-lincosamide-streptogramin|||LKEIALME_00076;vgaC;ARG|macrolide-lincosamide-streptogramin
NZ_CP042525.1	|||NGJDKPGE_00101;merE;MRG|Mercury_(Hg)|||NGJDKPGE_00102;merD;MRG|Mercury_(Hg)|||NGJDKPGE_00103;merA;MRG|Mercury_(Hg)|||NGJDKPGE_00104;merC;MRG|Mercury_(Hg)|||NGJDKPGE_00105;merP;MRG|Mercury_(Hg)|||NGJDKPGE_00106;merT;MRG|Mercury_(Hg)|||NGJDKPGE_00107;merR;MRG|Mercury_(Hg)	|||NGJDKPGE_00155;MCR-9.1;ARG|polymyxin
NZ_AP023266.1	|||LBBJGAIJ_00023;merA;MRG|Mercury_(Hg)|||LBBJGAIJ_00024;merD;MRG|Mercury_(Hg)|||LBBJGAIJ_00025;merE;MRG|Mercury_(Hg)	|||LBBJGAIJ_00017;vgaC;ARG|macrolide-lincosamide-streptogramin|||LBBJGAIJ_00046;AAC(6)-Ib7;ARG|aminoglycoside
NZ_CP083644.1	|||GENGEALO_00041;merR;MRG|Mercury_(Hg)|||GENGEALO_00043;merB;MRG|Mercury_(Hg)|||GENGEALO_00044;merD;MRG|Mercury_(Hg)|||GENGEALO_00045;merE;MRG|Mercury_(Hg)	|||GENGEALO_00003;tet(A);ARG|tetracycline|||GENGEALO_00004;tetR;ARG|tetracycline|||GENGEALO_00287;catA1;ARG|chloramphenicol|||GENGEALO_00290;aadA1;ARG|aminoglycoside|||GENGEALO_00296;sul2;ARG|sulfonamide|||GENGEALO_00297;APH(3)-Ib;ARG|aminoglycoside|||GENGEALO_00298;APH(6)-Id;ARG|aminoglycoside|||GENGEALO_00308;AAC(6)-Ib-cr;ARG|multidrug|||GENGEALO_00309;OXA-1;ARG|beta-lactam|||GENGEALO_00310;cat…
NZ_AP024761.1	|||PCGOMCGK_00066;merE;MRG|Mercury_(Hg)|||PCGOMCGK_00067;merD;MRG|Mercury_(Hg)|||PCGOMCGK_00068;merA;MRG|Mercury_(Hg)	|||PCGOMCGK_00074;vgaC;ARG|macrolide-lincosamide-streptogramin|||PCGOMCGK_00081;AAC(6)-Ib7;ARG|aminoglycoside|||PCGOMCGK_00104;cmlA6;ARG|chloramphenicol|||PCGOMCGK_00105;aadA1;ARG|aminoglycoside|||PCGOMCGK_00106;qacH;ARG|quinolone|||PCGOMCGK_00112;aph(4)-Ia;ARG|aminoglycoside
NZ_CP024536.1	|||NOLPALKN_00174;merE;MRG|Mercury_(Hg)|||NOLPALKN_00175;merD;MRG|Mercury_(Hg)|||NOLPALKN_00176;merA;MRG|Mercury_(Hg)|||NOLPALKN_00178;merP;MRG|Mercury_(Hg)|||NOLPALKN_00179;merT;MRG|Mercury_(Hg)|||NOLPALKN_00180;merR;MRG|Mercury_(Hg)|||NOLPALKN_00198;merR;MRG|Mercury_(Hg)|||NOLPALKN_00199;merT;MRG|Mercury_(Hg)|||NOLPALKN_00200;merP;MRG|Mercury_(Hg)|||NOLPALKN_00201;merA;MRG|Mercury_(Hg)|||NOLPAL…	|||NOLPALKN_00153;dfrA12;ARG|trimethoprim|||NOLPALKN_00155;qacEdelta1;ARG|multidrug|||NOLPALKN_00156;sul1;ARG|sulfonamide|||NOLPALKN_00194;tetR;ARG|tetracycline|||NOLPALKN_00195;tet(A);ARG|tetracycline
NZ_CP056880.1	|||IPBKEIOJ_00097;merE;MRG|Mercury_(Hg)|||IPBKEIOJ_00098;merD;MRG|Mercury_(Hg)	|||IPBKEIOJ_00086;AAC(3)-IIa;ARG|aminoglycoside|||IPBKEIOJ_00104;SG71_24560;ARG|beta-lactam|||IPBKEIOJ_00107;Mrx;ARG|macrolide-lincosamide-streptogramin
NZ_CP070530.1	|||BLDPFEOO_00295;merR;MRG|Mercury_(Hg)|||BLDPFEOO_00296;merT;MRG|Mercury_(Hg)|||BLDPFEOO_00297;merP;MRG|Mercury_(Hg)|||BLDPFEOO_00298;merC;MRG|Mercury_(Hg)|||BLDPFEOO_00299;merA;MRG|Mercury_(Hg)|||BLDPFEOO_00300;merD;MRG|Mercury_(Hg)|||BLDPFEOO_00301;merE;MRG|Mercury_(Hg)	|||BLDPFEOO_00001;qacEdelta1;ARG|multidrug|||BLDPFEOO_00003;aac(6)-Il;ARG|aminoglycoside|||BLDPFEOO_00004;VIM-4;ARG|beta-lactam|||BLDPFEOO_00223;tetR;ARG|tetracycline|||BLDPFEOO_00225;tetC;ARG|tetracycline|||BLDPFEOO_00226;tetD;ARG|tetracycline|||BLDPFEOO_00307;sul1;ARG|sulfonamide
CP025517.1	|||HOGHFDJI_00004;merA;MRG|Mercury_(Hg)|||HOGHFDJI_00005;merD;MRG|Mercury_(Hg)|||HOGHFDJI_00006;merE;MRG|Mercury_(Hg)|||HOGHFDJI_00067;merE;MRG|Mercury_(Hg)|||HOGHFDJI_00068;merD;MRG|Mercury_(Hg)|||HOGHFDJI_00069;merA;MRG|Mercury_(Hg)|||HOGHFDJI_00070;merC;MRG|Mercury_(Hg)|||HOGHFDJI_00071;merP;MRG|Mercury_(Hg)|||HOGHFDJI_00072;merT;MRG|Mercury_(Hg)|||HOGHFDJI_00073;merR;MRG|Mercury_(Hg)	|||HOGHFDJI_00012;OXA-9;ARG|beta-lactam|||HOGHFDJI_00013;L360_04877;ARG|aminoglycoside|||HOGHFDJI_00014;AAC(6)-Ib7;ARG|aminoglycoside|||HOGHFDJI_00031;aph(3)-VI;ARG|aminoglycoside|||HOGHFDJI_00034;blaNDM-9;ARG|beta-lactam|||HOGHFDJI_00054;arr-2;ARG|rifamycin|||HOGHFDJI_00055;ere(A);ARG|macrolide-lincosamide-streptogramin|||HOGHFDJI_00056;aadA1;ARG|aminoglycoside|||HOGHFDJI_00057;cmlA5;ARG|chloram…
NZ_CP012754.1	|||GMOLOONM_00026;merR;MRG|Mercury_(Hg)|||GMOLOONM_00033;merE;MRG|Mercury_(Hg)|||GMOLOONM_00034;merD;MRG|Mercury_(Hg)|||GMOLOONM_00035;merA;MRG|Mercury_(Hg)|||GMOLOONM_00036;merC;MRG|Mercury_(Hg)|||GMOLOONM_00037;merP;MRG|Mercury_(Hg)|||GMOLOONM_00038;merT;MRG|Mercury_(Hg)|||GMOLOONM_00039;merR;MRG|Mercury_(Hg)	|||GMOLOONM_00007;aph(3)-VI;ARG|aminoglycoside|||GMOLOONM_00152;QnrB17;ARG|quinolone|||GMOLOONM_00308;dfrA12;ARG|trimethoprim|||GMOLOONM_00310;qacEdelta1;ARG|multidrug|||GMOLOONM_00311;sul1;ARG|sulfonamide|||GMOLOONM_00318;msr(E);ARG|macrolide-lincosamide-streptogramin|||GMOLOONM_00319;mphE;ARG|macrolide-lincosamide-streptogramin
NZ_CP020070.1	|||OEPCDCOC_00003;merC;MRG|Mercury_(Hg)|||OEPCDCOC_00004;merP;MRG|Mercury_(Hg)|||OEPCDCOC_00005;merT;MRG|Mercury_(Hg)|||OEPCDCOC_00006;merR;MRG|Mercury_(Hg)|||OEPCDCOC_00040;merR;MRG|Mercury_(Hg)|||OEPCDCOC_00048;merE;MRG|Mercury_(Hg)|||OEPCDCOC_00049;merD;MRG|Mercury_(Hg)	|||OEPCDCOC_00023;vgaC;ARG|macrolide-lincosamide-streptogramin|||OEPCDCOC_00030;OXA-9;ARG|beta-lactam|||OEPCDCOC_00031;L360_04877;ARG|aminoglycoside|||OEPCDCOC_00032;AAC(6)-Ib7;ARG|aminoglycoside
NZ_CP029718.1	|||JOAICNHF_00141;merE;MRG|Mercury_(Hg)|||JOAICNHF_00142;merD;MRG|Mercury_(Hg)|||JOAICNHF_00143;merA;MRG|Mercury_(Hg)|||JOAICNHF_00145;merP;MRG|Mercury_(Hg)|||JOAICNHF_00146;merT;MRG|Mercury_(Hg)|||JOAICNHF_00147;merR;MRG|Mercury_(Hg)	|||JOAICNHF_00116;dfrA12;ARG|trimethoprim|||JOAICNHF_00118;qacEdelta1;ARG|multidrug|||JOAICNHF_00119;sul1;ARG|sulfonamide|||JOAICNHF_00122;sul1;ARG|sulfonamide|||JOAICNHF_00128;Mrx;ARG|macrolide-lincosamide-streptogramin|||JOAICNHF_00133;AC88_5564;ARG|aminoglycoside|||JOAICNHF_00134;dfrA15;ARG|trimethoprim|||JOAICNHF_00135;aac(6)-Il;ARG|aminoglycoside
NZ_CP020068.1	|||FNIKJIBO_00257;merR;MRG|Mercury_(Hg)|||FNIKJIBO_00258;merT;MRG|Mercury_(Hg)|||FNIKJIBO_00259;merP;MRG|Mercury_(Hg)|||FNIKJIBO_00260;merC;MRG|Mercury_(Hg)|||FNIKJIBO_00261;merA;MRG|Mercury_(Hg)|||FNIKJIBO_00262;merD;MRG|Mercury_(Hg)|||FNIKJIBO_00263;merE;MRG|Mercury_(Hg)	|||FNIKJIBO_00265;sul2;ARG|sulfonamide|||FNIKJIBO_00266;str;ARG|aminoglycoside|||FNIKJIBO_00267;aph(6)-Id;ARG|aminoglycoside|||FNIKJIBO_00277;blaSHV-11;ARG|beta-lactam|||FNIKJIBO_00281;AAC(3)-IIa;ARG|aminoglycoside|||FNIKJIBO_00301;aph(3)-VI;ARG|aminoglycoside|||FNIKJIBO_00308;mphE;ARG|macrolide-lincosamide-streptogramin|||FNIKJIBO_00309;msr(E);ARG|macrolide-lincosamide-streptogramin|||FNIKJIBO_0…
NZ_CP014697.2	|||DDLIIJJG_00019;merR;MRG|Mercury_(Hg)|||DDLIIJJG_00026;merP;MRG|Mercury_(Hg)|||DDLIIJJG_00028;merA;MRG|Mercury_(Hg)|||DDLIIJJG_00029;merD;MRG|Mercury_(Hg)|||DDLIIJJG_00030;merE;MRG|Mercury_(Hg)	|||DDLIIJJG_00122;vgaC;ARG|macrolide-lincosamide-streptogramin
NZ_CP017850.1	|||MNABGJEJ_00092;merE;MRG|Mercury_(Hg)|||MNABGJEJ_00093;merD;MRG|Mercury_(Hg)|||MNABGJEJ_00094;merA;MRG|Mercury_(Hg)|||MNABGJEJ_00096;merP;MRG|Mercury_(Hg)|||MNABGJEJ_00097;merT;MRG|Mercury_(Hg)|||MNABGJEJ_00098;merR;MRG|Mercury_(Hg)	|||MNABGJEJ_00100;blaNDM-9;ARG|beta-lactam|||MNABGJEJ_00101;BRP(MBL);ARG|vancomycin|||MNABGJEJ_00108;qacEdelta1;ARG|multidrug
NC_009140.1	|||PPFPMNFG_00171;merE;MRG|Mercury_(Hg)|||PPFPMNFG_00172;merD;MRG|Mercury_(Hg)|||PPFPMNFG_00173;merB;MRG|Mercury_(Hg)|||PPFPMNFG_00174;merA;MRG|Mercury_(Hg)|||PPFPMNFG_00175;merP;MRG|Mercury_(Hg)|||PPFPMNFG_00176;merT;MRG|Mercury_(Hg)|||PPFPMNFG_00177;merR;MRG|Mercury_(Hg)	|||PPFPMNFG_00042;floR;ARG|multidrug|||PPFPMNFG_00045;tet(C);ARG|tetracycline|||PPFPMNFG_00046;tetR;ARG|tetracycline|||PPFPMNFG_00048;APH(6)-Id;ARG|aminoglycoside|||PPFPMNFG_00049;APH(3)-Ib;ARG|aminoglycoside|||PPFPMNFG_00050;sul2;ARG|sulfonamide|||PPFPMNFG_00092;CMY-59;ARG|beta-lactam|||PPFPMNFG_00097;CMY-59;ARG|beta-lactam|||PPFPMNFG_00155;AAC(3)-VIa;ARG|aminoglycoside|||PPFPMNFG_00160;qacEdelt…
NZ_CP014658.1	|||FBFIDCKG_00140;merR;MRG|Mercury_(Hg)|||FBFIDCKG_00141;merT;MRG|Mercury_(Hg)|||FBFIDCKG_00142;merP;MRG|Mercury_(Hg)|||FBFIDCKG_00143;merA;MRG|Mercury_(Hg)|||FBFIDCKG_00144;merB;MRG|Mercury_(Hg)|||FBFIDCKG_00145;merD;MRG|Mercury_(Hg)|||FBFIDCKG_00146;merE;MRG|Mercury_(Hg)	|||FBFIDCKG_00042;floR;ARG|multidrug|||FBFIDCKG_00045;tet(C);ARG|tetracycline|||FBFIDCKG_00046;tetR;ARG|tetracycline|||FBFIDCKG_00048;APH(6)-Id;ARG|aminoglycoside|||FBFIDCKG_00049;APH(3)-Ib;ARG|aminoglycoside|||FBFIDCKG_00050;sul2;ARG|sulfonamide|||FBFIDCKG_00087;CMY-59;ARG|beta-lactam|||FBFIDCKG_00149;aph(3)-Ia;ARG|aminoglycoside|||FBFIDCKG_00157;sul1;ARG|sulfonamide|||FBFIDCKG_00158;qacEdelta1;…
CP054830.1	|||NKMLDMPA_00093;merR;MRG|Mercury_(Hg)|||NKMLDMPA_00094;merT;MRG|Mercury_(Hg)|||NKMLDMPA_00095;merP;MRG|Mercury_(Hg)|||NKMLDMPA_00097;merA;MRG|Mercury_(Hg)|||NKMLDMPA_00098;merD;MRG|Mercury_(Hg)|||NKMLDMPA_00099;merE;MRG|Mercury_(Hg)	|||NKMLDMPA_00104;sul1;ARG|sulfonamide|||NKMLDMPA_00105;qacEdelta1;ARG|multidrug|||NKMLDMPA_00111;catI;ARG|chloramphenicol
NZ_CP063216.1	|||FLGMJKNE_00191;merR;MRG|Mercury_(Hg)|||FLGMJKNE_00192;merT;MRG|Mercury_(Hg)|||FLGMJKNE_00193;merP;MRG|Mercury_(Hg)|||FLGMJKNE_00194;merA;MRG|Mercury_(Hg)|||FLGMJKNE_00195;merD;MRG|Mercury_(Hg)|||FLGMJKNE_00196;merE;MRG|Mercury_(Hg)|||FLGMJKNE_00238;merE;MRG|Mercury_(Hg)|||FLGMJKNE_00239;merD;MRG|Mercury_(Hg)|||FLGMJKNE_00240;merA;MRG|Mercury_(Hg)|||FLGMJKNE_00242;merP;MRG|Mercury_(Hg)|||FLGMJK…	|||FLGMJKNE_00103;vgaC;ARG|macrolide-lincosamide-streptogramin|||FLGMJKNE_00126;Mrx;ARG|macrolide-lincosamide-streptogramin|||FLGMJKNE_00133;sul1;ARG|sulfonamide|||FLGMJKNE_00134;qacEdelta1;ARG|multidrug|||FLGMJKNE_00135;dfrA25;ARG|trimethoprim|||FLGMJKNE_00197;APH(6)-Id;ARG|aminoglycoside|||FLGMJKNE_00198;str;ARG|aminoglycoside|||FLGMJKNE_00201;toprJ1;ARG|tetracycline|||FLGMJKNE_00202;tmexD1;ARG…
NZ_CP024557.1	|||KPOOCHOK_00202;merE;MRG|Mercury_(Hg)|||KPOOCHOK_00203;merD;MRG|Mercury_(Hg)|||KPOOCHOK_00204;merA;MRG|Mercury_(Hg)|||KPOOCHOK_00206;merP;MRG|Mercury_(Hg)|||KPOOCHOK_00207;merT;MRG|Mercury_(Hg)|||KPOOCHOK_00208;merR;MRG|Mercury_(Hg)|||KPOOCHOK_00227;merR;MRG|Mercury_(Hg)|||KPOOCHOK_00228;merT;MRG|Mercury_(Hg)|||KPOOCHOK_00229;merP;MRG|Mercury_(Hg)|||KPOOCHOK_00230;merA;MRG|Mercury_(Hg)|||KPOOCH…	|||KPOOCHOK_00162;catB3;ARG|chloramphenicol|||KPOOCHOK_00163;qacEdelta1;ARG|multidrug|||KPOOCHOK_00164;sul1;ARG|sulfonamide|||KPOOCHOK_00171;Mrx;ARG|macrolide-lincosamide-streptogramin|||KPOOCHOK_00174;AAC(3)-IIa;ARG|aminoglycoside|||KPOOCHOK_00182;dfrA35;ARG|trimethoprim|||KPOOCHOK_00184;sul1;ARG|sulfonamide|||KPOOCHOK_00223;tetR;ARG|tetracycline|||KPOOCHOK_00224;tet(A);ARG|tetracycline
NZ_CP028955.1	|||LMOEBDFL_00011;merD;MRG|Mercury_(Hg)|||LMOEBDFL_00012;merA;MRG|Mercury_(Hg)|||LMOEBDFL_00013;merC;MRG|Mercury_(Hg)|||LMOEBDFL_00014;merP;MRG|Mercury_(Hg)|||LMOEBDFL_00015;merT;MRG|Mercury_(Hg)|||LMOEBDFL_00016;merR;MRG|Mercury_(Hg)	|||LMOEBDFL_00032;vgaC;ARG|macrolide-lincosamide-streptogramin|||LMOEBDFL_00048;tetR;ARG|tetracycline|||LMOEBDFL_00049;tet(A);ARG|tetracycline|||LMOEBDFL_00063;dfrA14;ARG|trimethoprim|||LMOEBDFL_00085;AAC(6)-Ib-cr;ARG|multidrug|||LMOEBDFL_00094;sul2;ARG|sulfonamide|||LMOEBDFL_00106;vgaC;ARG|macrolide-lincosamide-streptogramin
CP031730.1	|||BCHIONGA_00329;merR1;MRG|Mercury_(Hg)	|||BCHIONGA_00143;FosB;ARG|fosfomycin
NZ_CP011583.1	|||PJCLAOAA_00007;merE;MRG|Mercury_(Hg)|||PJCLAOAA_00008;merD;MRG|Mercury_(Hg)|||PJCLAOAA_00009;merB;MRG|Mercury_(Hg)|||PJCLAOAA_00011;merR;MRG|Mercury_(Hg)	|||PJCLAOAA_00060;floR;ARG|multidrug|||PJCLAOAA_00061;tetR;ARG|tetracycline|||PJCLAOAA_00062;tet(G);ARG|tetracycline|||PJCLAOAA_00089;sul1;ARG|sulfonamide|||PJCLAOAA_00090;qacEdelta1;ARG|multidrug|||PJCLAOAA_00091;aadA1;ARG|aminoglycoside
NZ_CP029947.1	|||BJMFCKDI_00124;merR;MRG|Mercury_(Hg)|||BJMFCKDI_00125;merT;MRG|Mercury_(Hg)|||BJMFCKDI_00126;merP;MRG|Mercury_(Hg)|||BJMFCKDI_00128;merA;MRG|Mercury_(Hg)|||BJMFCKDI_00129;merD;MRG|Mercury_(Hg)|||BJMFCKDI_00130;merE;MRG|Mercury_(Hg)	|||BJMFCKDI_00136;sul2;ARG|sulfonamide|||BJMFCKDI_00137;UN86_29535;ARG|aminoglycoside|||BJMFCKDI_00138;APH(6)-Id;ARG|aminoglycoside|||BJMFCKDI_00144;sul1;ARG|sulfonamide|||BJMFCKDI_00145;qacEdelta1;ARG|multidrug|||BJMFCKDI_00146;dfrA17;ARG|trimethoprim|||BJMFCKDI_00152;catI;ARG|chloramphenicol|||BJMFCKDI_00193;tetR;ARG|tetracycline|||BJMFCKDI_00194;tet(B);ARG|tetracycline|||BJMFCKDI_00195;tetC;AR…
NZ_CP063371.1	|||DPGFHKEM_00010;merR;MRG|Mercury_(Hg)|||DPGFHKEM_00011;merT;MRG|Mercury_(Hg)|||DPGFHKEM_00012;merP;MRG|Mercury_(Hg)|||DPGFHKEM_00015;merD;MRG|Mercury_(Hg)|||DPGFHKEM_00016;merE;MRG|Mercury_(Hg)	|||DPGFHKEM_00008;tet(A);ARG|tetracycline|||DPGFHKEM_00009;tetR;ARG|tetracycline|||DPGFHKEM_00023;sul1;ARG|sulfonamide|||DPGFHKEM_00024;qacEdelta1;ARG|multidrug|||DPGFHKEM_00029;AAC(3)-VIa;ARG|aminoglycoside|||DPGFHKEM_00030;aadA1;ARG|aminoglycoside|||DPGFHKEM_00031;dfrA15;ARG|trimethoprim
CP085739.1	|||MIDKPOAE_00145;merR;MRG|Mercury_(Hg)|||MIDKPOAE_00146;merT;MRG|Mercury_(Hg)|||MIDKPOAE_00147;merP;MRG|Mercury_(Hg)|||MIDKPOAE_00148;merC;MRG|Mercury_(Hg)|||MIDKPOAE_00149;merA;MRG|Mercury_(Hg)|||MIDKPOAE_00150;merD;MRG|Mercury_(Hg)|||MIDKPOAE_00151;merE;MRG|Mercury_(Hg)	|||MIDKPOAE_00142;tet(A);ARG|tetracycline|||MIDKPOAE_00143;tetR;ARG|tetracycline|||MIDKPOAE_00155;sul1;ARG|sulfonamide|||MIDKPOAE_00156;qacEdelta1;ARG|multidrug|||MIDKPOAE_00157;aadA1;ARG|aminoglycoside|||MIDKPOAE_00168;dfrA15;ARG|trimethoprim|||MIDKPOAE_00169;AC88_5564;ARG|aminoglycoside|||MIDKPOAE_00175;catI;ARG|chloramphenicol
NZ_CP053248.1	|||PNFIIPIH_00082;merA;MRG|Mercury_(Hg)|||PNFIIPIH_00084;merP;MRG|Mercury_(Hg)|||PNFIIPIH_00085;merT;MRG|Mercury_(Hg)|||PNFIIPIH_00086;merR;MRG|Mercury_(Hg)	|||PNFIIPIH_00063;sul1;ARG|sulfonamide|||PNFIIPIH_00064;qacEdelta1;ARG|multidrug|||PNFIIPIH_00065;aadA5;ARG|aminoglycoside|||PNFIIPIH_00066;dfrA17;ARG|trimethoprim|||PNFIIPIH_00074;sul2;ARG|sulfonamide|||PNFIIPIH_00075;APH(3)-Ib;ARG|aminoglycoside
NZ_CP026213.1	|||KHOHFPGK_00242;merE;MRG|Mercury_(Hg)|||KHOHFPGK_00243;merD;MRG|Mercury_(Hg)|||KHOHFPGK_00244;merA;MRG|Mercury_(Hg)|||KHOHFPGK_00246;merP;MRG|Mercury_(Hg)|||KHOHFPGK_00247;merT;MRG|Mercury_(Hg)|||KHOHFPGK_00248;merR;MRG|Mercury_(Hg)	|||KHOHFPGK_00198;dfrA14;ARG|trimethoprim|||KHOHFPGK_00234;sul2;ARG|sulfonamide|||KHOHFPGK_00235;APH(3)-Ib;ARG|aminoglycoside|||KHOHFPGK_00236;APH(6)-Id;ARG|aminoglycoside
NZ_CP041443.1	|||NCOFHMKF_00063;merA;MRG|Mercury_(Hg)|||NCOFHMKF_00065;merP;MRG|Mercury_(Hg)|||NCOFHMKF_00066;merT;MRG|Mercury_(Hg)|||NCOFHMKF_00067;merR;MRG|Mercury_(Hg)	|||NCOFHMKF_00016;tetM;ARG|tetracycline|||NCOFHMKF_00027;tetR;ARG|tetracycline|||NCOFHMKF_00032;floR;ARG|multidrug|||NCOFHMKF_00042;Tet(X4);ARG|multidrug|||NCOFHMKF_00055;sul3;ARG|sulfonamide
NZ_CP032285.1	|||CIACBCPG_00312;merR;MRG|Mercury_(Hg)|||CIACBCPG_00313;merT;MRG|Mercury_(Hg)|||CIACBCPG_00315;merC;MRG|Mercury_(Hg)|||CIACBCPG_00316;merA;MRG|Mercury_(Hg)|||CIACBCPG_00317;merB1;MRG|Mercury_(Hg)|||CIACBCPG_00318;merD;MRG|Mercury_(Hg)|||CIACBCPG_00319;merE;MRG|Mercury_(Hg)	|||CIACBCPG_00170;arr-3;ARG|rifamycin|||CIACBCPG_00172;qacEdelta1;ARG|multidrug|||CIACBCPG_00173;sul1;ARG|sulfonamide|||CIACBCPG_00175;blaPER-1;ARG|beta-lactam|||CIACBCPG_00182;sul1;ARG|sulfonamide|||CIACBCPG_00193;aph(3)-VIa;ARG|aminoglycoside|||CIACBCPG_00335;cmlB1;ARG|chloramphenicol|||CIACBCPG_00345;adeB;ARG|multidrug|||CIACBCPG_00352;mphE;ARG|macrolide-lincosamide-streptogramin|||CIACBCPG_00…
NZ_CP073049.1	|||AEPBLCNC_00125;merE;MRG|Mercury_(Hg)|||AEPBLCNC_00126;merD;MRG|Mercury_(Hg)|||AEPBLCNC_00127;merA;MRG|Mercury_(Hg)|||AEPBLCNC_00128;merC;MRG|Mercury_(Hg)|||AEPBLCNC_00129;merP;MRG|Mercury_(Hg)|||AEPBLCNC_00130;merT;MRG|Mercury_(Hg)|||AEPBLCNC_00131;merR;MRG|Mercury_(Hg)	|||AEPBLCNC_00120;AAC(6)-Ib7;ARG|aminoglycoside|||AEPBLCNC_00121;L360_04877;ARG|aminoglycoside|||AEPBLCNC_00122;OXA-9;ARG|beta-lactam
NZ_CP079123.1	|||OANPMPCB_00060;merR;MRG|Mercury_(Hg)|||OANPMPCB_00061;merT;MRG|Mercury_(Hg)|||OANPMPCB_00062;merP;MRG|Mercury_(Hg)|||OANPMPCB_00063;merC;MRG|Mercury_(Hg)|||OANPMPCB_00064;merA;MRG|Mercury_(Hg)|||OANPMPCB_00065;merD;MRG|Mercury_(Hg)|||OANPMPCB_00066;merE;MRG|Mercury_(Hg)	|||OANPMPCB_00023;QnrB17;ARG|quinolone|||OANPMPCB_00027;AAC(3)-IIa;ARG|aminoglycoside|||OANPMPCB_00035;AAC(6)-Ib7;ARG|aminoglycoside|||OANPMPCB_00036;L360_04877;ARG|aminoglycoside|||OANPMPCB_00037;OXA-9;ARG|beta-lactam|||OANPMPCB_00044;vgaC;ARG|macrolide-lincosamide-streptogramin|||OANPMPCB_00068;sul2;ARG|sulfonamide|||OANPMPCB_00069;str;ARG|aminoglycoside|||OANPMPCB_00070;aph(6)-Id;ARG|aminoglyc…
NZ_CM014765.1	|||ONCAFPJI_00054;merE;MRG|Mercury_(Hg)|||ONCAFPJI_00055;merD;MRG|Mercury_(Hg)|||ONCAFPJI_00056;merA;MRG|Mercury_(Hg)|||ONCAFPJI_00058;merP;MRG|Mercury_(Hg)|||ONCAFPJI_00059;merT;MRG|Mercury_(Hg)|||ONCAFPJI_00060;merR;MRG|Mercury_(Hg)	|||ONCAFPJI_00038;SHV-134;ARG|beta-lactam|||ONCAFPJI_00170;rmtB1;ARG|aminoglycoside
NZ_CP058165.1	|||BIACJPOK_00114;merE;MRG|Mercury_(Hg)|||BIACJPOK_00115;merD;MRG|Mercury_(Hg)	|||BIACJPOK_00035;Mrx;ARG|macrolide-lincosamide-streptogramin|||BIACJPOK_00104;AAC(3)-IIa;ARG|aminoglycoside|||BIACJPOK_00126;SG71_24560;ARG|beta-lactam
NZ_CP073374.1	|||IHAMFLCF_00095;merR;MRG|Mercury_(Hg)|||IHAMFLCF_00096;merT;MRG|Mercury_(Hg)|||IHAMFLCF_00097;merP;MRG|Mercury_(Hg)|||IHAMFLCF_00099;merA;MRG|Mercury_(Hg)|||IHAMFLCF_00100;merD;MRG|Mercury_(Hg)|||IHAMFLCF_00101;merE;MRG|Mercury_(Hg)	|||IHAMFLCF_00089;vgaC;ARG|macrolide-lincosamide-streptogramin
NZ_CP022274.1	|||GLOGINDG_00015;merR;MRG|Mercury_(Hg)|||GLOGINDG_00016;merT;MRG|Mercury_(Hg)|||GLOGINDG_00017;merP;MRG|Mercury_(Hg)|||GLOGINDG_00019;merA;MRG|Mercury_(Hg)	|||GLOGINDG_00009;vgaC;ARG|macrolide-lincosamide-streptogramin
NZ_CP053282.1	|||KOAHFDJE_00080;merE;MRG|Mercury_(Hg)|||KOAHFDJE_00081;merD;MRG|Mercury_(Hg)|||KOAHFDJE_00082;merA;MRG|Mercury_(Hg)|||KOAHFDJE_00084;merP;MRG|Mercury_(Hg)|||KOAHFDJE_00085;merT;MRG|Mercury_(Hg)|||KOAHFDJE_00086;merR;MRG|Mercury_(Hg)	|||KOAHFDJE_00074;sul2;ARG|sulfonamide|||KOAHFDJE_00075;APH(3)-Ib;ARG|aminoglycoside|||KOAHFDJE_00076;APH(6)-Id;ARG|aminoglycoside
NZ_CP032192.1	|||NBGDBONP_00073;merR;MRG|Mercury_(Hg)	|||NBGDBONP_00054;AAC(6)-Ib10;ARG|aminoglycoside|||NBGDBONP_00055;qacEdelta1;ARG|multidrug|||NBGDBONP_00056;sul1;ARG|sulfonamide|||NBGDBONP_00060;APH(6)-Id;ARG|aminoglycoside|||NBGDBONP_00061;APH(3)-Ib;ARG|aminoglycoside|||NBGDBONP_00069;aac(3)-IIe;ARG|aminoglycoside|||NBGDBONP_00193;blaCMY-4;ARG|beta-lactam
NZ_CP025467.1	|||KLNIGFAD_00209;merE;MRG|Mercury_(Hg)|||KLNIGFAD_00210;merD;MRG|Mercury_(Hg)|||KLNIGFAD_00211;merA;MRG|Mercury_(Hg)|||KLNIGFAD_00212;merC;MRG|Mercury_(Hg)|||KLNIGFAD_00213;merP;MRG|Mercury_(Hg)	|||KLNIGFAD_00124;fosA3;ARG|fosfomycin|||KLNIGFAD_00133;SHV-134;ARG|beta-lactam|||KLNIGFAD_00227;qacEdelta1;ARG|multidrug|||KLNIGFAD_00228;catB2;ARG|chloramphenicol|||KLNIGFAD_00230;APH(3)-IIa;ARG|aminoglycoside
NZ_CP009564.1	|||AHIMEBJJ_00023;merE;MRG|Mercury_(Hg)|||AHIMEBJJ_00024;merD;MRG|Mercury_(Hg)|||AHIMEBJJ_00025;merB;MRG|Mercury_(Hg)|||AHIMEBJJ_00026;merA;MRG|Mercury_(Hg)|||AHIMEBJJ_00027;merP;MRG|Mercury_(Hg)|||AHIMEBJJ_00028;merT;MRG|Mercury_(Hg)|||AHIMEBJJ_00029;merR;MRG|Mercury_(Hg)	|||AHIMEBJJ_00005;CMY-59;ARG|beta-lactam|||AHIMEBJJ_00010;CMY-59;ARG|beta-lactam|||AHIMEBJJ_00103;floR;ARG|multidrug|||AHIMEBJJ_00106;tet(C);ARG|tetracycline|||AHIMEBJJ_00107;tetR;ARG|tetracycline|||AHIMEBJJ_00109;APH(6)-Id;ARG|aminoglycoside|||AHIMEBJJ_00110;APH(3)-Ib;ARG|aminoglycoside|||AHIMEBJJ_00111;sul2;ARG|sulfonamide
NZ_CP031362.1	|||HJMKFMEE_00085;merR;MRG|Mercury_(Hg)|||HJMKFMEE_00086;merT;MRG|Mercury_(Hg)|||HJMKFMEE_00087;merP;MRG|Mercury_(Hg)|||HJMKFMEE_00090;merP;MRG|Mercury_(Hg)|||HJMKFMEE_00092;merA;MRG|Mercury_(Hg)	|||HJMKFMEE_00097;tet(A);ARG|tetracycline|||HJMKFMEE_00098;tetR;ARG|tetracycline|||HJMKFMEE_00102;sul2;ARG|sulfonamide|||HJMKFMEE_00215;CMY-59;ARG|beta-lactam
AP012208.1	|||BIKAGOHA_00181;merR;MRG|Mercury_(Hg)	|||BIKAGOHA_00090;blaCMY-4;ARG|beta-lactam|||BIKAGOHA_00146;dfrA12;ARG|trimethoprim|||BIKAGOHA_00148;qacEdelta1;ARG|multidrug|||BIKAGOHA_00149;sul1;ARG|sulfonamide|||BIKAGOHA_00156;msr(E);ARG|macrolide-lincosamide-streptogramin|||BIKAGOHA_00157;mphE;ARG|macrolide-lincosamide-streptogramin|||BIKAGOHA_00173;BRP(MBL);ARG|vancomycin
NZ_CP060663.1	|||ECLIODDI_00125;merE;MRG|Mercury_(Hg)|||ECLIODDI_00126;merD;MRG|Mercury_(Hg)|||ECLIODDI_00127;merA;MRG|Mercury_(Hg)|||ECLIODDI_00128;merC;MRG|Mercury_(Hg)|||ECLIODDI_00129;merP;MRG|Mercury_(Hg)|||ECLIODDI_00130;merT;MRG|Mercury_(Hg)|||ECLIODDI_00131;merR;MRG|Mercury_(Hg)	|||ECLIODDI_00120;AAC(6)-Ib7;ARG|aminoglycoside|||ECLIODDI_00121;L360_04877;ARG|aminoglycoside|||ECLIODDI_00122;OXA-9;ARG|beta-lactam
NZ_CP031610.1	|||EGOMNMNJ_00172;merE;MRG|Mercury_(Hg)|||EGOMNMNJ_00173;merD;MRG|Mercury_(Hg)|||EGOMNMNJ_00174;merA;MRG|Mercury_(Hg)|||EGOMNMNJ_00176;merP;MRG|Mercury_(Hg)|||EGOMNMNJ_00177;merT;MRG|Mercury_(Hg)|||EGOMNMNJ_00178;merR;MRG|Mercury_(Hg)	|||EGOMNMNJ_00146;dfrA12;ARG|trimethoprim|||EGOMNMNJ_00148;qacEdelta1;ARG|multidrug|||EGOMNMNJ_00149;sul1;ARG|sulfonamide|||EGOMNMNJ_00152;sul1;ARG|sulfonamide|||EGOMNMNJ_00164;AC88_5564;ARG|aminoglycoside|||EGOMNMNJ_00165;dfrA15;ARG|trimethoprim|||EGOMNMNJ_00166;aac(6)-Il;ARG|aminoglycoside
NZ_CP039820.1	|||PINBBFBH_00106;merE;MRG|Mercury_(Hg)|||PINBBFBH_00107;merD;MRG|Mercury_(Hg)|||PINBBFBH_00108;merA;MRG|Mercury_(Hg)|||PINBBFBH_00110;merP;MRG|Mercury_(Hg)|||PINBBFBH_00111;merT;MRG|Mercury_(Hg)|||PINBBFBH_00112;merR;MRG|Mercury_(Hg)	|||PINBBFBH_00017;fosA3;ARG|fosfomycin|||PINBBFBH_00023;rmtB1;ARG|aminoglycoside|||PINBBFBH_00119;vgaC;ARG|macrolide-lincosamide-streptogramin|||PINBBFBH_00178;catII;ARG|chloramphenicol
NZ_CP009975.1	|||CELINPIM_00332;merP;MRG|Mercury_(Hg)|||CELINPIM_00339;merE;MRG|Mercury_(Hg)|||CELINPIM_00340;merD;MRG|Mercury_(Hg)|||CELINPIM_00341;merA;MRG|Mercury_(Hg)|||CELINPIM_00342;merF;MRG|Mercury_(Hg)|||CELINPIM_00343;merP;MRG|Mercury_(Hg)|||CELINPIM_00344;merT;MRG|Mercury_(Hg)|||CELINPIM_00345;merR;MRG|Mercury_(Hg)|||CELINPIM_00396;merP;MRG|Mercury_(Hg)	|||CELINPIM_00440;ttgI;ARG|multidrug|||CELINPIM_00441;srpB;ARG|multidrug
NZ_AP018803.1	|||FILLJMII_00024;merE;MRG|Mercury_(Hg)|||FILLJMII_00025;merD;MRG|Mercury_(Hg)|||FILLJMII_00026;merA;MRG|Mercury_(Hg)|||FILLJMII_00033;merT;MRG|Mercury_(Hg)|||FILLJMII_00034;merR;MRG|Mercury_(Hg)	|||FILLJMII_00015;sul2;ARG|sulfonamide|||FILLJMII_00016;APH(3)-Ib;ARG|aminoglycoside|||FILLJMII_00017;APH(6)-Id;ARG|aminoglycoside|||FILLJMII_00020;aph(3)-Ia;ARG|aminoglycoside|||FILLJMII_00036;tetR;ARG|tetracycline|||FILLJMII_00037;tet(A);ARG|tetracycline
NC_022739.1	|||GACICMMD_00091;merP;MRG|Mercury_(Hg)|||GACICMMD_00098;merE;MRG|Mercury_(Hg)|||GACICMMD_00099;merD;MRG|Mercury_(Hg)|||GACICMMD_00100;merA;MRG|Mercury_(Hg)|||GACICMMD_00101;merF;MRG|Mercury_(Hg)|||GACICMMD_00102;merP;MRG|Mercury_(Hg)|||GACICMMD_00103;merT;MRG|Mercury_(Hg)|||GACICMMD_00104;merR;MRG|Mercury_(Hg)|||GACICMMD_00139;merP;MRG|Mercury_(Hg)	|||GACICMMD_00040;srpA;ARG|multidrug|||GACICMMD_00041;srpB;ARG|multidrug|||GACICMMD_00042;ttgI;ARG|multidrug
NZ_CP012169.1	|||KFDEEGEH_00220;merR;MRG|Mercury_(Hg)|||KFDEEGEH_00221;merT;MRG|Mercury_(Hg)|||KFDEEGEH_00222;merP;MRG|Mercury_(Hg)|||KFDEEGEH_00223;merF;MRG|Mercury_(Hg)|||KFDEEGEH_00224;merA;MRG|Mercury_(Hg)|||KFDEEGEH_00225;merD;MRG|Mercury_(Hg)|||KFDEEGEH_00226;merE;MRG|Mercury_(Hg)	|||KFDEEGEH_00033;vgaC;ARG|macrolide-lincosamide-streptogramin|||KFDEEGEH_00044;tet(59);ARG|tetracycline|||KFDEEGEH_00049;dfrA14;ARG|trimethoprim|||KFDEEGEH_00061;sul2;ARG|sulfonamide|||KFDEEGEH_00062;APH(3)-Ib;ARG|aminoglycoside|||KFDEEGEH_00063;APH(6)-Id;ARG|aminoglycoside
NZ_CP075886.1	|||HNCOFDIO_00045;merR;MRG|Mercury_(Hg)|||HNCOFDIO_00268;merR;MRG|Mercury_(Hg)|||HNCOFDIO_00269;merT;MRG|Mercury_(Hg)|||HNCOFDIO_00270;merP;MRG|Mercury_(Hg)|||HNCOFDIO_00272;merA;MRG|Mercury_(Hg)|||HNCOFDIO_00273;merD;MRG|Mercury_(Hg)|||HNCOFDIO_00274;merE;MRG|Mercury_(Hg)	|||HNCOFDIO_00066;sul1;ARG|sulfonamide|||HNCOFDIO_00067;qacEdelta1;ARG|multidrug|||HNCOFDIO_00068;aadA16;ARG|aminoglycoside|||HNCOFDIO_00069;dfrA5;ARG|trimethoprim|||HNCOFDIO_00070;arr-3;ARG|rifamycin|||HNCOFDIO_00251;qacEdelta1;ARG|multidrug|||HNCOFDIO_00252;sul1;ARG|sulfonamide|||HNCOFDIO_00259;Mrx;ARG|macrolide-lincosamide-streptogramin|||HNCOFDIO_00262;AAC(3)-IIa;ARG|aminoglycoside|||HNCOFDIO…
NZ_CP034125.1	|||KLOPAABA_00071;merE;MRG|Mercury_(Hg)|||KLOPAABA_00072;merD;MRG|Mercury_(Hg)|||KLOPAABA_00073;merA;MRG|Mercury_(Hg)|||KLOPAABA_00075;merP;MRG|Mercury_(Hg)|||KLOPAABA_00076;merT;MRG|Mercury_(Hg)|||KLOPAABA_00077;merR;MRG|Mercury_(Hg)	|||KLOPAABA_00013;rmtB1;ARG|aminoglycoside|||KLOPAABA_00056;SHV-134;ARG|beta-lactam|||KLOPAABA_00083;vgaC;ARG|macrolide-lincosamide-streptogramin
NZ_CP024144.1	|||DHJFKHGK_00046;merE;MRG|Mercury_(Hg)|||DHJFKHGK_00047;merD;MRG|Mercury_(Hg)|||DHJFKHGK_00048;merA;MRG|Mercury_(Hg)|||DHJFKHGK_00050;merP;MRG|Mercury_(Hg)|||DHJFKHGK_00051;merT;MRG|Mercury_(Hg)|||DHJFKHGK_00052;merR;MRG|Mercury_(Hg)	|||DHJFKHGK_00013;tet(C);ARG|tetracycline|||DHJFKHGK_00014;tetR;ARG|tetracycline|||DHJFKHGK_00029;dfrA12;ARG|trimethoprim|||DHJFKHGK_00031;cmlA6;ARG|chloramphenicol|||DHJFKHGK_00032;aadA1;ARG|aminoglycoside|||DHJFKHGK_00033;qacH;ARG|quinolone|||DHJFKHGK_00035;sul3;ARG|sulfonamide|||DHJFKHGK_00042;aph(3)-Ia;ARG|aminoglycoside|||DHJFKHGK_00055;vgaC;ARG|macrolide-lincosamide-streptogramin
NZ_CP022920.1	|||LBEIPKEP_00134;merA;MRG|Mercury_(Hg)|||LBEIPKEP_00135;merD;MRG|Mercury_(Hg)|||LBEIPKEP_00136;merE;MRG|Mercury_(Hg)	|||LBEIPKEP_00128;vgaC;ARG|macrolide-lincosamide-streptogramin|||LBEIPKEP_00141;QnrB17;ARG|quinolone|||LBEIPKEP_00148;tet(A);ARG|tetracycline|||LBEIPKEP_00149;tetR;ARG|tetracycline|||LBEIPKEP_00156;dfrA14;ARG|trimethoprim|||LBEIPKEP_00161;APH(6)-Id;ARG|aminoglycoside|||LBEIPKEP_00162;APH(3)-Ib;ARG|aminoglycoside|||LBEIPKEP_00163;sul2;ARG|sulfonamide
NZ_CP071016.1	|||KOAMCACD_00211;merE;MRG|Mercury_(Hg)|||KOAMCACD_00212;merD;MRG|Mercury_(Hg)|||KOAMCACD_00213;merA;MRG|Mercury_(Hg)|||KOAMCACD_00215;merP;MRG|Mercury_(Hg)|||KOAMCACD_00216;merT;MRG|Mercury_(Hg)|||KOAMCACD_00217;merR;MRG|Mercury_(Hg)	|||KOAMCACD_00011;MCR-9.1;ARG|polymyxin|||KOAMCACD_00063;mphE;ARG|macrolide-lincosamide-streptogramin|||KOAMCACD_00064;msr(E);ARG|macrolide-lincosamide-streptogramin|||KOAMCACD_00080;ACC-1;ARG|beta-lactam|||KOAMCACD_00200;AC88_5564;ARG|aminoglycoside|||KOAMCACD_00201;qacEdelta1;ARG|multidrug|||KOAMCACD_00202;sul1;ARG|sulfonamide
NZ_CP083711.1	|||JFACBMJP_00038;merR;MRG|Mercury_(Hg)|||JFACBMJP_00039;merT;MRG|Mercury_(Hg)|||JFACBMJP_00040;merP;MRG|Mercury_(Hg)|||JFACBMJP_00041;merA;MRG|Mercury_(Hg)|||JFACBMJP_00042;merD;MRG|Mercury_(Hg)|||JFACBMJP_00043;merE;MRG|Mercury_(Hg)	|||JFACBMJP_00007;mphE;ARG|macrolide-lincosamide-streptogramin|||JFACBMJP_00008;msr(E);ARG|macrolide-lincosamide-streptogramin
NZ_LR890548.1	|||HLNIDMGH_00175;merE;MRG|Mercury_(Hg)|||HLNIDMGH_00176;merD;MRG|Mercury_(Hg)|||HLNIDMGH_00177;merA;MRG|Mercury_(Hg)|||HLNIDMGH_00179;merP;MRG|Mercury_(Hg)|||HLNIDMGH_00180;merT;MRG|Mercury_(Hg)|||HLNIDMGH_00181;merR;MRG|Mercury_(Hg)|||HLNIDMGH_00200;merR;MRG|Mercury_(Hg)|||HLNIDMGH_00201;merT;MRG|Mercury_(Hg)|||HLNIDMGH_00202;merP;MRG|Mercury_(Hg)|||HLNIDMGH_00203;merA;MRG|Mercury_(Hg)|||HLNIDM…	|||HLNIDMGH_00154;dfrA12;ARG|trimethoprim|||HLNIDMGH_00156;qacEdelta1;ARG|multidrug|||HLNIDMGH_00157;sul1;ARG|sulfonamide|||HLNIDMGH_00196;tetR;ARG|tetracycline|||HLNIDMGH_00197;tet(A);ARG|tetracycline
NZ_CP050507.1	|||CMPJONNP_00101;merE;MRG|Mercury_(Hg)|||CMPJONNP_00102;merD;MRG|Mercury_(Hg)|||CMPJONNP_00103;merA;MRG|Mercury_(Hg)|||CMPJONNP_00104;merC;MRG|Mercury_(Hg)|||CMPJONNP_00105;merP;MRG|Mercury_(Hg)|||CMPJONNP_00106;merT;MRG|Mercury_(Hg)|||CMPJONNP_00107;merR;MRG|Mercury_(Hg)	|||CMPJONNP_00126;catII;ARG|chloramphenicol|||CMPJONNP_00129;tet(59);ARG|tetracycline|||CMPJONNP_00134;sul1;ARG|sulfonamide|||CMPJONNP_00135;qacEdelta1;ARG|multidrug|||CMPJONNP_00136;EreA2;ARG|macrolide-lincosamide-streptogramin|||CMPJONNP_00138;arr;ARG|rifamycin|||CMPJONNP_00139;AAC(3)-IIb;ARG|aminoglycoside|||CMPJONNP_00143;aac(6)-IIc;ARG|aminoglycoside|||CMPJONNP_00250;MCR-9.1;ARG|polymyxin|||…
NZ_CP024538.1	|||MGLKEEHL_00034;merR;MRG|Mercury_(Hg)|||MGLKEEHL_00035;merT;MRG|Mercury_(Hg)|||MGLKEEHL_00036;merP;MRG|Mercury_(Hg)|||MGLKEEHL_00037;merC;MRG|Mercury_(Hg)|||MGLKEEHL_00038;merA;MRG|Mercury_(Hg)|||MGLKEEHL_00039;merD;MRG|Mercury_(Hg)|||MGLKEEHL_00040;merE;MRG|Mercury_(Hg)	|||MGLKEEHL_00014;AAC(6)-Ib-cr;ARG|multidrug|||MGLKEEHL_00015;OXA-1;ARG|beta-lactam|||MGLKEEHL_00016;catB3;ARG|chloramphenicol|||MGLKEEHL_00018;aac(3)-IIe;ARG|aminoglycoside|||MGLKEEHL_00043;QnrB17;ARG|quinolone|||MGLKEEHL_00070;APH(6)-Id;ARG|aminoglycoside|||MGLKEEHL_00071;APH(3)-Ib;ARG|aminoglycoside|||MGLKEEHL_00072;sul2;ARG|sulfonamide|||MGLKEEHL_00094;vgaC;ARG|macrolide-lincosamide-streptogr…
NZ_CP054764.1	|||NPPILPDK_00078;merE;MRG|Mercury_(Hg)|||NPPILPDK_00079;merD;MRG|Mercury_(Hg)|||NPPILPDK_00080;merA;MRG|Mercury_(Hg)|||NPPILPDK_00082;merP;MRG|Mercury_(Hg)|||NPPILPDK_00083;merT;MRG|Mercury_(Hg)|||NPPILPDK_00084;merR;MRG|Mercury_(Hg)	|||NPPILPDK_00020;rmtB1;ARG|aminoglycoside|||NPPILPDK_00063;SHV-134;ARG|beta-lactam
NZ_VKNL01000120.1	|||JKDGELHH_00004;merR;MRG|Mercury_(Hg)|||JKDGELHH_00005;merT;MRG|Mercury_(Hg)|||JKDGELHH_00006;merP;MRG|Mercury_(Hg)|||JKDGELHH_00007;merC;MRG|Mercury_(Hg)|||JKDGELHH_00008;merA;MRG|Mercury_(Hg)|||JKDGELHH_00009;merD;MRG|Mercury_(Hg)|||JKDGELHH_00010;merE;MRG|Mercury_(Hg)|||JKDGELHH_00074;merE;MRG|Mercury_(Hg)|||JKDGELHH_00075;merD;MRG|Mercury_(Hg)|||JKDGELHH_00076;merA;MRG|Mercury_(Hg)	|||JKDGELHH_00082;vgaC;ARG|macrolide-lincosamide-streptogramin
NZ_CP063703.1	|||DLMINDFL_00002;PA0320;MRG|Cadmium_(Cd),_Mercury_(Hg)	|||DLMINDFL_00073;tet(C);ARG|tetracycline|||DLMINDFL_00074;tetR;ARG|tetracycline|||DLMINDFL_00106;catII;ARG|chloramphenicol|||DLMINDFL_00110;sul1;ARG|sulfonamide|||DLMINDFL_00111;dfrA17;ARG|trimethoprim|||DLMINDFL_00134;APH(6)-Id;ARG|aminoglycoside|||DLMINDFL_00137;sul2;ARG|sulfonamide
NZ_CP030342.1	|||BCGBABDF_00071;merA;MRG|Mercury_(Hg)|||BCGBABDF_00072;merD;MRG|Mercury_(Hg)|||BCGBABDF_00073;merE;MRG|Mercury_(Hg)	|||BCGBABDF_00065;vgaC;ARG|macrolide-lincosamide-streptogramin
NZ_JABXRS010000004.1	|||JDFMBCKH_00097;merE;MRG|Mercury_(Hg)|||JDFMBCKH_00098;merD;MRG|Mercury_(Hg)	|||JDFMBCKH_00086;AAC(3)-IIa;ARG|aminoglycoside|||JDFMBCKH_00104;SG71_24560;ARG|beta-lactam|||JDFMBCKH_00111;SG71_24560;ARG|beta-lactam|||JDFMBCKH_00114;Mrx;ARG|macrolide-lincosamide-streptogramin
NZ_CP027150.1	|||MCNPAFME_00003;merE;MRG|Mercury_(Hg)|||MCNPAFME_00004;merD;MRG|Mercury_(Hg)|||MCNPAFME_00005;merA;MRG|Mercury_(Hg)	|||MCNPAFME_00010;vgaC;ARG|macrolide-lincosamide-streptogramin|||MCNPAFME_00017;AAC(6)-Ib7;ARG|aminoglycoside|||MCNPAFME_00040;cmlA6;ARG|chloramphenicol|||MCNPAFME_00041;aadA1;ARG|aminoglycoside|||MCNPAFME_00042;qacH;ARG|quinolone|||MCNPAFME_00049;aac(3)-IVa;ARG|aminoglycoside|||MCNPAFME_00050;aph(4)-Ia;ARG|aminoglycoside
NZ_CP067094.1	|||ODGAOELH_00255;merR;MRG|Mercury_(Hg)	|||ODGAOELH_00118;fosA3;ARG|fosfomycin|||ODGAOELH_00121;Mrx;ARG|macrolide-lincosamide-streptogramin|||ODGAOELH_00126;sul1;ARG|sulfonamide|||ODGAOELH_00127;qacEdelta1;ARG|multidrug|||ODGAOELH_00128;aadA16;ARG|aminoglycoside|||ODGAOELH_00129;dfrA27;ARG|trimethoprim|||ODGAOELH_00130;arr-3;ARG|rifamycin|||ODGAOELH_00222;qacEdelta1;ARG|multidrug|||ODGAOELH_00223;sul1;ARG|sulfonamide|||ODGAOELH_00225;m…
NZ_CP047966.1	|||GGLBNINP_00039;merE;MRG|Mercury_(Hg)|||GGLBNINP_00040;merD;MRG|Mercury_(Hg)|||GGLBNINP_00041;merA;MRG|Mercury_(Hg)|||GGLBNINP_00067;merR;MRG|Mercury_(Hg)|||GGLBNINP_00068;merT;MRG|Mercury_(Hg)|||GGLBNINP_00069;merP;MRG|Mercury_(Hg)|||GGLBNINP_00070;merC;MRG|Mercury_(Hg)|||GGLBNINP_00071;merA;MRG|Mercury_(Hg)|||GGLBNINP_00072;merD;MRG|Mercury_(Hg)|||GGLBNINP_00073;merE;MRG|Mercury_(Hg)|||GGLBNI…	|||GGLBNINP_00031;AAC(6)-Ib7;ARG|aminoglycoside|||GGLBNINP_00032;L360_04877;ARG|aminoglycoside|||GGLBNINP_00047;vgaC;ARG|macrolide-lincosamide-streptogramin|||GGLBNINP_00079;sul2;ARG|sulfonamide|||GGLBNINP_00081;aph(6)-Id;ARG|aminoglycoside|||GGLBNINP_00088;catII;ARG|chloramphenicol|||GGLBNINP_00091;tet(59);ARG|tetracycline|||GGLBNINP_00102;dfrA14;ARG|trimethoprim|||GGLBNINP_00120;SHV-134;ARG|bet…
NZ_CP031883.1	|||PONBKIAF_00133;merE;MRG|Mercury_(Hg)|||PONBKIAF_00134;merD;MRG|Mercury_(Hg)|||PONBKIAF_00135;merA;MRG|Mercury_(Hg)|||PONBKIAF_00137;merP;MRG|Mercury_(Hg)|||PONBKIAF_00138;merT;MRG|Mercury_(Hg)|||PONBKIAF_00139;merR;MRG|Mercury_(Hg)	|||PONBKIAF_00020;MCR-3;ARG|polymyxin|||PONBKIAF_00049;tet(A);ARG|tetracycline|||PONBKIAF_00050;tetR;ARG|tetracycline|||PONBKIAF_00052;APH(6)-Id;ARG|aminoglycoside|||PONBKIAF_00053;APH(3)-Ib;ARG|aminoglycoside|||PONBKIAF_00054;sul2;ARG|sulfonamide|||PONBKIAF_00127;sul2;ARG|sulfonamide|||PONBKIAF_00128;APH(3)-Ib;ARG|aminoglycoside|||PONBKIAF_00129;APH(6)-Id;ARG|aminoglycoside
NZ_CP021835.1	|||GDPPPFEP_00189;merR;MRG|Mercury_(Hg)|||GDPPPFEP_00190;merT;MRG|Mercury_(Hg)|||GDPPPFEP_00191;merP;MRG|Mercury_(Hg)|||GDPPPFEP_00193;merA;MRG|Mercury_(Hg)|||GDPPPFEP_00194;merD;MRG|Mercury_(Hg)|||GDPPPFEP_00195;merE;MRG|Mercury_(Hg)|||GDPPPFEP_00212;merE;MRG|Mercury_(Hg)|||GDPPPFEP_00213;merD;MRG|Mercury_(Hg)|||GDPPPFEP_00214;merA;MRG|Mercury_(Hg)|||GDPPPFEP_00215;merC;MRG|Mercury_(Hg)|||GDPPPF…	|||GDPPPFEP_00173;floR;ARG|multidrug|||GDPPPFEP_00177;sul2;ARG|sulfonamide|||GDPPPFEP_00200;sul1;ARG|sulfonamide|||GDPPPFEP_00201;qacEdelta1;ARG|multidrug|||GDPPPFEP_00203;ANT(2)-Ia;ARG|aminoglycoside
NZ_CP047882.1	|||GECMCJIG_00156;merE;MRG|Mercury_(Hg)|||GECMCJIG_00157;merD;MRG|Mercury_(Hg)|||GECMCJIG_00158;merA;MRG|Mercury_(Hg)|||GECMCJIG_00160;merP;MRG|Mercury_(Hg)|||GECMCJIG_00161;merT;MRG|Mercury_(Hg)|||GECMCJIG_00162;merR;MRG|Mercury_(Hg)	|||GECMCJIG_00058;vgaC;ARG|macrolide-lincosamide-streptogramin|||GECMCJIG_00147;Ant3Ia;ARG|aminoglycoside|||GECMCJIG_00148;qacEdelta1;ARG|multidrug|||GECMCJIG_00149;sul1;ARG|sulfonamide|||GECMCJIG_00164;tetR;ARG|tetracycline|||GECMCJIG_00165;tet(A);ARG|tetracycline|||GECMCJIG_00262;dfrA14;ARG|trimethoprim
NZ_CP028541.2	|||JKAHMLKP_00107;merE;MRG|Mercury_(Hg)|||JKAHMLKP_00108;merD;MRG|Mercury_(Hg)|||JKAHMLKP_00109;merA;MRG|Mercury_(Hg)|||JKAHMLKP_00111;merP;MRG|Mercury_(Hg)|||JKAHMLKP_00112;merT;MRG|Mercury_(Hg)|||JKAHMLKP_00113;merR;MRG|Mercury_(Hg)	|||JKAHMLKP_00016;fosA3;ARG|fosfomycin|||JKAHMLKP_00022;rmtB1;ARG|aminoglycoside|||JKAHMLKP_00119;vgaC;ARG|macrolide-lincosamide-streptogramin|||JKAHMLKP_00210;catII;ARG|chloramphenicol
NZ_CP051431.1	|||MPNCNMIL_00149;merR;MRG|Mercury_(Hg)|||MPNCNMIL_00150;merT;MRG|Mercury_(Hg)|||MPNCNMIL_00151;merP;MRG|Mercury_(Hg)|||MPNCNMIL_00153;merA;MRG|Mercury_(Hg)|||MPNCNMIL_00154;merD;MRG|Mercury_(Hg)|||MPNCNMIL_00155;merE;MRG|Mercury_(Hg)	|||MPNCNMIL_00128;fosA3;ARG|fosfomycin|||MPNCNMIL_00132;aac(3)-IVa;ARG|aminoglycoside|||MPNCNMIL_00146;vgaC;ARG|macrolide-lincosamide-streptogramin|||MPNCNMIL_00164;sul3;ARG|sulfonamide|||MPNCNMIL_00166;qacH;ARG|quinolone|||MPNCNMIL_00167;aadA1;ARG|aminoglycoside|||MPNCNMIL_00168;cmlA6;ARG|chloramphenicol|||MPNCNMIL_00170;dfrA12;ARG|trimethoprim|||MPNCNMIL_00184;tetR;ARG|tetracycline|||MPNCNMIL_0…
NZ_CP073378.1	|||HOJJAAMP_00152;merE;MRG|Mercury_(Hg)|||HOJJAAMP_00153;merD;MRG|Mercury_(Hg)|||HOJJAAMP_00154;merA;MRG|Mercury_(Hg)|||HOJJAAMP_00156;merP;MRG|Mercury_(Hg)|||HOJJAAMP_00157;merT;MRG|Mercury_(Hg)|||HOJJAAMP_00158;merR;MRG|Mercury_(Hg)|||HOJJAAMP_00206;merC;MRG|Mercury_(Hg)|||HOJJAAMP_00207;merP;MRG|Mercury_(Hg)|||HOJJAAMP_00208;merT;MRG|Mercury_(Hg)|||HOJJAAMP_00209;merR;MRG|Mercury_(Hg)	|||HOJJAAMP_00021;Mrx;ARG|macrolide-lincosamide-streptogramin|||HOJJAAMP_00165;AAC(3)-IIa;ARG|aminoglycoside|||HOJJAAMP_00172;SHV-134;ARG|beta-lactam|||HOJJAAMP_00188;blaDHA-1;ARG|beta-lactam|||HOJJAAMP_00191;sul1;ARG|sulfonamide|||HOJJAAMP_00198;msr(E);ARG|macrolide-lincosamide-streptogramin|||HOJJAAMP_00199;mphE;ARG|macrolide-lincosamide-streptogramin|||HOJJAAMP_00254;vgaC;ARG|macrolide-lincosa…
NZ_CP006799.1	|||KJKIMCCP_00091;merR;MRG|Mercury_(Hg)|||KJKIMCCP_00092;merT;MRG|Mercury_(Hg)|||KJKIMCCP_00093;merP;MRG|Mercury_(Hg)|||KJKIMCCP_00094;merC;MRG|Mercury_(Hg)|||KJKIMCCP_00095;merA;MRG|Mercury_(Hg)|||KJKIMCCP_00096;merD;MRG|Mercury_(Hg)|||KJKIMCCP_00097;merE;MRG|Mercury_(Hg)|||KJKIMCCP_00105;merR;MRG|Mercury_(Hg)	|||KJKIMCCP_00007;aph(3)-VI;ARG|aminoglycoside|||KJKIMCCP_00154;QnrB17;ARG|quinolone|||KJKIMCCP_00160;AAC(6)-Ib-cr;ARG|multidrug|||KJKIMCCP_00161;OXA-1;ARG|beta-lactam|||KJKIMCCP_00162;catB3;ARG|chloramphenicol|||KJKIMCCP_00170;dfrA14;ARG|trimethoprim|||KJKIMCCP_00322;dfrA12;ARG|trimethoprim|||KJKIMCCP_00324;qacEdelta1;ARG|multidrug|||KJKIMCCP_00325;sul1;ARG|sulfonamide|||KJKIMCCP_00332;msr(E);AR…
NZ_CP026019.1	|||CPJBKDEM_00250;merR;MRG|Mercury_(Hg)|||CPJBKDEM_00251;merT;MRG|Mercury_(Hg)|||CPJBKDEM_00252;merP;MRG|Mercury_(Hg)|||CPJBKDEM_00254;merA;MRG|Mercury_(Hg)|||CPJBKDEM_00255;merD;MRG|Mercury_(Hg)|||CPJBKDEM_00256;merE;MRG|Mercury_(Hg)	|||CPJBKDEM_00112;SHV-134;ARG|beta-lactam|||CPJBKDEM_00115;Mrx;ARG|macrolide-lincosamide-streptogramin|||CPJBKDEM_00122;sul1;ARG|sulfonamide|||CPJBKDEM_00130;dfrA12;ARG|trimethoprim|||CPJBKDEM_00132;qacEdelta1;ARG|multidrug|||CPJBKDEM_00133;sul1;ARG|sulfonamide|||CPJBKDEM_00263;sul1;ARG|sulfonamide|||CPJBKDEM_00264;qacEdelta1;ARG|multidrug|||CPJBKDEM_00265;arr-3;ARG|rifamycin|||CPJBKDEM_00266;cat…
NZ_CP086288.1	|||NIJMOHFI_00050;merE;MRG|Mercury_(Hg)|||NIJMOHFI_00051;merD;MRG|Mercury_(Hg)|||NIJMOHFI_00052;merA;MRG|Mercury_(Hg)|||NIJMOHFI_00054;merP;MRG|Mercury_(Hg)|||NIJMOHFI_00055;merT;MRG|Mercury_(Hg)|||NIJMOHFI_00056;merR;MRG|Mercury_(Hg)	|||NIJMOHFI_00033;sul2;ARG|sulfonamide|||NIJMOHFI_00041;catII;ARG|chloramphenicol|||NIJMOHFI_00044;tet(59);ARG|tetracycline|||NIJMOHFI_00063;AAC(3)-IIa;ARG|aminoglycoside|||NIJMOHFI_00066;Mrx;ARG|macrolide-lincosamide-streptogramin|||NIJMOHFI_00073;sul1;ARG|sulfonamide|||NIJMOHFI_00076;blaDHA-1;ARG|beta-lactam|||NIJMOHFI_00093;sul1;ARG|sulfonamide|||NIJMOHFI_00094;qacEdelta1;ARG|multidrug|||NIJMO…
CP024250.1	|||MJANOEJG_00043;merD;MRG|Mercury_(Hg)|||MJANOEJG_00044;merA;MRG|Mercury_(Hg)|||MJANOEJG_00046;merP;MRG|Mercury_(Hg)|||MJANOEJG_00047;merT;MRG|Mercury_(Hg)|||MJANOEJG_00048;merR;MRG|Mercury_(Hg)	|||MJANOEJG_00026;blaTEM-1;ARG|beta-lactam|||MJANOEJG_00031;APH(3)-Ib;ARG|aminoglycoside|||MJANOEJG_00032;aph(6)-Id;ARG|aminoglycoside|||MJANOEJG_00034;dfrA15;ARG|trimethoprim|||MJANOEJG_00035;AC88_5564;ARG|aminoglycoside|||MJANOEJG_00036;qacEdelta1;ARG|multidrug|||MJANOEJG_00037;sul1;ARG|sulfonamide
NZ_CP042972.1	|||PGDPPMGA_00088;merR;MRG|Mercury_(Hg)|||PGDPPMGA_00089;merT;MRG|Mercury_(Hg)|||PGDPPMGA_00090;merP;MRG|Mercury_(Hg)|||PGDPPMGA_00092;merA;MRG|Mercury_(Hg)|||PGDPPMGA_00093;merD;MRG|Mercury_(Hg)|||PGDPPMGA_00094;merE;MRG|Mercury_(Hg)	|||PGDPPMGA_00085;tet(A);ARG|tetracycline|||PGDPPMGA_00086;tetR;ARG|tetracycline|||PGDPPMGA_00102;sul3;ARG|sulfonamide|||PGDPPMGA_00104;qacH;ARG|quinolone|||PGDPPMGA_00105;aadA1;ARG|aminoglycoside|||PGDPPMGA_00106;cmlA6;ARG|chloramphenicol|||PGDPPMGA_00108;dfrA12;ARG|trimethoprim|||PGDPPMGA_00142;vgaC;ARG|macrolide-lincosamide-streptogramin|||PGDPPMGA_00145;vgaC;ARG|macrolide-lincosamide-streptog…
NZ_CP056239.1	|||AHJIFLPM_00020;merE;MRG|Mercury_(Hg)|||AHJIFLPM_00021;merD;MRG|Mercury_(Hg)|||AHJIFLPM_00022;merA;MRG|Mercury_(Hg)|||AHJIFLPM_00023;merC;MRG|Mercury_(Hg)|||AHJIFLPM_00024;merP;MRG|Mercury_(Hg)|||AHJIFLPM_00025;merT;MRG|Mercury_(Hg)|||AHJIFLPM_00026;merR;MRG|Mercury_(Hg)	|||AHJIFLPM_00074;vgaC;ARG|macrolide-lincosamide-streptogramin
NZ_CP072998.1	|||KAKMMNBJ_00041;merE;MRG|Mercury_(Hg)|||KAKMMNBJ_00042;merD;MRG|Mercury_(Hg)|||KAKMMNBJ_00043;merA;MRG|Mercury_(Hg)|||KAKMMNBJ_00045;merP;MRG|Mercury_(Hg)|||KAKMMNBJ_00046;merT;MRG|Mercury_(Hg)|||KAKMMNBJ_00047;merR;MRG|Mercury_(Hg)	|||KAKMMNBJ_00053;vgaC;ARG|macrolide-lincosamide-streptogramin|||KAKMMNBJ_00146;catII;ARG|chloramphenicol|||KAKMMNBJ_00179;fosA3;ARG|fosfomycin|||KAKMMNBJ_00185;rmtB1;ARG|aminoglycoside
NZ_CP018625.1	|||JJJEOJEH_00031;merR;MRG|Mercury_(Hg)|||JJJEOJEH_00032;merT;MRG|Mercury_(Hg)|||JJJEOJEH_00033;merP;MRG|Mercury_(Hg)|||JJJEOJEH_00035;merA;MRG|Mercury_(Hg)|||JJJEOJEH_00036;merD;MRG|Mercury_(Hg)|||JJJEOJEH_00037;merE;MRG|Mercury_(Hg)	|||JJJEOJEH_00041;aph(3)-Ia;ARG|aminoglycoside|||JJJEOJEH_00043;APH(6)-Id;ARG|aminoglycoside|||JJJEOJEH_00044;APH(3)-Ib;ARG|aminoglycoside|||JJJEOJEH_00045;sul2;ARG|sulfonamide
NZ_CP011661.1	|||HOOAGDLL_00077;merE;MRG|Mercury_(Hg)|||HOOAGDLL_00078;merD;MRG|Mercury_(Hg)|||HOOAGDLL_00079;merB;MRG|Mercury_(Hg)|||HOOAGDLL_00081;merR;MRG|Mercury_(Hg)	|||HOOAGDLL_00039;floR;ARG|multidrug|||HOOAGDLL_00040;tetR;ARG|tetracycline|||HOOAGDLL_00041;tet(G);ARG|tetracycline|||HOOAGDLL_00068;sul1;ARG|sulfonamide|||HOOAGDLL_00069;qacEdelta1;ARG|multidrug|||HOOAGDLL_00070;aadA1;ARG|aminoglycoside
NZ_LT991955.1	|||PMPNLKPG_00113;merE;MRG|Mercury_(Hg)|||PMPNLKPG_00114;merD;MRG|Mercury_(Hg)|||PMPNLKPG_00115;merA;MRG|Mercury_(Hg)|||PMPNLKPG_00116;merC;MRG|Mercury_(Hg)|||PMPNLKPG_00117;merP;MRG|Mercury_(Hg)|||PMPNLKPG_00118;merT;MRG|Mercury_(Hg)|||PMPNLKPG_00119;merR;MRG|Mercury_(Hg)	|||PMPNLKPG_00100;VIM-4;ARG|beta-lactam|||PMPNLKPG_00101;aac(6)-Il;ARG|aminoglycoside|||PMPNLKPG_00102;dfrA15;ARG|trimethoprim|||PMPNLKPG_00103;AC88_5564;ARG|aminoglycoside|||PMPNLKPG_00107;qacEdelta1;ARG|multidrug|||PMPNLKPG_00108;sul1;ARG|sulfonamide
NZ_CP054237.1	|||MHOMENEC_00058;merE;MRG|Mercury_(Hg)|||MHOMENEC_00059;merD;MRG|Mercury_(Hg)|||MHOMENEC_00060;merA;MRG|Mercury_(Hg)|||MHOMENEC_00062;merP;MRG|Mercury_(Hg)|||MHOMENEC_00063;merT;MRG|Mercury_(Hg)|||MHOMENEC_00064;merR;MRG|Mercury_(Hg)	|||MHOMENEC_00045;sul2;ARG|sulfonamide|||MHOMENEC_00046;UN86_29535;ARG|aminoglycoside|||MHOMENEC_00047;aph(6)-Id;ARG|aminoglycoside|||MHOMENEC_00050;dfrA15;ARG|trimethoprim|||MHOMENEC_00052;qacEdelta1;ARG|multidrug|||MHOMENEC_00053;sul1;ARG|sulfonamide|||MHOMENEC_00129;vgaC;ARG|macrolide-lincosamide-streptogramin
NZ_HF969016.1	|||DNPCDLMC_00032;PA0320;MRG|Cadmium_(Cd),_Mercury_(Hg)	|||DNPCDLMC_00022;vgaC;ARG|macrolide-lincosamide-streptogramin
NZ_JAHQXS010000196.1	|||ELOALMGI_00184;merE;MRG|Mercury_(Hg)|||ELOALMGI_00185;merD;MRG|Mercury_(Hg)|||ELOALMGI_00186;merA;MRG|Mercury_(Hg)|||ELOALMGI_00187;merC;MRG|Mercury_(Hg)|||ELOALMGI_00188;merP;MRG|Mercury_(Hg)|||ELOALMGI_00189;merT;MRG|Mercury_(Hg)|||ELOALMGI_00190;merR;MRG|Mercury_(Hg)	|||ELOALMGI_00160;SCO-1;ARG|beta-lactam|||ELOALMGI_00179;aac(3)-IIe;ARG|aminoglycoside
NZ_CP030878.1	|||INHLGCEO_00251;merR;MRG|Mercury_(Hg)|||INHLGCEO_00252;merT;MRG|Mercury_(Hg)|||INHLGCEO_00253;merP;MRG|Mercury_(Hg)|||INHLGCEO_00254;merC;MRG|Mercury_(Hg)|||INHLGCEO_00255;merA;MRG|Mercury_(Hg)|||INHLGCEO_00256;merD;MRG|Mercury_(Hg)|||INHLGCEO_00257;merE;MRG|Mercury_(Hg)	|||INHLGCEO_00259;sul2;ARG|sulfonamide|||INHLGCEO_00260;APH(3)-Ib;ARG|aminoglycoside|||INHLGCEO_00261;APH(6)-Id;ARG|aminoglycoside|||INHLGCEO_00268;aac(3)-IIe;ARG|aminoglycoside|||INHLGCEO_00283;BRP(MBL);ARG|vancomycin|||INHLGCEO_00287;aph(3)-VI;ARG|aminoglycoside|||INHLGCEO_00294;mphE;ARG|macrolide-lincosamide-streptogramin|||INHLGCEO_00295;msr(E);ARG|macrolide-lincosamide-streptogramin|||INHLGC…
NZ_CP017058.1	|||DHAFGFHP_00035;merR;MRG|Mercury_(Hg)|||DHAFGFHP_00037;merB;MRG|Mercury_(Hg)|||DHAFGFHP_00038;merD;MRG|Mercury_(Hg)|||DHAFGFHP_00039;merE;MRG|Mercury_(Hg)	|||DHAFGFHP_00008;catI;ARG|chloramphenicol|||DHAFGFHP_00021;aac(3)-IIe;ARG|aminoglycoside|||DHAFGFHP_00249;sul2;ARG|sulfonamide|||DHAFGFHP_00255;APH(6)-Id;ARG|aminoglycoside|||DHAFGFHP_00263;catI;ARG|chloramphenicol|||DHAFGFHP_00276;aac(3)-IIe;ARG|aminoglycoside
NZ_CP047703.1	|||IHBBBLDO_00139;merR;MRG|Mercury_(Hg)|||IHBBBLDO_00140;merT;MRG|Mercury_(Hg)|||IHBBBLDO_00141;merP;MRG|Mercury_(Hg)|||IHBBBLDO_00142;merA;MRG|Mercury_(Hg)|||IHBBBLDO_00143;merB;MRG|Mercury_(Hg)|||IHBBBLDO_00144;merD;MRG|Mercury_(Hg)|||IHBBBLDO_00145;merE;MRG|Mercury_(Hg)	|||IHBBBLDO_00086;CMY-59;ARG|beta-lactam|||IHBBBLDO_00150;sul1;ARG|sulfonamide|||IHBBBLDO_00151;qacEdelta1;ARG|multidrug|||IHBBBLDO_00153;dfrA15;ARG|trimethoprim|||IHBBBLDO_00154;aac(6)-Il;ARG|aminoglycoside
NZ_CP024281.1	|||GPOJALBD_00045;merE;MRG|Mercury_(Hg)|||GPOJALBD_00046;merD;MRG|Mercury_(Hg)|||GPOJALBD_00047;merA;MRG|Mercury_(Hg)|||GPOJALBD_00049;merP;MRG|Mercury_(Hg)|||GPOJALBD_00050;merT;MRG|Mercury_(Hg)|||GPOJALBD_00051;merR;MRG|Mercury_(Hg)	|||GPOJALBD_00035;aadA1;ARG|aminoglycoside|||GPOJALBD_00036;qacEdelta1;ARG|multidrug|||GPOJALBD_00037;sul1;ARG|sulfonamide
NZ_CP032180.1	|||MJIMBKJP_00030;merE;MRG|Mercury_(Hg)|||MJIMBKJP_00031;merD;MRG|Mercury_(Hg)|||MJIMBKJP_00032;merA;MRG|Mercury_(Hg)|||MJIMBKJP_00033;merC;MRG|Mercury_(Hg)|||MJIMBKJP_00034;merP;MRG|Mercury_(Hg)|||MJIMBKJP_00035;merT;MRG|Mercury_(Hg)|||MJIMBKJP_00036;merR;MRG|Mercury_(Hg)	|||MJIMBKJP_00021;ANT(2)-Ia;ARG|aminoglycoside|||MJIMBKJP_00022;qacEdelta1;ARG|multidrug|||MJIMBKJP_00023;sul1;ARG|sulfonamide
NZ_CP065940.1	|||INBMNLAJ_00105;merE;MRG|Mercury_(Hg)|||INBMNLAJ_00106;merD;MRG|Mercury_(Hg)|||INBMNLAJ_00107;merA;MRG|Mercury_(Hg)|||INBMNLAJ_00108;merC;MRG|Mercury_(Hg)|||INBMNLAJ_00109;merP;MRG|Mercury_(Hg)|||INBMNLAJ_00110;merT;MRG|Mercury_(Hg)|||INBMNLAJ_00111;merR;MRG|Mercury_(Hg)	|||INBMNLAJ_00123;blaTEM-1;ARG|beta-lactam|||INBMNLAJ_00164;MCR-9.1;ARG|polymyxin|||INBMNLAJ_00273;tet(59);ARG|tetracycline|||INBMNLAJ_00281;SG71_24560;ARG|beta-lactam|||INBMNLAJ_00284;AAC(6)-Ib-cr;ARG|multidrug|||INBMNLAJ_00285;OXA-1;ARG|beta-lactam|||INBMNLAJ_00286;catB3;ARG|chloramphenicol|||INBMNLAJ_00287;arr-3;ARG|rifamycin|||INBMNLAJ_00288;qacEdelta1;ARG|multidrug|||INBMNLAJ_00289;sul1;ARG|…
NZ_CP072962.1	|||FMAHKDDE_00160;merE;MRG|Mercury_(Hg)|||FMAHKDDE_00161;merD;MRG|Mercury_(Hg)|||FMAHKDDE_00162;merA;MRG|Mercury_(Hg)|||FMAHKDDE_00163;merC;MRG|Mercury_(Hg)|||FMAHKDDE_00164;merP;MRG|Mercury_(Hg)|||FMAHKDDE_00165;merT;MRG|Mercury_(Hg)|||FMAHKDDE_00166;merR;MRG|Mercury_(Hg)	|||FMAHKDDE_00142;blaSHV-7;ARG|beta-lactam|||FMAHKDDE_00155;AAC(6)-Ib7;ARG|aminoglycoside|||FMAHKDDE_00156;L360_04877;ARG|aminoglycoside|||FMAHKDDE_00157;OXA-9;ARG|beta-lactam|||FMAHKDDE_00188;aadA;ARG|aminoglycoside|||FMAHKDDE_00189;qacEdelta1;ARG|multidrug|||FMAHKDDE_00190;sul1;ARG|sulfonamide|||FMAHKDDE_00194;QnrB20;ARG|quinolone|||FMAHKDDE_00196;sul1;ARG|sulfonamide|||FMAHKDDE_00199;dfrA19;AR…
NZ_CP032397.1	|||HBDGNCLD_00055;merR;MRG|Mercury_(Hg)|||HBDGNCLD_00056;merT;MRG|Mercury_(Hg)|||HBDGNCLD_00057;merP;MRG|Mercury_(Hg)|||HBDGNCLD_00059;merA;MRG|Mercury_(Hg)|||HBDGNCLD_00060;merD;MRG|Mercury_(Hg)|||HBDGNCLD_00061;merE;MRG|Mercury_(Hg)|||HBDGNCLD_00178;merA;MRG|Mercury_(Hg)|||HBDGNCLD_00179;merP;MRG|Mercury_(Hg)|||HBDGNCLD_00180;merT;MRG|Mercury_(Hg)|||HBDGNCLD_00181;merR;MRG|Mercury_(Hg)|||HBDGNC…	|||HBDGNCLD_00028;vgaC;ARG|macrolide-lincosamide-streptogramin|||HBDGNCLD_00065;tet(A);ARG|tetracycline|||HBDGNCLD_00066;tetR;ARG|tetracycline|||HBDGNCLD_00068;APH(6)-Id;ARG|aminoglycoside|||HBDGNCLD_00069;APH(3)-Ib;ARG|aminoglycoside|||HBDGNCLD_00070;sul2;ARG|sulfonamide|||HBDGNCLD_00114;CMY-59;ARG|beta-lactam|||HBDGNCLD_00119;CMY-59;ARG|beta-lactam|||HBDGNCLD_00294;vgaC;ARG|macrolide-lincosamid…
NZ_CP062896.1	|||GEMMKEFA_00101;merR;MRG|Mercury_(Hg)|||GEMMKEFA_00102;merT;MRG|Mercury_(Hg)|||GEMMKEFA_00103;merP;MRG|Mercury_(Hg)|||GEMMKEFA_00105;merA;MRG|Mercury_(Hg)|||GEMMKEFA_00106;merD;MRG|Mercury_(Hg)|||GEMMKEFA_00107;merE;MRG|Mercury_(Hg)	|||GEMMKEFA_00115;sul1;ARG|sulfonamide|||GEMMKEFA_00116;qacEdelta1;ARG|multidrug|||GEMMKEFA_00121;AAC(3)-VIa;ARG|aminoglycoside|||GEMMKEFA_00122;Ant3Ia;ARG|aminoglycoside
NZ_AP023340.1	|||EIMMIMMG_00100;merE;MRG|Mercury_(Hg)|||EIMMIMMG_00101;merD;MRG|Mercury_(Hg)|||EIMMIMMG_00102;merA;MRG|Mercury_(Hg)|||EIMMIMMG_00104;merP;MRG|Mercury_(Hg)|||EIMMIMMG_00105;merT;MRG|Mercury_(Hg)|||EIMMIMMG_00106;merR;MRG|Mercury_(Hg)	|||EIMMIMMG_00066;APH(6)-Id;ARG|aminoglycoside|||EIMMIMMG_00067;APH(3)-Ib;ARG|aminoglycoside|||EIMMIMMG_00082;blaDHA-1;ARG|beta-lactam|||EIMMIMMG_00085;sul1;ARG|sulfonamide|||EIMMIMMG_00089;qnrB91;ARG|quinolone|||EIMMIMMG_00091;sul1;ARG|sulfonamide|||EIMMIMMG_00095;Mrx;ARG|macrolide-lincosamide-streptogramin
NZ_OU342707.1	|||OKHHGGBC_00043;merE;MRG|Mercury_(Hg)|||OKHHGGBC_00044;merD;MRG|Mercury_(Hg)|||OKHHGGBC_00045;merA;MRG|Mercury_(Hg)|||OKHHGGBC_00046;merC;MRG|Mercury_(Hg)|||OKHHGGBC_00047;merP;MRG|Mercury_(Hg)|||OKHHGGBC_00048;merT;MRG|Mercury_(Hg)|||OKHHGGBC_00049;merR;MRG|Mercury_(Hg)	|||OKHHGGBC_00021;SCO-1;ARG|beta-lactam|||OKHHGGBC_00038;aac(3)-IIe;ARG|aminoglycoside
NZ_CP029939.1	|||KFBBGPCO_00122;merR;MRG|Mercury_(Hg)|||KFBBGPCO_00123;merT;MRG|Mercury_(Hg)|||KFBBGPCO_00124;merP;MRG|Mercury_(Hg)|||KFBBGPCO_00126;merA;MRG|Mercury_(Hg)|||KFBBGPCO_00127;merD;MRG|Mercury_(Hg)|||KFBBGPCO_00128;merE;MRG|Mercury_(Hg)	|||KFBBGPCO_00134;sul2;ARG|sulfonamide|||KFBBGPCO_00135;UN86_29535;ARG|aminoglycoside|||KFBBGPCO_00136;APH(6)-Id;ARG|aminoglycoside|||KFBBGPCO_00142;sul1;ARG|sulfonamide|||KFBBGPCO_00143;qacEdelta1;ARG|multidrug|||KFBBGPCO_00144;dfrA17;ARG|trimethoprim|||KFBBGPCO_00150;catI;ARG|chloramphenicol|||KFBBGPCO_00193;tetR;ARG|tetracycline|||KFBBGPCO_00194;tet(B);ARG|tetracycline|||KFBBGPCO_00195;tetC;AR…
CP071134.1	|||GNHGKCJF_00086;merE;MRG|Mercury_(Hg)|||GNHGKCJF_00087;merD;MRG|Mercury_(Hg)|||GNHGKCJF_00091;merP;MRG|Mercury_(Hg)|||GNHGKCJF_00092;merT;MRG|Mercury_(Hg)|||GNHGKCJF_00093;merR;MRG|Mercury_(Hg)	|||GNHGKCJF_00065;tetR;ARG|tetracycline|||GNHGKCJF_00080;sul2;ARG|sulfonamide|||GNHGKCJF_00082;APH(6)-Id;ARG|aminoglycoside
NZ_AGTD01000004.1	|||AEKHKPMH_00008;merR;MRG|Mercury_(Hg)|||AEKHKPMH_00009;merT;MRG|Mercury_(Hg)|||AEKHKPMH_00010;merP;MRG|Mercury_(Hg)|||AEKHKPMH_00012;merA;MRG|Mercury_(Hg)|||AEKHKPMH_00013;merD;MRG|Mercury_(Hg)|||AEKHKPMH_00014;merE;MRG|Mercury_(Hg)	|||AEKHKPMH_00018;aph(3)-Ia;ARG|aminoglycoside|||AEKHKPMH_00024;dfrA12;ARG|trimethoprim|||AEKHKPMH_00027;aac(3)-IVa;ARG|aminoglycoside|||AEKHKPMH_00029;aph(4)-Ia;ARG|aminoglycoside|||AEKHKPMH_00034;blaTEM-1;ARG|beta-lactam
NZ_CP064111.1	|||OFBKKBIK_00032;merR;MRG|Mercury_(Hg)|||OFBKKBIK_00033;merT;MRG|Mercury_(Hg)|||OFBKKBIK_00034;merP;MRG|Mercury_(Hg)|||OFBKKBIK_00035;merC;MRG|Mercury_(Hg)|||OFBKKBIK_00036;merA;MRG|Mercury_(Hg)|||OFBKKBIK_00037;merD;MRG|Mercury_(Hg)|||OFBKKBIK_00038;merE;MRG|Mercury_(Hg)	|||OFBKKBIK_00021;vgaC;ARG|macrolide-lincosamide-streptogramin|||OFBKKBIK_00025;APH(6)-Id;ARG|aminoglycoside
NZ_CP048305.1	|||EAJAJOCE_00152;merE;MRG|Mercury_(Hg)|||EAJAJOCE_00153;merD;MRG|Mercury_(Hg)|||EAJAJOCE_00154;merB;MRG|Mercury_(Hg)|||EAJAJOCE_00155;merA;MRG|Mercury_(Hg)|||EAJAJOCE_00156;merP;MRG|Mercury_(Hg)|||EAJAJOCE_00157;merT;MRG|Mercury_(Hg)|||EAJAJOCE_00158;merR;MRG|Mercury_(Hg)	|||EAJAJOCE_00078;blaCMY-4;ARG|beta-lactam|||EAJAJOCE_00135;aac(6)-Il;ARG|aminoglycoside|||EAJAJOCE_00136;dfrA15;ARG|trimethoprim|||EAJAJOCE_00137;AC88_5564;ARG|aminoglycoside|||EAJAJOCE_00140;qacEdelta1;ARG|multidrug|||EAJAJOCE_00141;sul1;ARG|sulfonamide
NZ_CP041048.1	|||PJFLJHPD_00142;merA;MRG|Mercury_(Hg)|||PJFLJHPD_00144;merP;MRG|Mercury_(Hg)|||PJFLJHPD_00145;merT;MRG|Mercury_(Hg)|||PJFLJHPD_00146;merR;MRG|Mercury_(Hg)	|||PJFLJHPD_00024;BRP(MBL);ARG|vancomycin|||PJFLJHPD_00132;APH(3)-IIa;ARG|aminoglycoside|||PJFLJHPD_00133;AC88_5564;ARG|aminoglycoside|||PJFLJHPD_00134;catB2;ARG|chloramphenicol|||PJFLJHPD_00135;qacEdelta1;ARG|multidrug|||PJFLJHPD_00136;sul1;ARG|sulfonamide|||PJFLJHPD_00152;SG71_24560;ARG|beta-lactam
NZ_CP009115.1	|||ELAJEKKE_00012;merA;MRG|Mercury_(Hg)|||ELAJEKKE_00013;merD;MRG|Mercury_(Hg)|||ELAJEKKE_00014;merE;MRG|Mercury_(Hg)	|||ELAJEKKE_00006;vgaC;ARG|macrolide-lincosamide-streptogramin|||ELAJEKKE_00020;OXA-9;ARG|beta-lactam|||ELAJEKKE_00021;L360_04877;ARG|aminoglycoside|||ELAJEKKE_00022;AAC(6)-Ib7;ARG|aminoglycoside|||ELAJEKKE_00037;aph(3)-VI;ARG|aminoglycoside|||ELAJEKKE_00041;BRP(MBL);ARG|vancomycin
NC_021815.1	|||EIODILDO_00058;merR;MRG|Mercury_(Hg)|||EIODILDO_00059;merT;MRG|Mercury_(Hg)|||EIODILDO_00060;merP;MRG|Mercury_(Hg)|||EIODILDO_00064;merP;MRG|Mercury_(Hg)|||EIODILDO_00066;merA;MRG|Mercury_(Hg)	|||EIODILDO_00071;tet(A);ARG|tetracycline|||EIODILDO_00072;tetR;ARG|tetracycline|||EIODILDO_00076;sul2;ARG|sulfonamide
NZ_CP018698.1	|||BFGAMCFE_00123;merR;MRG|Mercury_(Hg)|||BFGAMCFE_00124;merT;MRG|Mercury_(Hg)|||BFGAMCFE_00125;merP;MRG|Mercury_(Hg)|||BFGAMCFE_00126;merA;MRG|Mercury_(Hg)|||BFGAMCFE_00127;merB;MRG|Mercury_(Hg)|||BFGAMCFE_00130;merE;MRG|Mercury_(Hg)	|||BFGAMCFE_00040;sul2;ARG|sulfonamide|||BFGAMCFE_00041;APH(3)-Ib;ARG|aminoglycoside|||BFGAMCFE_00042;APH(6)-Id;ARG|aminoglycoside|||BFGAMCFE_00044;tetR;ARG|tetracycline|||BFGAMCFE_00045;tet(C);ARG|tetracycline|||BFGAMCFE_00048;floR;ARG|multidrug|||BFGAMCFE_00056;sul1;ARG|sulfonamide|||BFGAMCFE_00057;qacEdelta1;ARG|multidrug|||BFGAMCFE_00058;AAC(6)-Ib10;ARG|aminoglycoside
NZ_JACYGR010000003.1	|||ODLEHAKB_00055;merE;MRG|Mercury_(Hg)|||ODLEHAKB_00056;merD;MRG|Mercury_(Hg)|||ODLEHAKB_00057;merA;MRG|Mercury_(Hg)	|||ODLEHAKB_00063;vgaC;ARG|macrolide-lincosamide-streptogramin
NZ_CP009563.1	|||BKKDBOIP_00037;merE;MRG|Mercury_(Hg)|||BKKDBOIP_00038;merD;MRG|Mercury_(Hg)|||BKKDBOIP_00039;merB;MRG|Mercury_(Hg)|||BKKDBOIP_00040;merA;MRG|Mercury_(Hg)|||BKKDBOIP_00041;merP;MRG|Mercury_(Hg)|||BKKDBOIP_00042;merT;MRG|Mercury_(Hg)|||BKKDBOIP_00043;merR;MRG|Mercury_(Hg)	|||BKKDBOIP_00007;floR;ARG|multidrug|||BKKDBOIP_00010;tet(C);ARG|tetracycline|||BKKDBOIP_00011;tetR;ARG|tetracycline|||BKKDBOIP_00013;APH(6)-Id;ARG|aminoglycoside|||BKKDBOIP_00014;APH(3)-Ib;ARG|aminoglycoside|||BKKDBOIP_00015;sul2;ARG|sulfonamide
NZ_CP043927.1	|||AMEJLAHG_00092;merE;MRG|Mercury_(Hg)|||AMEJLAHG_00093;merD;MRG|Mercury_(Hg)|||AMEJLAHG_00094;merB;MRG|Mercury_(Hg)|||AMEJLAHG_00096;merR;MRG|Mercury_(Hg)|||AMEJLAHG_00242;merE;MRG|Mercury_(Hg)|||AMEJLAHG_00243;merD;MRG|Mercury_(Hg)|||AMEJLAHG_00244;merA;MRG|Mercury_(Hg)|||AMEJLAHG_00245;merC;MRG|Mercury_(Hg)|||AMEJLAHG_00246;merP;MRG|Mercury_(Hg)|||AMEJLAHG_00247;merT;MRG|Mercury_(Hg)|||AMEJLA…	|||AMEJLAHG_00228;APH(3)-Ib;ARG|aminoglycoside|||AMEJLAHG_00229;APH(6)-Id;ARG|aminoglycoside|||AMEJLAHG_00236;sul2;ARG|sulfonamide|||AMEJLAHG_00348;MCR-9.1;ARG|polymyxin|||AMEJLAHG_00351;catII;ARG|chloramphenicol|||AMEJLAHG_00407;SG71_24560;ARG|beta-lactam|||AMEJLAHG_00448;tet(59);ARG|tetracycline|||AMEJLAHG_00451;sul1;ARG|sulfonamide|||AMEJLAHG_00452;qacEdelta1;ARG|multidrug|||AMEJLAHG_00454;dfr…
NZ_CP040835.1	|||FKJJAHJN_00114;merR;MRG|Mercury_(Hg)|||FKJJAHJN_00115;merT;MRG|Mercury_(Hg)|||FKJJAHJN_00116;merP;MRG|Mercury_(Hg)|||FKJJAHJN_00118;merA;MRG|Mercury_(Hg)|||FKJJAHJN_00119;merD;MRG|Mercury_(Hg)|||FKJJAHJN_00120;merE;MRG|Mercury_(Hg)	|||FKJJAHJN_00016;fosA3;ARG|fosfomycin|||FKJJAHJN_00022;rmtB1;ARG|aminoglycoside|||FKJJAHJN_00107;vgaC;ARG|macrolide-lincosamide-streptogramin|||FKJJAHJN_00212;catII;ARG|chloramphenicol
NZ_CP011622.1	|||KNDOHBED_00135;merR;MRG|Mercury_(Hg)|||KNDOHBED_00157;merR;MRG|Mercury_(Hg)|||KNDOHBED_00158;merT;MRG|Mercury_(Hg)|||KNDOHBED_00159;merP;MRG|Mercury_(Hg)|||KNDOHBED_00160;merC;MRG|Mercury_(Hg)|||KNDOHBED_00161;merA;MRG|Mercury_(Hg)|||KNDOHBED_00162;merD;MRG|Mercury_(Hg)|||KNDOHBED_00163;merE;MRG|Mercury_(Hg)	|||KNDOHBED_00122;ANT(2)-Ia;ARG|aminoglycoside|||KNDOHBED_00123;qacEdelta1;ARG|multidrug|||KNDOHBED_00124;sul1;ARG|sulfonamide|||KNDOHBED_00127;sul1;ARG|sulfonamide|||KNDOHBED_00146;AAC(6)-Ib7;ARG|aminoglycoside|||KNDOHBED_00147;L360_04877;ARG|aminoglycoside|||KNDOHBED_00148;OXA-9;ARG|beta-lactam|||KNDOHBED_00153;blaSHV-7;ARG|beta-lactam
NZ_CP016409.1	|||GOIKCJDP_00159;merE;MRG|Mercury_(Hg)|||GOIKCJDP_00160;merD;MRG|Mercury_(Hg)|||GOIKCJDP_00161;merA;MRG|Mercury_(Hg)|||GOIKCJDP_00163;merP;MRG|Mercury_(Hg)|||GOIKCJDP_00164;merT;MRG|Mercury_(Hg)|||GOIKCJDP_00165;merR;MRG|Mercury_(Hg)	|||GOIKCJDP_00060;vgaC;ARG|macrolide-lincosamide-streptogramin|||GOIKCJDP_00150;Ant3Ia;ARG|aminoglycoside|||GOIKCJDP_00151;qacEdelta1;ARG|multidrug|||GOIKCJDP_00152;sul1;ARG|sulfonamide|||GOIKCJDP_00167;tetR;ARG|tetracycline|||GOIKCJDP_00168;tet(A);ARG|tetracycline|||GOIKCJDP_00263;vgaC;ARG|macrolide-lincosamide-streptogramin|||GOIKCJDP_00285;fosA3;ARG|fosfomycin|||GOIKCJDP_00292;floR;ARG|multidr…
NZ_CP080352.1	|||LAMJDFGJ_00019;merR;MRG|Mercury_(Hg)|||LAMJDFGJ_00020;merT;MRG|Mercury_(Hg)|||LAMJDFGJ_00021;merP;MRG|Mercury_(Hg)|||LAMJDFGJ_00022;merC;MRG|Mercury_(Hg)|||LAMJDFGJ_00023;merA;MRG|Mercury_(Hg)|||LAMJDFGJ_00024;merD;MRG|Mercury_(Hg)|||LAMJDFGJ_00025;merE;MRG|Mercury_(Hg)|||LAMJDFGJ_00029;merE;MRG|Mercury_(Hg)|||LAMJDFGJ_00030;merD;MRG|Mercury_(Hg)|||LAMJDFGJ_00031;merA;MRG|Mercury_(Hg)|||LAMJDF…	|||LAMJDFGJ_00043;sul1;ARG|sulfonamide|||LAMJDFGJ_00044;qacEdelta1;ARG|multidrug|||LAMJDFGJ_00045;aadA5;ARG|aminoglycoside|||LAMJDFGJ_00047;dfrA15;ARG|trimethoprim|||LAMJDFGJ_00202;tetD;ARG|tetracycline|||LAMJDFGJ_00203;tetC;ARG|tetracycline|||LAMJDFGJ_00205;tetR;ARG|tetracycline
NZ_OU015324.1	|||LGPEBMGP_00114;merE;MRG|Mercury_(Hg)|||LGPEBMGP_00115;merD;MRG|Mercury_(Hg)	|||LGPEBMGP_00040;floR;ARG|multidrug|||LGPEBMGP_00043;tet(C);ARG|tetracycline|||LGPEBMGP_00044;tetR;ARG|tetracycline|||LGPEBMGP_00046;APH(6)-Id;ARG|aminoglycoside|||LGPEBMGP_00047;APH(3)-Ib;ARG|aminoglycoside|||LGPEBMGP_00048;sul2;ARG|sulfonamide|||LGPEBMGP_00090;catII;ARG|chloramphenicol|||LGPEBMGP_00097;mcr-3.1;ARG|polymyxin
NZ_CP044215.1	|||DADAOJDO_00138;merE;MRG|Mercury_(Hg)|||DADAOJDO_00139;merD;MRG|Mercury_(Hg)|||DADAOJDO_00140;merA;MRG|Mercury_(Hg)|||DADAOJDO_00141;merC;MRG|Mercury_(Hg)|||DADAOJDO_00142;merP;MRG|Mercury_(Hg)|||DADAOJDO_00143;merT;MRG|Mercury_(Hg)|||DADAOJDO_00144;merR;MRG|Mercury_(Hg)	|||DADAOJDO_00165;catII;ARG|chloramphenicol|||DADAOJDO_00311;MCR-9.1;ARG|polymyxin|||DADAOJDO_00316;APH(6)-Id;ARG|aminoglycoside|||DADAOJDO_00320;dfrA19;ARG|trimethoprim|||DADAOJDO_00324;qacEdelta1;ARG|multidrug|||DADAOJDO_00326;blaIMP-1;ARG|beta-lactam|||DADAOJDO_00333;sul1;ARG|sulfonamide|||DADAOJDO_00342;aac(6)-IIc;ARG|aminoglycoside|||DADAOJDO_00346;AAC(3)-IIb;ARG|aminoglycoside|||DADAOJDO_00…
NZ_CP023554.1	|||IDKOCBID_00202;merR;MRG|Mercury_(Hg)|||IDKOCBID_00203;merT;MRG|Mercury_(Hg)|||IDKOCBID_00204;merP;MRG|Mercury_(Hg)|||IDKOCBID_00205;merC;MRG|Mercury_(Hg)|||IDKOCBID_00206;merA;MRG|Mercury_(Hg)	|||IDKOCBID_00078;BRP(MBL);ARG|vancomycin|||IDKOCBID_00087;sul1;ARG|sulfonamide|||IDKOCBID_00209;catII;ARG|chloramphenicol|||IDKOCBID_00212;tet(59);ARG|tetracycline|||IDKOCBID_00223;dfrA14;ARG|trimethoprim
NZ_CP009875.1	|||JGNILAAC_00032;merE;MRG|Mercury_(Hg)|||JGNILAAC_00033;merD;MRG|Mercury_(Hg)|||JGNILAAC_00034;merA;MRG|Mercury_(Hg)	|||JGNILAAC_00040;vgaC;ARG|macrolide-lincosamide-streptogramin
NZ_CP010316.1	|||OGLKCGGM_00001;merR;MRG|Mercury_(Hg)	|||OGLKCGGM_00121;tetR;ARG|tetracycline|||OGLKCGGM_00122;tet(A);ARG|tetracycline
NZ_CP069683.1	|||JACCIJCK_00159;merR;MRG|Mercury_(Hg)|||JACCIJCK_00160;merT;MRG|Mercury_(Hg)|||JACCIJCK_00161;merP;MRG|Mercury_(Hg)|||JACCIJCK_00163;merA;MRG|Mercury_(Hg)|||JACCIJCK_00164;merD;MRG|Mercury_(Hg)|||JACCIJCK_00165;merE;MRG|Mercury_(Hg)	|||JACCIJCK_00155;tet(A);ARG|tetracycline|||JACCIJCK_00173;sul1;ARG|sulfonamide|||JACCIJCK_00174;qacEdelta1;ARG|multidrug|||JACCIJCK_00175;AC88_5564;ARG|aminoglycoside|||JACCIJCK_00176;dfrA15;ARG|trimethoprim|||JACCIJCK_00178;APH(6)-Id;ARG|aminoglycoside|||JACCIJCK_00179;APH(3)-Ib;ARG|aminoglycoside|||JACCIJCK_00180;sul2;ARG|sulfonamide|||JACCIJCK_00185;aac(3)-IIe;ARG|aminoglycoside|||JACCIJCK_00…
NZ_CP080103.1	|||HEPKBAMD_00007;merP;MRG|Mercury_(Hg)	|||HEPKBAMD_00032;SS37_25035;ARG|beta-lactam
NZ_CM001143.1	|||LMFGNEFJ_00005;merR;MRG|Mercury_(Hg)|||LMFGNEFJ_00006;merT;MRG|Mercury_(Hg)|||LMFGNEFJ_00007;merP;MRG|Mercury_(Hg)|||LMFGNEFJ_00009;merA;MRG|Mercury_(Hg)|||LMFGNEFJ_00010;merD;MRG|Mercury_(Hg)|||LMFGNEFJ_00011;merE;MRG|Mercury_(Hg)	|||LMFGNEFJ_00002;tet(A);ARG|tetracycline|||LMFGNEFJ_00003;tetR;ARG|tetracycline|||LMFGNEFJ_00018;sul1;ARG|sulfonamide|||LMFGNEFJ_00019;qacEdelta1;ARG|multidrug|||LMFGNEFJ_00024;AAC(3)-VIa;ARG|aminoglycoside|||LMFGNEFJ_00025;aadA1;ARG|aminoglycoside
NZ_CP053056.1	|||OMHCDLHB_00035;merE;MRG|Mercury_(Hg)|||OMHCDLHB_00036;merD;MRG|Mercury_(Hg)|||OMHCDLHB_00037;merA;MRG|Mercury_(Hg)|||OMHCDLHB_00038;merC;MRG|Mercury_(Hg)|||OMHCDLHB_00039;merP;MRG|Mercury_(Hg)|||OMHCDLHB_00040;merT;MRG|Mercury_(Hg)|||OMHCDLHB_00041;merR;MRG|Mercury_(Hg)	|||OMHCDLHB_00025;aadA;ARG|aminoglycoside|||OMHCDLHB_00026;cmlA6;ARG|chloramphenicol|||OMHCDLHB_00027;aadA1;ARG|aminoglycoside|||OMHCDLHB_00028;qacEdelta1;ARG|multidrug|||OMHCDLHB_00029;sul1;ARG|sulfonamide|||OMHCDLHB_00130;tetD;ARG|tetracycline|||OMHCDLHB_00131;tetC;ARG|tetracycline|||OMHCDLHB_00132;tet(B);ARG|tetracycline|||OMHCDLHB_00133;tetR;ARG|tetracycline
NZ_CP064231.1	|||DNKJDFNG_00080;merR;MRG|Mercury_(Hg)|||DNKJDFNG_00081;merT;MRG|Mercury_(Hg)|||DNKJDFNG_00082;merP;MRG|Mercury_(Hg)|||DNKJDFNG_00084;merA;MRG|Mercury_(Hg)|||DNKJDFNG_00085;merD;MRG|Mercury_(Hg)|||DNKJDFNG_00086;merE;MRG|Mercury_(Hg)	|||DNKJDFNG_00073;vgaC;ARG|macrolide-lincosamide-streptogramin
NZ_CP034341.1	|||FOKNNLBC_00159;merE;MRG|Mercury_(Hg)|||FOKNNLBC_00160;merD;MRG|Mercury_(Hg)|||FOKNNLBC_00161;merA;MRG|Mercury_(Hg)|||FOKNNLBC_00163;merP;MRG|Mercury_(Hg)|||FOKNNLBC_00164;merT;MRG|Mercury_(Hg)|||FOKNNLBC_00165;merR;MRG|Mercury_(Hg)	|||FOKNNLBC_00150;dfrA17;ARG|trimethoprim|||FOKNNLBC_00151;qacEdelta1;ARG|multidrug|||FOKNNLBC_00152;sul1;ARG|sulfonamide|||FOKNNLBC_00180;sul2;ARG|sulfonamide|||FOKNNLBC_00189;vgaC;ARG|macrolide-lincosamide-streptogramin
NZ_CP048350.1	|||HFKKCEIH_00094;merE;MRG|Mercury_(Hg)|||HFKKCEIH_00095;merD;MRG|Mercury_(Hg)|||HFKKCEIH_00096;merB;MRG|Mercury_(Hg)|||HFKKCEIH_00098;merR;MRG|Mercury_(Hg)	|||HFKKCEIH_00135;tetR;ARG|tetracycline|||HFKKCEIH_00136;tet(A);ARG|tetracycline|||HFKKCEIH_00146;dfrA14;ARG|trimethoprim|||HFKKCEIH_00151;QnrB17;ARG|quinolone|||HFKKCEIH_00160;aac(3)-IIe;ARG|aminoglycoside|||HFKKCEIH_00162;catB3;ARG|chloramphenicol|||HFKKCEIH_00163;OXA-1;ARG|beta-lactam|||HFKKCEIH_00164;AAC(6)-Ib-cr;ARG|multidrug|||HFKKCEIH_00175;APH(6)-Id;ARG|aminoglycoside|||HFKKCEIH_00176;APH…
NZ_AP023310.1	|||FJAHACKP_00107;merR;MRG|Mercury_(Hg)|||FJAHACKP_00108;merT;MRG|Mercury_(Hg)|||FJAHACKP_00109;merP;MRG|Mercury_(Hg)|||FJAHACKP_00111;merA;MRG|Mercury_(Hg)|||FJAHACKP_00112;merD;MRG|Mercury_(Hg)|||FJAHACKP_00113;merE;MRG|Mercury_(Hg)	|||FJAHACKP_00117;aph(3)-Ia;ARG|aminoglycoside|||FJAHACKP_00120;APH(6)-Id;ARG|aminoglycoside|||FJAHACKP_00121;str;ARG|aminoglycoside|||FJAHACKP_00122;sul2;ARG|sulfonamide|||FJAHACKP_00132;sul1;ARG|sulfonamide|||FJAHACKP_00133;qacEdelta1;ARG|multidrug|||FJAHACKP_00135;dfrA12;ARG|trimethoprim|||FJAHACKP_00140;tetR;ARG|tetracycline|||FJAHACKP_00141;tet(A);ARG|tetracycline|||FJAHACKP_00227;floR;ARG|m…
NZ_CP052871.1	|||MCAGCMEL_00276;merE;MRG|Mercury_(Hg)|||MCAGCMEL_00277;merD;MRG|Mercury_(Hg)|||MCAGCMEL_00278;merA;MRG|Mercury_(Hg)|||MCAGCMEL_00279;merC;MRG|Mercury_(Hg)|||MCAGCMEL_00280;merP;MRG|Mercury_(Hg)|||MCAGCMEL_00281;merT;MRG|Mercury_(Hg)|||MCAGCMEL_00282;merR;MRG|Mercury_(Hg)	|||MCAGCMEL_00247;qacEdelta1;ARG|multidrug|||MCAGCMEL_00248;sul1;ARG|sulfonamide|||MCAGCMEL_00257;SG71_24560;ARG|beta-lactam|||MCAGCMEL_00265;AAC(6)-Ib10;ARG|aminoglycoside|||MCAGCMEL_00270;tet(A);ARG|tetracycline|||MCAGCMEL_00271;tetR;ARG|tetracycline|||MCAGCMEL_00296;sul1;ARG|sulfonamide|||MCAGCMEL_00303;dfrA16;ARG|trimethoprim|||MCAGCMEL_00305;qacEdelta1;ARG|multidrug|||MCAGCMEL_00306;sul1;ARG…
NZ_CP064945.1	|||NAIMAJBK_00434;merR;MRG|Mercury_(Hg)|||NAIMAJBK_00435;merT;MRG|Mercury_(Hg)|||NAIMAJBK_00436;merP;MRG|Mercury_(Hg)|||NAIMAJBK_00437;merA;MRG|Mercury_(Hg)|||NAIMAJBK_00438;merD;MRG|Mercury_(Hg)|||NAIMAJBK_00439;merE;MRG|Mercury_(Hg)	|||NAIMAJBK_00267;AAC(6)-Ib10;ARG|aminoglycoside|||NAIMAJBK_00271;floR;ARG|multidrug|||NAIMAJBK_00346;APH(6)-Id;ARG|aminoglycoside|||NAIMAJBK_00347;aph(3)-Ib;ARG|aminoglycoside|||NAIMAJBK_00354;sul1;ARG|sulfonamide|||NAIMAJBK_00355;qacEdelta1;ARG|multidrug|||NAIMAJBK_00363;qnrVC6;ARG|quinolone|||NAIMAJBK_00365;sul1;ARG|sulfonamide|||NAIMAJBK_00370;qnrVC6;ARG|quinolone|||NAIMAJBK_00372;sul1;ARG|su…
NZ_CP024529.1	|||INJIDBBI_00204;merE;MRG|Mercury_(Hg)|||INJIDBBI_00205;merD;MRG|Mercury_(Hg)|||INJIDBBI_00206;merA;MRG|Mercury_(Hg)|||INJIDBBI_00208;merP;MRG|Mercury_(Hg)|||INJIDBBI_00209;merT;MRG|Mercury_(Hg)|||INJIDBBI_00210;merR;MRG|Mercury_(Hg)|||INJIDBBI_00228;merR;MRG|Mercury_(Hg)|||INJIDBBI_00229;merT;MRG|Mercury_(Hg)|||INJIDBBI_00230;merP;MRG|Mercury_(Hg)|||INJIDBBI_00231;merA;MRG|Mercury_(Hg)|||INJIDB…	|||INJIDBBI_00164;catB3;ARG|chloramphenicol|||INJIDBBI_00165;qacEdelta1;ARG|multidrug|||INJIDBBI_00166;sul1;ARG|sulfonamide|||INJIDBBI_00173;Mrx;ARG|macrolide-lincosamide-streptogramin|||INJIDBBI_00176;AAC(3)-IIa;ARG|aminoglycoside|||INJIDBBI_00184;dfrA35;ARG|trimethoprim|||INJIDBBI_00186;sul1;ARG|sulfonamide|||INJIDBBI_00224;tetR;ARG|tetracycline|||INJIDBBI_00225;tet(A);ARG|tetracycline
NZ_CP019017.1	|||GMIGLMAH_00018;merA;MRG|Mercury_(Hg)|||GMIGLMAH_00019;merD;MRG|Mercury_(Hg)|||GMIGLMAH_00020;merE;MRG|Mercury_(Hg)	|||GMIGLMAH_00006;AAC(6)-Ib7;ARG|aminoglycoside|||GMIGLMAH_00013;vgaC;ARG|macrolide-lincosamide-streptogramin|||GMIGLMAH_00046;aph(4)-Ia;ARG|aminoglycoside|||GMIGLMAH_00047;aac(3)-IVa;ARG|aminoglycoside|||GMIGLMAH_00053;sul3;ARG|sulfonamide|||GMIGLMAH_00056;qacH;ARG|quinolone|||GMIGLMAH_00057;aadA1;ARG|aminoglycoside|||GMIGLMAH_00058;cmlA6;ARG|chloramphenicol
NZ_CP018999.1	|||HJNHGMOM_00018;merR;MRG|Mercury_(Hg)|||HJNHGMOM_00019;merT;MRG|Mercury_(Hg)|||HJNHGMOM_00020;merP;MRG|Mercury_(Hg)|||HJNHGMOM_00022;merA;MRG|Mercury_(Hg)|||HJNHGMOM_00023;merD;MRG|Mercury_(Hg)|||HJNHGMOM_00024;merE;MRG|Mercury_(Hg)	|||HJNHGMOM_00006;Mrx;ARG|macrolide-lincosamide-streptogramin|||HJNHGMOM_00012;sul1;ARG|sulfonamide|||HJNHGMOM_00013;qacEdelta1;ARG|multidrug|||HJNHGMOM_00014;dfrA25;ARG|trimethoprim|||HJNHGMOM_00032;vgaC;ARG|macrolide-lincosamide-streptogramin|||HJNHGMOM_00159;APH(6)-Id;ARG|aminoglycoside|||HJNHGMOM_00160;APH(3)-Ib;ARG|aminoglycoside|||HJNHGMOM_00161;sul2;ARG|sulfonamide|||HJNHGMOM_00180;AAC(3)-…
NZ_CP004000.1	|||NPOGCBMM_00062;merR;MRG|Mercury_(Hg)|||NPOGCBMM_00063;merT;MRG|Mercury_(Hg)|||NPOGCBMM_00064;merP;MRG|Mercury_(Hg)|||NPOGCBMM_00066;merA;MRG|Mercury_(Hg)|||NPOGCBMM_00067;merD;MRG|Mercury_(Hg)|||NPOGCBMM_00068;merE;MRG|Mercury_(Hg)	|||NPOGCBMM_00135;dfrA15;ARG|trimethoprim|||NPOGCBMM_00136;cmlA4;ARG|chloramphenicol|||NPOGCBMM_00138;qacEdelta1;ARG|multidrug|||NPOGCBMM_00139;sul1;ARG|sulfonamide|||NPOGCBMM_00143;sul1;ARG|sulfonamide|||NPOGCBMM_00230;sul2;ARG|sulfonamide|||NPOGCBMM_00236;rmtG;ARG|aminoglycoside|||NPOGCBMM_00275;OXA-9;ARG|beta-lactam|||NPOGCBMM_00276;L360_04877;ARG|aminoglycoside|||NPOGCBMM_00277;AAC(6)-Ib7;ARG…
NZ_CP031297.1	|||ELNLILPJ_00174;merE;MRG|Mercury_(Hg)|||ELNLILPJ_00175;merD;MRG|Mercury_(Hg)|||ELNLILPJ_00176;merB;MRG|Mercury_(Hg)|||ELNLILPJ_00177;merA;MRG|Mercury_(Hg)|||ELNLILPJ_00178;merP;MRG|Mercury_(Hg)|||ELNLILPJ_00179;merT;MRG|Mercury_(Hg)|||ELNLILPJ_00180;merR;MRG|Mercury_(Hg)	|||ELNLILPJ_00138;OXA-1;ARG|beta-lactam|||ELNLILPJ_00140;aphE;ARG|aminoglycoside|||ELNLILPJ_00141;APH(6)-Id;ARG|aminoglycoside|||ELNLILPJ_00143;ANT(2)-Ia;ARG|aminoglycoside|||ELNLILPJ_00144;qacEdelta1;ARG|multidrug|||ELNLILPJ_00145;sul1;ARG|sulfonamide|||ELNLILPJ_00164;aph(3)-VIa;ARG|aminoglycoside|||ELNLILPJ_00165;sul1;ARG|sulfonamide|||ELNLILPJ_00168;sul1;ARG|sulfonamide
NZ_CP038659.1	|||APHAEDIF_00397;merE;MRG|Mercury_(Hg)|||APHAEDIF_00398;merD;MRG|Mercury_(Hg)|||APHAEDIF_00399;merA;MRG|Mercury_(Hg)|||APHAEDIF_00400;merC;MRG|Mercury_(Hg)|||APHAEDIF_00401;merP;MRG|Mercury_(Hg)|||APHAEDIF_00402;merT;MRG|Mercury_(Hg)|||APHAEDIF_00403;merR;MRG|Mercury_(Hg)	|||APHAEDIF_00074;OXA-9;ARG|beta-lactam|||APHAEDIF_00075;L360_04877;ARG|aminoglycoside|||APHAEDIF_00076;AAC(6)-Ib7;ARG|aminoglycoside|||APHAEDIF_00101;SG71_24560;ARG|beta-lactam|||APHAEDIF_00110;catI;ARG|chloramphenicol|||APHAEDIF_00113;dfrA16;ARG|trimethoprim|||APHAEDIF_00115;qacEdelta1;ARG|multidrug|||APHAEDIF_00116;sul1;ARG|sulfonamide|||APHAEDIF_00118;blaCTX-M-9;ARG|beta-lactam|||APHAEDIF_001…
NZ_CP023952.1	|||PGHBAHHO_00003;merE;MRG|Mercury_(Hg)|||PGHBAHHO_00004;merD;MRG|Mercury_(Hg)|||PGHBAHHO_00005;merA;MRG|Mercury_(Hg)|||PGHBAHHO_00006;merC;MRG|Mercury_(Hg)|||PGHBAHHO_00007;merP;MRG|Mercury_(Hg)|||PGHBAHHO_00008;merT;MRG|Mercury_(Hg)|||PGHBAHHO_00009;merR;MRG|Mercury_(Hg)|||PGHBAHHO_00249;merR;MRG|Mercury_(Hg)|||PGHBAHHO_00250;merT;MRG|Mercury_(Hg)|||PGHBAHHO_00251;merP;MRG|Mercury_(Hg)|||PGHBAH…	|||PGHBAHHO_00122;sul2;ARG|sulfonamide|||PGHBAHHO_00260;sul1;ARG|sulfonamide|||PGHBAHHO_00261;qacEdelta1;ARG|multidrug|||PGHBAHHO_00263;ANT(2)-Ia;ARG|aminoglycoside
NZ_LT991956.1	|||PHENMKCF_00028;merE;MRG|Mercury_(Hg)|||PHENMKCF_00029;merD;MRG|Mercury_(Hg)|||PHENMKCF_00030;merA;MRG|Mercury_(Hg)|||PHENMKCF_00031;merC;MRG|Mercury_(Hg)|||PHENMKCF_00032;merP;MRG|Mercury_(Hg)|||PHENMKCF_00033;merT;MRG|Mercury_(Hg)|||PHENMKCF_00034;merR;MRG|Mercury_(Hg)	|||PHENMKCF_00037;vgaC;ARG|macrolide-lincosamide-streptogramin|||PHENMKCF_00047;vgaC;ARG|macrolide-lincosamide-streptogramin|||PHENMKCF_00050;vgaC;ARG|macrolide-lincosamide-streptogramin
CP025983.1	|||CBOEJGNK_00118;merR;MRG|Mercury_(Hg)|||CBOEJGNK_00119;merT;MRG|Mercury_(Hg)|||CBOEJGNK_00120;merP;MRG|Mercury_(Hg)|||CBOEJGNK_00121;merF;MRG|Mercury_(Hg)|||CBOEJGNK_00124;merD;MRG|Mercury_(Hg)|||CBOEJGNK_00125;merE;MRG|Mercury_(Hg)	|||CBOEJGNK_00033;vgaC;ARG|macrolide-lincosamide-streptogramin
NZ_CP020049.1	|||DFLMOCKF_00076;merR;MRG|Mercury_(Hg)	|||DFLMOCKF_00059;BRP(MBL);ARG|vancomycin|||DFLMOCKF_00092;sul1;ARG|sulfonamide|||DFLMOCKF_00093;qacEdelta1;ARG|multidrug|||DFLMOCKF_00094;AAC(6)-Ib10;ARG|aminoglycoside|||DFLMOCKF_00135;blaCMY-6;ARG|beta-lactam
NZ_CP049969.1	|||MLDEBFMB_00143;merR;MRG|Mercury_(Hg)	|||MLDEBFMB_00088;blaCMY-6;ARG|beta-lactam|||MLDEBFMB_00117;AAC(6)-Ib10;ARG|aminoglycoside|||MLDEBFMB_00118;qacEdelta1;ARG|multidrug|||MLDEBFMB_00119;sul1;ARG|sulfonamide|||MLDEBFMB_00127;rmtC;ARG|aminoglycoside|||MLDEBFMB_00136;aph(3)-Ia;ARG|aminoglycoside|||MLDEBFMB_00140;dfrA4;ARG|trimethoprim
NZ_CP026175.1	|||NABPLHCP_00117;merE;MRG|Mercury_(Hg)|||NABPLHCP_00118;merD;MRG|Mercury_(Hg)|||NABPLHCP_00119;merA;MRG|Mercury_(Hg)|||NABPLHCP_00121;merP;MRG|Mercury_(Hg)|||NABPLHCP_00122;merT;MRG|Mercury_(Hg)|||NABPLHCP_00123;merR;MRG|Mercury_(Hg)	|||NABPLHCP_00189;vgaC;ARG|macrolide-lincosamide-streptogramin|||NABPLHCP_00201;vgaC;ARG|macrolide-lincosamide-streptogramin
NZ_CP026390.1	|||OBPJPGPC_00198;merE;MRG|Mercury_(Hg)|||OBPJPGPC_00199;merD;MRG|Mercury_(Hg)|||OBPJPGPC_00200;merA;MRG|Mercury_(Hg)|||OBPJPGPC_00201;merC;MRG|Mercury_(Hg)|||OBPJPGPC_00202;merP;MRG|Mercury_(Hg)|||OBPJPGPC_00203;merT;MRG|Mercury_(Hg)|||OBPJPGPC_00204;merR;MRG|Mercury_(Hg)	|||OBPJPGPC_00130;vgaC;ARG|macrolide-lincosamide-streptogramin
NZ_CP071020.1	|||MJJCJBKP_00296;merR;MRG|Mercury_(Hg)|||MJJCJBKP_00297;merT;MRG|Mercury_(Hg)|||MJJCJBKP_00298;merP;MRG|Mercury_(Hg)|||MJJCJBKP_00300;merA;MRG|Mercury_(Hg)|||MJJCJBKP_00301;merD;MRG|Mercury_(Hg)|||MJJCJBKP_00302;merE;MRG|Mercury_(Hg)	|||MJJCJBKP_00085;ACC-1;ARG|beta-lactam|||MJJCJBKP_00103;msr(E);ARG|macrolide-lincosamide-streptogramin|||MJJCJBKP_00104;mphE;ARG|macrolide-lincosamide-streptogramin|||MJJCJBKP_00156;MCR-9.1;ARG|polymyxin|||MJJCJBKP_00310;sul1;ARG|sulfonamide|||MJJCJBKP_00311;qacEdelta1;ARG|multidrug|||MJJCJBKP_00312;AC88_5564;ARG|aminoglycoside
NZ_CP072951.1	|||JHPNEDCG_00116;merR;MRG|Mercury_(Hg)|||JHPNEDCG_00117;merT;MRG|Mercury_(Hg)|||JHPNEDCG_00118;merP;MRG|Mercury_(Hg)|||JHPNEDCG_00119;merC;MRG|Mercury_(Hg)|||JHPNEDCG_00120;merA;MRG|Mercury_(Hg)|||JHPNEDCG_00121;merD;MRG|Mercury_(Hg)|||JHPNEDCG_00122;merE;MRG|Mercury_(Hg)	|||JHPNEDCG_00124;OXA-9;ARG|beta-lactam|||JHPNEDCG_00125;L360_04877;ARG|aminoglycoside|||JHPNEDCG_00126;AAC(6)-Ib7;ARG|aminoglycoside
NZ_CP064219.1	|||BMHBJMFD_00108;merR;MRG|Mercury_(Hg)|||BMHBJMFD_00109;merT;MRG|Mercury_(Hg)|||BMHBJMFD_00110;merP;MRG|Mercury_(Hg)|||BMHBJMFD_00112;merA;MRG|Mercury_(Hg)|||BMHBJMFD_00113;merD;MRG|Mercury_(Hg)|||BMHBJMFD_00114;merE;MRG|Mercury_(Hg)	|||BMHBJMFD_00042;TEM-135;ARG|beta-lactam|||BMHBJMFD_00102;vgaC;ARG|macrolide-lincosamide-streptogramin|||BMHBJMFD_00123;SHV-134;ARG|beta-lactam|||BMHBJMFD_00126;tet(A);ARG|tetracycline|||BMHBJMFD_00127;tetR;ARG|tetracycline|||BMHBJMFD_00129;catII;ARG|chloramphenicol|||BMHBJMFD_00134;dfrA14;ARG|trimethoprim|||BMHBJMFD_00139;sul2;ARG|sulfonamide
NZ_CP079693.1	|||KHCLCEJO_00167;merR;MRG|Mercury_(Hg)	|||KHCLCEJO_00087;blaCMY-4;ARG|beta-lactam|||KHCLCEJO_00144;dfrA12;ARG|trimethoprim|||KHCLCEJO_00146;qacEdelta1;ARG|multidrug|||KHCLCEJO_00147;sul1;ARG|sulfonamide|||KHCLCEJO_00153;msr(E);ARG|macrolide-lincosamide-streptogramin|||KHCLCEJO_00154;mphE;ARG|macrolide-lincosamide-streptogramin
NZ_CP031549.1	|||PFEJIDEM_00120;merE;MRG|Mercury_(Hg)|||PFEJIDEM_00121;merD;MRG|Mercury_(Hg)|||PFEJIDEM_00122;merA;MRG|Mercury_(Hg)|||PFEJIDEM_00124;merP;MRG|Mercury_(Hg)|||PFEJIDEM_00125;merT;MRG|Mercury_(Hg)|||PFEJIDEM_00126;merR;MRG|Mercury_(Hg)	|||PFEJIDEM_00001;tet(C);ARG|tetracycline|||PFEJIDEM_00002;tetR;ARG|tetracycline|||PFEJIDEM_00004;APH(6)-Id;ARG|aminoglycoside|||PFEJIDEM_00005;APH(3)-Ib;ARG|aminoglycoside|||PFEJIDEM_00006;sul2;ARG|sulfonamide|||PFEJIDEM_00044;CMY-59;ARG|beta-lactam|||PFEJIDEM_00105;cmlA6;ARG|chloramphenicol|||PFEJIDEM_00106;aadA1;ARG|aminoglycoside|||PFEJIDEM_00107;qacH;ARG|quinolone|||PFEJIDEM_00109;sul3;ARG|s…
NZ_AP018583.1	|||ICFABBIC_00056;merP;MRG|Mercury_(Hg)|||ICFABBIC_00057;merC;MRG|Mercury_(Hg)|||ICFABBIC_00320;merT;MRG|Mercury_(Hg)|||ICFABBIC_00327;merC;MRG|Mercury_(Hg)|||ICFABBIC_00328;merA;MRG|Mercury_(Hg)|||ICFABBIC_00329;merD;MRG|Mercury_(Hg)|||ICFABBIC_00366;merR;MRG|Mercury_(Hg)	|||ICFABBIC_00272;AAC(6)-Ib-cr;ARG|multidrug|||ICFABBIC_00273;arr-3;ARG|rifamycin|||ICFABBIC_00274;dfrA5;ARG|trimethoprim|||ICFABBIC_00277;qacEdelta1;ARG|multidrug|||ICFABBIC_00278;sul1;ARG|sulfonamide|||ICFABBIC_00281;QnrB43;ARG|quinolone|||ICFABBIC_00300;vgaC;ARG|macrolide-lincosamide-streptogramin
NZ_CP063876.1	|||HOFMNCFG_00058;merE;MRG|Mercury_(Hg)|||HOFMNCFG_00059;merD;MRG|Mercury_(Hg)|||HOFMNCFG_00060;merA;MRG|Mercury_(Hg)|||HOFMNCFG_00061;merC;MRG|Mercury_(Hg)|||HOFMNCFG_00062;merP;MRG|Mercury_(Hg)|||HOFMNCFG_00063;merT;MRG|Mercury_(Hg)|||HOFMNCFG_00064;merR;MRG|Mercury_(Hg)	|||HOFMNCFG_00012;vgaC;ARG|macrolide-lincosamide-streptogramin|||HOFMNCFG_00016;aadA16;ARG|aminoglycoside|||HOFMNCFG_00017;qacEdelta1;ARG|multidrug|||HOFMNCFG_00018;sul1;ARG|sulfonamide|||HOFMNCFG_00021;QnrB43;ARG|quinolone|||HOFMNCFG_00023;qacEdelta1;ARG|multidrug|||HOFMNCFG_00024;sul1;ARG|sulfonamide|||HOFMNCFG_00047;AAC(6)-Ib-cr;ARG|multidrug|||HOFMNCFG_00048;arr-3;ARG|rifamycin|||HOFMNCFG_000…
NZ_CP029102.1	|||CHINKDAP_00061;merA;MRG|Mercury_(Hg)|||CHINKDAP_00062;merD;MRG|Mercury_(Hg)|||CHINKDAP_00063;merE;MRG|Mercury_(Hg)	|||CHINKDAP_00055;vgaC;ARG|macrolide-lincosamide-streptogramin
NZ_CP008933.1	|||DCDDOCFA_00236;merR;MRG|Mercury_(Hg)|||DCDDOCFA_00246;merE;MRG|Mercury_(Hg)|||DCDDOCFA_00247;merD;MRG|Mercury_(Hg)|||DCDDOCFA_00248;merA;MRG|Mercury_(Hg)|||DCDDOCFA_00249;merC;MRG|Mercury_(Hg)|||DCDDOCFA_00250;merP;MRG|Mercury_(Hg)|||DCDDOCFA_00251;merT;MRG|Mercury_(Hg)|||DCDDOCFA_00252;merR;MRG|Mercury_(Hg)	|||DCDDOCFA_00056;catB3;ARG|chloramphenicol|||DCDDOCFA_00057;OXA-1;ARG|beta-lactam|||DCDDOCFA_00058;AAC(6)-Ib-cr;ARG|multidrug|||DCDDOCFA_00094;QnrB17;ARG|quinolone|||DCDDOCFA_00220;dfrA12;ARG|trimethoprim|||DCDDOCFA_00222;qacEdelta1;ARG|multidrug|||DCDDOCFA_00223;sul1;ARG|sulfonamide|||DCDDOCFA_00230;msr(E);ARG|macrolide-lincosamide-streptogramin|||DCDDOCFA_00231;mphE;ARG|macrolide-lincosamide-s…
NZ_CP068692.1	|||PIPFLAAF_00040;merE;MRG|Mercury_(Hg)|||PIPFLAAF_00041;merD;MRG|Mercury_(Hg)|||PIPFLAAF_00042;merA;MRG|Mercury_(Hg)|||PIPFLAAF_00044;merP;MRG|Mercury_(Hg)|||PIPFLAAF_00045;merT;MRG|Mercury_(Hg)|||PIPFLAAF_00046;merR;MRG|Mercury_(Hg)	|||PIPFLAAF_00052;vgaC;ARG|macrolide-lincosamide-streptogramin|||PIPFLAAF_00212;rmtB1;ARG|aminoglycoside
NZ_CP045449.1	|||BLCDDENA_00173;merR;MRG|Mercury_(Hg)|||BLCDDENA_00174;merT;MRG|Mercury_(Hg)|||BLCDDENA_00175;merP;MRG|Mercury_(Hg)|||BLCDDENA_00177;merA;MRG|Mercury_(Hg)|||BLCDDENA_00178;merD;MRG|Mercury_(Hg)|||BLCDDENA_00179;merE;MRG|Mercury_(Hg)	|||BLCDDENA_00096;APH(6)-Id;ARG|aminoglycoside|||BLCDDENA_00097;APH(3)-Ib;ARG|aminoglycoside|||BLCDDENA_00103;Aph3Ia;ARG|aminoglycoside|||BLCDDENA_00106;aac(3)-IVa;ARG|aminoglycoside|||BLCDDENA_00108;aph(4)-Ia;ARG|aminoglycoside|||BLCDDENA_00168;tet(A);ARG|tetracycline|||BLCDDENA_00169;tetR;ARG|tetracycline|||BLCDDENA_00185;sul1;ARG|sulfonamide|||BLCDDENA_00189;sul1;ARG|sulfonamide|||BLCDDENA_001…
OU015338.1	|||KNPHDGEF_00224;merE;MRG|Mercury_(Hg)|||KNPHDGEF_00225;merD;MRG|Mercury_(Hg)	|||KNPHDGEF_00107;aph(3)-Ia;ARG|aminoglycoside|||KNPHDGEF_00108;APH(6)-Id;ARG|aminoglycoside|||KNPHDGEF_00109;CIMIT_00695;ARG|aminoglycoside|||KNPHDGEF_00147;qacH;ARG|quinolone|||KNPHDGEF_00148;aadA1;ARG|aminoglycoside|||KNPHDGEF_00149;cmlA6;ARG|chloramphenicol|||KNPHDGEF_00151;dfrA12;ARG|trimethoprim|||KNPHDGEF_00156;tetR;ARG|tetracycline|||KNPHDGEF_00157;tet(C);ARG|tetracycline|||KNPHDGEF_00206…
NZ_JAHQXR010000346.1	|||AMKMANDI_00230;merE;MRG|Mercury_(Hg)|||AMKMANDI_00231;merD;MRG|Mercury_(Hg)|||AMKMANDI_00232;merA;MRG|Mercury_(Hg)|||AMKMANDI_00234;merP;MRG|Mercury_(Hg)|||AMKMANDI_00235;merT;MRG|Mercury_(Hg)|||AMKMANDI_00236;merR;MRG|Mercury_(Hg)|||AMKMANDI_00249;merE;MRG|Mercury_(Hg)|||AMKMANDI_00250;merD;MRG|Mercury_(Hg)|||AMKMANDI_00251;merA;MRG|Mercury_(Hg)|||AMKMANDI_00253;merP;MRG|Mercury_(Hg)|||AMKMAN…	|||AMKMANDI_00126;sul2;ARG|sulfonamide|||AMKMANDI_00202;APH(3)-Ib;ARG|aminoglycoside|||AMKMANDI_00203;APH(6)-Id;ARG|aminoglycoside|||AMKMANDI_00216;aac(6)-Ib;ARG|aminoglycoside|||AMKMANDI_00220;aadA1;ARG|aminoglycoside|||AMKMANDI_00222;qacEdelta1;ARG|multidrug|||AMKMANDI_00223;sul1;ARG|sulfonamide
CP011999.1	|||GOAKIIDK_00015;merA;MRG|Mercury_(Hg)|||GOAKIIDK_00016;merD;MRG|Mercury_(Hg)|||GOAKIIDK_00017;merE;MRG|Mercury_(Hg)	|||GOAKIIDK_00010;vgaC;ARG|macrolide-lincosamide-streptogramin|||GOAKIIDK_00046;dfrA14;ARG|trimethoprim
NZ_CP081775.1	|||MHJCEKFI_00211;merE;MRG|Mercury_(Hg)|||MHJCEKFI_00212;merD;MRG|Mercury_(Hg)|||MHJCEKFI_00213;merA;MRG|Mercury_(Hg)|||MHJCEKFI_00215;merP;MRG|Mercury_(Hg)|||MHJCEKFI_00216;merT;MRG|Mercury_(Hg)|||MHJCEKFI_00217;merR;MRG|Mercury_(Hg)	|||MHJCEKFI_00307;vgaC;ARG|macrolide-lincosamide-streptogramin
NZ_CP018448.1	|||JJHHHIIM_00069;merR;MRG|Mercury_(Hg)|||JJHHHIIM_00070;merT;MRG|Mercury_(Hg)|||JJHHHIIM_00071;merP;MRG|Mercury_(Hg)|||JJHHHIIM_00072;merC;MRG|Mercury_(Hg)|||JJHHHIIM_00073;merA;MRG|Mercury_(Hg)|||JJHHHIIM_00074;merD;MRG|Mercury_(Hg)|||JJHHHIIM_00075;merE;MRG|Mercury_(Hg)	|||JJHHHIIM_00012;tet(59);ARG|tetracycline|||JJHHHIIM_00027;Mrx;ARG|macrolide-lincosamide-streptogramin|||JJHHHIIM_00035;OXA-9;ARG|beta-lactam|||JJHHHIIM_00036;L360_04877;ARG|aminoglycoside|||JJHHHIIM_00037;cmlA6;ARG|chloramphenicol|||JJHHHIIM_00053;vgaC;ARG|macrolide-lincosamide-streptogramin|||JJHHHIIM_00084;dfrA14;ARG|trimethoprim|||JJHHHIIM_00089;AAC(6)-Ib7;ARG|aminoglycoside|||JJHHHIIM_00090…
NZ_CP032395.1	|||EBDPOIDM_00059;merR;MRG|Mercury_(Hg)|||EBDPOIDM_00060;merT;MRG|Mercury_(Hg)|||EBDPOIDM_00061;merP;MRG|Mercury_(Hg)|||EBDPOIDM_00062;merA;MRG|Mercury_(Hg)|||EBDPOIDM_00063;merB;MRG|Mercury_(Hg)|||EBDPOIDM_00064;merD;MRG|Mercury_(Hg)|||EBDPOIDM_00065;merE;MRG|Mercury_(Hg)|||EBDPOIDM_00152;merD;MRG|Mercury_(Hg)|||EBDPOIDM_00153;merE;MRG|Mercury_(Hg)	|||EBDPOIDM_00107;vgaC;ARG|macrolide-lincosamide-streptogramin|||EBDPOIDM_00110;vgaC;ARG|macrolide-lincosamide-streptogramin|||EBDPOIDM_00157;aph(3)-Ia;ARG|aminoglycoside|||EBDPOIDM_00167;floR;ARG|multidrug|||EBDPOIDM_00170;tet(C);ARG|tetracycline|||EBDPOIDM_00171;tetR;ARG|tetracycline|||EBDPOIDM_00173;APH(6)-Id;ARG|aminoglycoside|||EBDPOIDM_00174;APH(3)-Ib;ARG|aminoglycoside|||EBDPOIDM_00175;sul…
NZ_CP070972.1	|||HGCENEND_00065;merR;MRG|Mercury_(Hg)|||HGCENEND_00066;merT;MRG|Mercury_(Hg)|||HGCENEND_00067;merP;MRG|Mercury_(Hg)|||HGCENEND_00069;merA;MRG|Mercury_(Hg)|||HGCENEND_00070;merD;MRG|Mercury_(Hg)|||HGCENEND_00071;merE;MRG|Mercury_(Hg)	|||HGCENEND_00059;vgaC;ARG|macrolide-lincosamide-streptogramin
NZ_CP041301.1	|||MPGLFLOC_00115;merE;MRG|Mercury_(Hg)|||MPGLFLOC_00116;merD;MRG|Mercury_(Hg)|||MPGLFLOC_00117;merA;MRG|Mercury_(Hg)|||MPGLFLOC_00119;merP;MRG|Mercury_(Hg)|||MPGLFLOC_00120;merT;MRG|Mercury_(Hg)|||MPGLFLOC_00121;merR;MRG|Mercury_(Hg)	|||MPGLFLOC_00100;dfrA12;ARG|trimethoprim|||MPGLFLOC_00102;qacEdelta1;ARG|multidrug|||MPGLFLOC_00103;sul1;ARG|sulfonamide|||MPGLFLOC_00123;tetR;ARG|tetracycline|||MPGLFLOC_00124;tet(A);ARG|tetracycline
NZ_CP073050.1	|||KHOHADAB_00114;merR;MRG|Mercury_(Hg)|||KHOHADAB_00115;merT;MRG|Mercury_(Hg)|||KHOHADAB_00116;merP;MRG|Mercury_(Hg)|||KHOHADAB_00117;merC;MRG|Mercury_(Hg)|||KHOHADAB_00118;merA;MRG|Mercury_(Hg)|||KHOHADAB_00119;merD;MRG|Mercury_(Hg)|||KHOHADAB_00120;merE;MRG|Mercury_(Hg)	|||KHOHADAB_00123;OXA-9;ARG|beta-lactam|||KHOHADAB_00124;L360_04877;ARG|aminoglycoside|||KHOHADAB_00125;AAC(6)-Ib7;ARG|aminoglycoside
CP035776.1	|||DJOADPOB_00243;merE;MRG|Mercury_(Hg)|||DJOADPOB_00244;merD;MRG|Mercury_(Hg)|||DJOADPOB_00245;merA;MRG|Mercury_(Hg)|||DJOADPOB_00247;merP;MRG|Mercury_(Hg)|||DJOADPOB_00248;merT;MRG|Mercury_(Hg)|||DJOADPOB_00249;merR;MRG|Mercury_(Hg)	|||DJOADPOB_00094;vgaC;ARG|macrolide-lincosamide-streptogramin|||DJOADPOB_00188;tet(A);ARG|tetracycline|||DJOADPOB_00189;tetR;ARG|tetracycline|||DJOADPOB_00198;sul3;ARG|sulfonamide|||DJOADPOB_00200;qacH;ARG|quinolone|||DJOADPOB_00201;aadA1;ARG|aminoglycoside|||DJOADPOB_00202;cmlA6;ARG|chloramphenicol|||DJOADPOB_00204;dfrA12;ARG|trimethoprim|||DJOADPOB_00209;Mrx;ARG|macrolide-lincosamide-streptogr…
NZ_CP066307.1	|||HGPFDKDJ_00079;merR;MRG|Mercury_(Hg)|||HGPFDKDJ_00080;merT;MRG|Mercury_(Hg)|||HGPFDKDJ_00081;merP;MRG|Mercury_(Hg)|||HGPFDKDJ_00082;merA;MRG|Mercury_(Hg)|||HGPFDKDJ_00083;merD;MRG|Mercury_(Hg)|||HGPFDKDJ_00084;merE;MRG|Mercury_(Hg)	|||HGPFDKDJ_00004;sul1;ARG|sulfonamide|||HGPFDKDJ_00007;tetR;ARG|tetracycline|||HGPFDKDJ_00008;tet(C);ARG|tetracycline|||HGPFDKDJ_00011;sul2;ARG|sulfonamide|||HGPFDKDJ_00012;APH(6)-Id;ARG|aminoglycoside|||HGPFDKDJ_00032;sul1;ARG|sulfonamide|||HGPFDKDJ_00033;qacEdelta1;ARG|multidrug|||HGPFDKDJ_00034;cmlA5;ARG|chloramphenicol|||HGPFDKDJ_00035;AC88_5564;ARG|aminoglycoside|||HGPFDKDJ_00078;B479_27189…
NZ_CP024130.1	|||FLMPIECC_00064;merE;MRG|Mercury_(Hg)|||FLMPIECC_00065;merD;MRG|Mercury_(Hg)|||FLMPIECC_00066;merA;MRG|Mercury_(Hg)|||FLMPIECC_00068;merP;MRG|Mercury_(Hg)|||FLMPIECC_00069;merT;MRG|Mercury_(Hg)|||FLMPIECC_00070;merR;MRG|Mercury_(Hg)	|||FLMPIECC_00041;oqxB;ARG|multidrug|||FLMPIECC_00042;oqxA;ARG|quinolone|||FLMPIECC_00053;sul3;ARG|sulfonamide|||FLMPIECC_00060;aph(3)-Ia;ARG|aminoglycoside|||FLMPIECC_00073;vgaC;ARG|macrolide-lincosamide-streptogramin
CP056026.1	|||BJBFNDCC_00024;merA;MRG|Mercury_(Hg)|||BJBFNDCC_00025;merD;MRG|Mercury_(Hg)|||BJBFNDCC_00026;merE;MRG|Mercury_(Hg)	|||BJBFNDCC_00018;vgaC;ARG|macrolide-lincosamide-streptogramin|||BJBFNDCC_00065;AAC(6)-Ib7;ARG|aminoglycoside
CP026154.1	|||NFKKEJDO_00023;merE;MRG|Mercury_(Hg)|||NFKKEJDO_00024;merD;MRG|Mercury_(Hg)|||NFKKEJDO_00025;merA;MRG|Mercury_(Hg)|||NFKKEJDO_00026;merC;MRG|Mercury_(Hg)|||NFKKEJDO_00027;merP;MRG|Mercury_(Hg)|||NFKKEJDO_00028;merT;MRG|Mercury_(Hg)|||NFKKEJDO_00029;merR;MRG|Mercury_(Hg)|||NFKKEJDO_00185;merA;MRG|Mercury_(Hg)|||NFKKEJDO_00187;merP;MRG|Mercury_(Hg)|||NFKKEJDO_00188;merT;MRG|Mercury_(Hg)|||NFKKEJ…	|||NFKKEJDO_00051;vgaC;ARG|macrolide-lincosamide-streptogramin|||NFKKEJDO_00178;catI;ARG|chloramphenicol|||NFKKEJDO_00181;tet(59);ARG|tetracycline|||NFKKEJDO_00215;blaDHA-1;ARG|beta-lactam|||NFKKEJDO_00218;sul1;ARG|sulfonamide|||NFKKEJDO_00224;msr(E);ARG|macrolide-lincosamide-streptogramin|||NFKKEJDO_00225;mphE;ARG|macrolide-lincosamide-streptogramin|||NFKKEJDO_00234;SG71_24560;ARG|beta-lactam|||…
NZ_CP048697.1	|||KLFALOEB_00321;merR;MRG|Mercury_(Hg)|||KLFALOEB_00322;merT;MRG|Mercury_(Hg)|||KLFALOEB_00323;merP;MRG|Mercury_(Hg)|||KLFALOEB_00325;merA;MRG|Mercury_(Hg)|||KLFALOEB_00326;merD;MRG|Mercury_(Hg)|||KLFALOEB_00327;merE;MRG|Mercury_(Hg)	|||KLFALOEB_00086;ACC-1;ARG|beta-lactam|||KLFALOEB_00101;sul1;ARG|sulfonamide|||KLFALOEB_00103;APH(6)-Id;ARG|aminoglycoside|||KLFALOEB_00104;APH(3)-Ib;ARG|aminoglycoside|||KLFALOEB_00161;MCR-9.1;ARG|polymyxin|||KLFALOEB_00335;sul1;ARG|sulfonamide|||KLFALOEB_00336;qacEdelta1;ARG|multidrug
NZ_CP075467.1	|||PFHPNOCC_00050;merA;MRG|Mercury_(Hg)|||PFHPNOCC_00052;merP;MRG|Mercury_(Hg)|||PFHPNOCC_00053;merT;MRG|Mercury_(Hg)|||PFHPNOCC_00054;merR;MRG|Mercury_(Hg)	|||PFHPNOCC_00006;tetM;ARG|tetracycline|||PFHPNOCC_00030;Tet(X4);ARG|multidrug|||PFHPNOCC_00042;sul3;ARG|sulfonamide|||PFHPNOCC_00115;floR;ARG|multidrug|||PFHPNOCC_00119;tetR;ARG|tetracycline
NC_016846.1	|||HEGAIJIN_00019;merR;MRG|Mercury_(Hg)|||HEGAIJIN_00020;merT;MRG|Mercury_(Hg)|||HEGAIJIN_00021;merP;MRG|Mercury_(Hg)|||HEGAIJIN_00023;merA;MRG|Mercury_(Hg)|||HEGAIJIN_00024;merD;MRG|Mercury_(Hg)|||HEGAIJIN_00025;merE;MRG|Mercury_(Hg)	|||HEGAIJIN_00011;vgaC;ARG|macrolide-lincosamide-streptogramin
NZ_CP026207.1	|||MCHJALFJ_00212;merE;MRG|Mercury_(Hg)|||MCHJALFJ_00213;merD;MRG|Mercury_(Hg)|||MCHJALFJ_00214;merA;MRG|Mercury_(Hg)|||MCHJALFJ_00215;merC;MRG|Mercury_(Hg)|||MCHJALFJ_00216;merP;MRG|Mercury_(Hg)|||MCHJALFJ_00217;merT;MRG|Mercury_(Hg)|||MCHJALFJ_00218;merR;MRG|Mercury_(Hg)	|||MCHJALFJ_00182;aadA;ARG|aminoglycoside|||MCHJALFJ_00183;qacEdelta1;ARG|multidrug|||MCHJALFJ_00184;sul1;ARG|sulfonamide|||MCHJALFJ_00187;sul1;ARG|sulfonamide|||MCHJALFJ_00190;dfrA19;ARG|trimethoprim|||MCHJALFJ_00193;ANT(2)-Ia;ARG|aminoglycoside|||MCHJALFJ_00194;catB3;ARG|chloramphenicol|||MCHJALFJ_00195;qacEdelta1;ARG|multidrug|||MCHJALFJ_00196;sul1;ARG|sulfonamide|||MCHJALFJ_00199;msr(E);ARG|m…
NZ_CP022612.1	|||EMIOMIJD_00167;merR;MRG|Mercury_(Hg)|||EMIOMIJD_00175;merE;MRG|Mercury_(Hg)|||EMIOMIJD_00176;merD;MRG|Mercury_(Hg)|||EMIOMIJD_00177;merA;MRG|Mercury_(Hg)|||EMIOMIJD_00178;merC;MRG|Mercury_(Hg)|||EMIOMIJD_00179;merP;MRG|Mercury_(Hg)|||EMIOMIJD_00180;merT;MRG|Mercury_(Hg)|||EMIOMIJD_00181;merR;MRG|Mercury_(Hg)|||EMIOMIJD_00255;merE;MRG|Mercury_(Hg)|||EMIOMIJD_00256;merD;MRG|Mercury_(Hg)|||EMIOMI…	|||EMIOMIJD_00131;dfrA12;ARG|trimethoprim|||EMIOMIJD_00133;qacEdelta1;ARG|multidrug|||EMIOMIJD_00134;sul1;ARG|sulfonamide|||EMIOMIJD_00141;msr(E);ARG|macrolide-lincosamide-streptogramin|||EMIOMIJD_00142;mphE;ARG|macrolide-lincosamide-streptogramin|||EMIOMIJD_00149;aph(3)-VI;ARG|aminoglycoside|||EMIOMIJD_00153;BRP(MBL);ARG|vancomycin|||EMIOMIJD_00198;vgaC;ARG|macrolide-lincosamide-streptogramin|||…
NZ_CP033094.1	|||MGIKCHBG_00235;merR;MRG|Mercury_(Hg)|||MGIKCHBG_00236;merT;MRG|Mercury_(Hg)|||MGIKCHBG_00237;merP;MRG|Mercury_(Hg)|||MGIKCHBG_00239;merA;MRG|Mercury_(Hg)|||MGIKCHBG_00240;merD;MRG|Mercury_(Hg)|||MGIKCHBG_00241;merE;MRG|Mercury_(Hg)	|||MGIKCHBG_00050;APH(3)-Ib;ARG|aminoglycoside|||MGIKCHBG_00051;APH(6)-Id;ARG|aminoglycoside|||MGIKCHBG_00062;erm(B);ARG|macrolide-lincosamide-streptogramin|||MGIKCHBG_00063;ermC;ARG|macrolide-lincosamide-streptogramin|||MGIKCHBG_00066;Mrx;ARG|macrolide-lincosamide-streptogramin|||MGIKCHBG_00077;bleomycin_resistance_protein;ARG|bleomycin|||MGIKCHBG_00085;AAC(3)-IIa;ARG|aminoglycoside|||MGIKCHBG_0…
CP044301.1	|||GCKIJFPO_00090;merR;MRG|Mercury_(Hg)|||GCKIJFPO_00091;merT;MRG|Mercury_(Hg)|||GCKIJFPO_00092;merP;MRG|Mercury_(Hg)|||GCKIJFPO_00096;merD;MRG|Mercury_(Hg)|||GCKIJFPO_00097;merE;MRG|Mercury_(Hg)	|||GCKIJFPO_00011;cmlA6;ARG|chloramphenicol|||GCKIJFPO_00013;dfrA12;ARG|trimethoprim|||GCKIJFPO_00017;tetR;ARG|tetracycline|||GCKIJFPO_00018;tet(C);ARG|tetracycline|||GCKIJFPO_00033;tetM;ARG|tetracycline
NZ_CP082755.1	|||DKJLABLD_00077;merE;MRG|Mercury_(Hg)|||DKJLABLD_00078;merD;MRG|Mercury_(Hg)|||DKJLABLD_00079;merA;MRG|Mercury_(Hg)|||DKJLABLD_00081;merP;MRG|Mercury_(Hg)|||DKJLABLD_00082;merT;MRG|Mercury_(Hg)|||DKJLABLD_00083;merR;MRG|Mercury_(Hg)	|||DKJLABLD_00020;rmtB1;ARG|aminoglycoside|||DKJLABLD_00062;SHV-134;ARG|beta-lactam
NZ_CP039562.1	|||OKGBFIOE_00064;merE;MRG|Mercury_(Hg)|||OKGBFIOE_00065;merD;MRG|Mercury_(Hg)	|||OKGBFIOE_00139;floR;ARG|multidrug|||OKGBFIOE_00142;tet(C);ARG|tetracycline|||OKGBFIOE_00143;tetR;ARG|tetracycline|||OKGBFIOE_00144;APH(6)-Id;ARG|aminoglycoside|||OKGBFIOE_00145;APH(3)-Ib;ARG|aminoglycoside|||OKGBFIOE_00146;sul2;ARG|sulfonamide|||OKGBFIOE_00185;catII;ARG|chloramphenicol|||OKGBFIOE_00195;AAC(3)-IIa;ARG|aminoglycoside|||OKGBFIOE_00198;mcr-3.1;ARG|polymyxin
CM008881.1	|||JHJKMGOE_00182;merE;MRG|Mercury_(Hg)|||JHJKMGOE_00183;merD;MRG|Mercury_(Hg)|||JHJKMGOE_00184;merA;MRG|Mercury_(Hg)|||JHJKMGOE_00186;merP;MRG|Mercury_(Hg)|||JHJKMGOE_00187;merT;MRG|Mercury_(Hg)|||JHJKMGOE_00188;merR;MRG|Mercury_(Hg)	|||JHJKMGOE_00041;dfrA1;ARG|trimethoprim|||JHJKMGOE_00165;A225_1960;ARG|chloramphenicol|||JHJKMGOE_00172;Ant3Ia;ARG|aminoglycoside|||JHJKMGOE_00173;qacEdelta1;ARG|multidrug|||JHJKMGOE_00236;vgaC;ARG|macrolide-lincosamide-streptogramin
NZ_CP082175.1	|||JOFDLIHI_00268;merE;MRG|Mercury_(Hg)|||JOFDLIHI_00269;merD;MRG|Mercury_(Hg)|||JOFDLIHI_00270;merA;MRG|Mercury_(Hg)|||JOFDLIHI_00271;merC;MRG|Mercury_(Hg)|||JOFDLIHI_00272;merP;MRG|Mercury_(Hg)|||JOFDLIHI_00273;merT;MRG|Mercury_(Hg)	|||JOFDLIHI_00174;sul1;ARG|sulfonamide|||JOFDLIHI_00176;blaPER-1;ARG|beta-lactam|||JOFDLIHI_00224;Mrx;ARG|macrolide-lincosamide-streptogramin|||JOFDLIHI_00227;fosA3;ARG|fosfomycin|||JOFDLIHI_00233;tetR;ARG|tetracycline|||JOFDLIHI_00234;tet(C);ARG|tetracycline|||JOFDLIHI_00243;tmexC1;ARG|tetracycline|||JOFDLIHI_00244;tmexD1;ARG|tetracycline|||JOFDLIHI_00245;toprJ1;ARG|tetracycline|||JOFDLIHI_00259…
NZ_CM008907.1	|||JCAEMGME_00009;dsbA;MRG|Cadmium_(Cd),_Zinc_(Zn),_Mercury_(Hg)	|||JCAEMGME_00066;cpxA;ARG|multidrug|||JCAEMGME_00067;CpxR;ARG|multidrug
CP043516.1	|||FJLNPMHN_00043;merE;MRG|Mercury_(Hg)|||FJLNPMHN_00044;merD;MRG|Mercury_(Hg)|||FJLNPMHN_00045;merA;MRG|Mercury_(Hg)|||FJLNPMHN_00046;merC;MRG|Mercury_(Hg)|||FJLNPMHN_00047;merP;MRG|Mercury_(Hg)|||FJLNPMHN_00048;merT;MRG|Mercury_(Hg)|||FJLNPMHN_00049;merR;MRG|Mercury_(Hg)	|||FJLNPMHN_00031;blaIMP-1;ARG|beta-lactam|||FJLNPMHN_00033;qacEdelta1;ARG|multidrug|||FJLNPMHN_00034;sul1;ARG|sulfonamide|||FJLNPMHN_00039;sul1;ARG|sulfonamide
NZ_CP031190.1	|||JPEJIKEK_00001;merA;MRG|Mercury_(Hg)|||JPEJIKEK_00002;merD;MRG|Mercury_(Hg)|||JPEJIKEK_00003;merE;MRG|Mercury_(Hg)|||JPEJIKEK_00350;merR;MRG|Mercury_(Hg)|||JPEJIKEK_00351;merT;MRG|Mercury_(Hg)|||JPEJIKEK_00352;merP;MRG|Mercury_(Hg)	|||JPEJIKEK_00007;aph(3)-Ia;ARG|aminoglycoside|||JPEJIKEK_00009;APH(6)-Id;ARG|aminoglycoside|||JPEJIKEK_00010;APH(3)-Ib;ARG|aminoglycoside|||JPEJIKEK_00011;sul2;ARG|sulfonamide|||JPEJIKEK_00025;floR;ARG|multidrug|||JPEJIKEK_00029;sul2;ARG|sulfonamide|||JPEJIKEK_00035;aph(4)-Ia;ARG|aminoglycoside|||JPEJIKEK_00037;AAC(3)-IV;ARG|aminoglycoside|||JPEJIKEK_00039;AAC(6)-Ib-cr;ARG|multidrug|||JPEJIKEK_0…
NZ_CP069201.1	|||DJILKBKC_00025;merE;MRG|Mercury_(Hg)|||DJILKBKC_00026;merD;MRG|Mercury_(Hg)|||DJILKBKC_00027;merA;MRG|Mercury_(Hg)|||DJILKBKC_00029;merP;MRG|Mercury_(Hg)|||DJILKBKC_00030;merT;MRG|Mercury_(Hg)|||DJILKBKC_00031;merR;MRG|Mercury_(Hg)	|||DJILKBKC_00038;vgaC;ARG|macrolide-lincosamide-streptogramin
NZ_CP066858.1	|||NCOMJFMH_00025;merA;MRG|Mercury_(Hg)|||NCOMJFMH_00026;merD;MRG|Mercury_(Hg)|||NCOMJFMH_00027;merE;MRG|Mercury_(Hg)|||NCOMJFMH_00039;merE;MRG|Mercury_(Hg)|||NCOMJFMH_00040;merD;MRG|Mercury_(Hg)|||NCOMJFMH_00041;merA;MRG|Mercury_(Hg)|||NCOMJFMH_00042;merC;MRG|Mercury_(Hg)|||NCOMJFMH_00043;merP;MRG|Mercury_(Hg)|||NCOMJFMH_00044;merT;MRG|Mercury_(Hg)|||NCOMJFMH_00045;merR;MRG|Mercury_(Hg)	|||NCOMJFMH_00011;vgaC;ARG|macrolide-lincosamide-streptogramin|||NCOMJFMH_00033;OXA-9;ARG|beta-lactam|||NCOMJFMH_00034;L360_04877;ARG|aminoglycoside|||NCOMJFMH_00035;AAC(6)-Ib7;ARG|aminoglycoside
NZ_CP029096.1	|||NCKFPIGJ_00269;merA;MRG|Mercury_(Hg)|||NCKFPIGJ_00271;merP;MRG|Mercury_(Hg)|||NCKFPIGJ_00272;merT;MRG|Mercury_(Hg)|||NCKFPIGJ_00273;merR;MRG|Mercury_(Hg)	|||NCKFPIGJ_00444;sul1;ARG|sulfonamide|||NCKFPIGJ_00445;qacEdelta1;ARG|multidrug|||NCKFPIGJ_00446;AC88_5564;ARG|aminoglycoside|||NCKFPIGJ_00447;blaIMP-18;ARG|beta-lactam|||NCKFPIGJ_00449;aac(6)-Il;ARG|aminoglycoside
NZ_CP049840.1	|||IGDFIBBB_00060;merE;MRG|Mercury_(Hg)|||IGDFIBBB_00061;merD;MRG|Mercury_(Hg)|||IGDFIBBB_00062;merA;MRG|Mercury_(Hg)|||IGDFIBBB_00064;merP;MRG|Mercury_(Hg)|||IGDFIBBB_00065;merT;MRG|Mercury_(Hg)|||IGDFIBBB_00066;merR;MRG|Mercury_(Hg)	|||IGDFIBBB_00055;Mrx;ARG|macrolide-lincosamide-streptogramin|||IGDFIBBB_00096;vgaC;ARG|macrolide-lincosamide-streptogramin|||IGDFIBBB_00099;vgaC;ARG|macrolide-lincosamide-streptogramin
NZ_CP017055.1	|||KOGOIGKF_00214;merR1;MRG|Mercury_(Hg)|||KOGOIGKF_00216;merP;MRG|Mercury_(Hg)|||KOGOIGKF_00218;merA;MRG|Mercury_(Hg)	|||KOGOIGKF_00119;sul2;ARG|sulfonamide
NZ_CP085746.1	|||LPFAEGGF_00076;merE;MRG|Mercury_(Hg)|||LPFAEGGF_00077;merD;MRG|Mercury_(Hg)|||LPFAEGGF_00078;merA;MRG|Mercury_(Hg)|||LPFAEGGF_00079;merF;MRG|Mercury_(Hg)|||LPFAEGGF_00080;merP;MRG|Mercury_(Hg)|||LPFAEGGF_00081;merT;MRG|Mercury_(Hg)|||LPFAEGGF_00082;merR;MRG|Mercury_(Hg)	|||LPFAEGGF_00001;OXA-1;ARG|beta-lactam|||LPFAEGGF_00002;AAC(6)-Ib-cr;ARG|multidrug|||LPFAEGGF_00006;dfrA14;ARG|trimethoprim|||LPFAEGGF_00022;vgaC;ARG|macrolide-lincosamide-streptogramin|||LPFAEGGF_00172;sul2;ARG|sulfonamide|||LPFAEGGF_00173;APH(3)-Ib;ARG|aminoglycoside|||LPFAEGGF_00174;APH(6)-Id;ARG|aminoglycoside
NZ_CP063342.1	|||EINHMMNC_00137;merR;MRG|Mercury_(Hg)|||EINHMMNC_00138;merT;MRG|Mercury_(Hg)	|||EINHMMNC_00161;tetM;ARG|tetracycline
NZ_CP042506.1	|||GPEOLFJJ_00101;merE;MRG|Mercury_(Hg)|||GPEOLFJJ_00102;merD;MRG|Mercury_(Hg)|||GPEOLFJJ_00103;merA;MRG|Mercury_(Hg)|||GPEOLFJJ_00104;merC;MRG|Mercury_(Hg)|||GPEOLFJJ_00105;merP;MRG|Mercury_(Hg)|||GPEOLFJJ_00106;merT;MRG|Mercury_(Hg)|||GPEOLFJJ_00107;merR;MRG|Mercury_(Hg)	|||GPEOLFJJ_00154;MCR-9.1;ARG|polymyxin
NZ_CP042552.1	|||CJLBNBPH_00103;merE;MRG|Mercury_(Hg)|||CJLBNBPH_00104;merD;MRG|Mercury_(Hg)|||CJLBNBPH_00105;merA;MRG|Mercury_(Hg)|||CJLBNBPH_00106;merC;MRG|Mercury_(Hg)|||CJLBNBPH_00107;merP;MRG|Mercury_(Hg)|||CJLBNBPH_00108;merT;MRG|Mercury_(Hg)|||CJLBNBPH_00109;merR;MRG|Mercury_(Hg)	|||CJLBNBPH_00128;catII;ARG|chloramphenicol|||CJLBNBPH_00131;tet(59);ARG|tetracycline|||CJLBNBPH_00136;MCR-9.1;ARG|polymyxin|||CJLBNBPH_00245;APH(6)-Id;ARG|aminoglycoside|||CJLBNBPH_00246;APH(3)-Ib;ARG|aminoglycoside|||CJLBNBPH_00249;dfrA19;ARG|trimethoprim|||CJLBNBPH_00252;sul1;ARG|sulfonamide|||CJLBNBPH_00260;sul1;ARG|sulfonamide|||CJLBNBPH_00261;qacEdelta1;ARG|multidrug|||CJLBNBPH_00262;EreA2;…
NZ_CP039444.1	|||NGBOGPPK_00212;merE;MRG|Mercury_(Hg)|||NGBOGPPK_00213;merD;MRG|Mercury_(Hg)|||NGBOGPPK_00214;merA;MRG|Mercury_(Hg)|||NGBOGPPK_00216;merP;MRG|Mercury_(Hg)|||NGBOGPPK_00217;merT;MRG|Mercury_(Hg)|||NGBOGPPK_00218;merR;MRG|Mercury_(Hg)	|||NGBOGPPK_00009;fosA3;ARG|fosfomycin|||NGBOGPPK_00016;floR;ARG|multidrug|||NGBOGPPK_00024;aph(4)-Ia;ARG|aminoglycoside|||NGBOGPPK_00026;aac(3)-IVa;ARG|aminoglycoside|||NGBOGPPK_00029;dfrA14;ARG|trimethoprim|||NGBOGPPK_00113;vgaC;ARG|macrolide-lincosamide-streptogramin|||NGBOGPPK_00203;Ant3Ia;ARG|aminoglycoside|||NGBOGPPK_00204;qacEdelta1;ARG|multidrug|||NGBOGPPK_00205;sul1;ARG|sulfonamide|||NGB…
NZ_CP083532.1	|||APCHNAAK_00170;merR;MRG|Mercury_(Hg)|||APCHNAAK_00171;merT;MRG|Mercury_(Hg)|||APCHNAAK_00172;merP;MRG|Mercury_(Hg)|||APCHNAAK_00174;merA;MRG|Mercury_(Hg)|||APCHNAAK_00175;merD;MRG|Mercury_(Hg)|||APCHNAAK_00176;merE;MRG|Mercury_(Hg)	|||APCHNAAK_00231;tet(C);ARG|tetracycline|||APCHNAAK_00232;tetR;ARG|tetracycline|||APCHNAAK_00234;blaTEM-135;ARG|beta-lactam|||APCHNAAK_00244;sul3;ARG|sulfonamide|||APCHNAAK_00246;qacH;ARG|quinolone
NZ_CP073045.1	|||FGOEHPOC_00075;merE;MRG|Mercury_(Hg)|||FGOEHPOC_00076;merD;MRG|Mercury_(Hg)|||FGOEHPOC_00077;merA;MRG|Mercury_(Hg)|||FGOEHPOC_00079;merP;MRG|Mercury_(Hg)|||FGOEHPOC_00080;merT;MRG|Mercury_(Hg)|||FGOEHPOC_00081;merR;MRG|Mercury_(Hg)	|||FGOEHPOC_00040;tetD;ARG|tetracycline|||FGOEHPOC_00041;tetC;ARG|tetracycline|||FGOEHPOC_00042;tet(B);ARG|tetracycline|||FGOEHPOC_00043;tetR;ARG|tetracycline|||FGOEHPOC_00054;dfrA14;ARG|trimethoprim|||FGOEHPOC_00058;Mrx;ARG|macrolide-lincosamide-streptogramin|||FGOEHPOC_00067;sul2;ARG|sulfonamide|||FGOEHPOC_00068;APH(3)-Ib;ARG|aminoglycoside|||FGOEHPOC_00069;APH(6)-Id;ARG|aminoglycoside
NZ_CP072465.1	|||IHEAJBNI_00007;merE;MRG|Mercury_(Hg)|||IHEAJBNI_00008;merD;MRG|Mercury_(Hg)|||IHEAJBNI_00009;merA;MRG|Mercury_(Hg)|||IHEAJBNI_00011;merP;MRG|Mercury_(Hg)|||IHEAJBNI_00012;merT;MRG|Mercury_(Hg)|||IHEAJBNI_00013;merR;MRG|Mercury_(Hg)	|||IHEAJBNI_00078;vgaC;ARG|macrolide-lincosamide-streptogramin|||IHEAJBNI_00099;fosA3;ARG|fosfomycin|||IHEAJBNI_00102;rmtB1;ARG|aminoglycoside|||IHEAJBNI_00151;SHV-134;ARG|beta-lactam
NZ_CP029396.2	|||IHLPMCOA_00306;merE;MRG|Mercury_(Hg)|||IHLPMCOA_00307;merD;MRG|Mercury_(Hg)|||IHLPMCOA_00308;merB1;MRG|Mercury_(Hg)|||IHLPMCOA_00309;merA;MRG|Mercury_(Hg)|||IHLPMCOA_00310;merC;MRG|Mercury_(Hg)|||IHLPMCOA_00312;merT;MRG|Mercury_(Hg)|||IHLPMCOA_00313;merR;MRG|Mercury_(Hg)|||IHLPMCOA_00320;merT;MRG|Mercury_(Hg)|||IHLPMCOA_00321;merP;MRG|Mercury_(Hg)|||IHLPMCOA_00322;merA;MRG|Mercury_(Hg)|||IHLPM…	|||IHLPMCOA_00082;aph(3)-VIa;ARG|aminoglycoside|||IHLPMCOA_00093;sul1;ARG|sulfonamide|||IHLPMCOA_00094;qacEdelta1;ARG|multidrug|||IHLPMCOA_00096;arr-3;ARG|rifamycin|||IHLPMCOA_00144;sul2;ARG|sulfonamide|||IHLPMCOA_00253;ADC-2;ARG|beta-lactam|||IHLPMCOA_00256;blaOXA-58;ARG|beta-lactam|||IHLPMCOA_00273;msr(E);ARG|macrolide-lincosamide-streptogramin|||IHLPMCOA_00274;mphE;ARG|macrolide-lincosamide-st…
NZ_CP066518.1	|||KBHJEAPL_00018;merR;MRG|Mercury_(Hg)|||KBHJEAPL_00019;merT;MRG|Mercury_(Hg)|||KBHJEAPL_00020;merP;MRG|Mercury_(Hg)|||KBHJEAPL_00022;merA;MRG|Mercury_(Hg)|||KBHJEAPL_00023;merD;MRG|Mercury_(Hg)|||KBHJEAPL_00024;merE;MRG|Mercury_(Hg)	|||KBHJEAPL_00011;vgaC;ARG|macrolide-lincosamide-streptogramin|||KBHJEAPL_00045;SHV-134;ARG|beta-lactam|||KBHJEAPL_00099;rmtB1;ARG|aminoglycoside|||KBHJEAPL_00105;fosA3;ARG|fosfomycin
NZ_AP025165.1	|||GLIMKCOI_00361;merR;MRG|Mercury_(Hg)	|||GLIMKCOI_00191;NmcR;ARG|beta-lactam|||GLIMKCOI_00199;dfrA12;ARG|trimethoprim|||GLIMKCOI_00201;qacEdelta1;ARG|multidrug|||GLIMKCOI_00202;sul1;ARG|sulfonamide|||GLIMKCOI_00209;msr(E);ARG|macrolide-lincosamide-streptogramin|||GLIMKCOI_00210;mphE;ARG|macrolide-lincosamide-streptogramin|||GLIMKCOI_00233;Mrx;ARG|macrolide-lincosamide-streptogramin|||GLIMKCOI_00236;fosA3;ARG|fosfomycin|||GLIMKCOI_002…
NZ_CP058119.1	|||GNABPHFB_00021;merD;MRG|Mercury_(Hg)|||GNABPHFB_00022;merA;MRG|Mercury_(Hg)|||GNABPHFB_00023;merC;MRG|Mercury_(Hg)|||GNABPHFB_00024;merP;MRG|Mercury_(Hg)|||GNABPHFB_00025;merT;MRG|Mercury_(Hg)|||GNABPHFB_00026;merR;MRG|Mercury_(Hg)	|||GNABPHFB_00159;vgaC;ARG|macrolide-lincosamide-streptogramin
NZ_CP024194.1	|||JNBGIJLA_00034;merR;MRG|Mercury_(Hg)|||JNBGIJLA_00035;merT;MRG|Mercury_(Hg)|||JNBGIJLA_00036;merP;MRG|Mercury_(Hg)|||JNBGIJLA_00037;merC;MRG|Mercury_(Hg)|||JNBGIJLA_00038;merA;MRG|Mercury_(Hg)|||JNBGIJLA_00039;merD;MRG|Mercury_(Hg)|||JNBGIJLA_00040;merE;MRG|Mercury_(Hg)	|||JNBGIJLA_00014;AAC(6)-Ib-cr;ARG|multidrug|||JNBGIJLA_00015;OXA-1;ARG|beta-lactam|||JNBGIJLA_00016;catB3;ARG|chloramphenicol|||JNBGIJLA_00018;aac(3)-IIe;ARG|aminoglycoside|||JNBGIJLA_00043;QnrB17;ARG|quinolone|||JNBGIJLA_00070;APH(6)-Id;ARG|aminoglycoside|||JNBGIJLA_00071;APH(3)-Ib;ARG|aminoglycoside|||JNBGIJLA_00072;sul2;ARG|sulfonamide|||JNBGIJLA_00094;vgaC;ARG|macrolide-lincosamide-streptogr…
NZ_CP051379.1	|||IPAAPNDC_00143;merR;MRG|Mercury_(Hg)|||IPAAPNDC_00144;merT;MRG|Mercury_(Hg)|||IPAAPNDC_00145;merP;MRG|Mercury_(Hg)|||IPAAPNDC_00147;merA;MRG|Mercury_(Hg)|||IPAAPNDC_00148;merD;MRG|Mercury_(Hg)|||IPAAPNDC_00171;merR;MRG|Mercury_(Hg)|||IPAAPNDC_00172;merT;MRG|Mercury_(Hg)|||IPAAPNDC_00173;merP;MRG|Mercury_(Hg)|||IPAAPNDC_00175;merA;MRG|Mercury_(Hg)|||IPAAPNDC_00176;merD;MRG|Mercury_(Hg)	|||IPAAPNDC_00139;tetR;ARG|tetracycline|||IPAAPNDC_00140;tet(B);ARG|tetracycline|||IPAAPNDC_00153;Mrx;ARG|macrolide-lincosamide-streptogramin|||IPAAPNDC_00159;sul1;ARG|sulfonamide|||IPAAPNDC_00160;qacEdelta1;ARG|multidrug|||IPAAPNDC_00162;dfrA12;ARG|trimethoprim|||IPAAPNDC_00166;AAC(3)-IIa;ARG|aminoglycoside|||IPAAPNDC_00180;aph(3)-Ia;ARG|aminoglycoside|||IPAAPNDC_00182;APH(6)-Id;ARG|aminoglycosi…
NZ_CP008830.1	|||PIKLPDBM_00032;merE;MRG|Mercury_(Hg)|||PIKLPDBM_00033;merD;MRG|Mercury_(Hg)|||PIKLPDBM_00034;merA;MRG|Mercury_(Hg)	|||PIKLPDBM_00040;vgaC;ARG|macrolide-lincosamide-streptogramin
NZ_CP013324.1	|||IMAGKNLF_00124;merE;MRG|Mercury_(Hg)|||IMAGKNLF_00125;merD;MRG|Mercury_(Hg)|||IMAGKNLF_00126;merA;MRG|Mercury_(Hg)|||IMAGKNLF_00127;merC;MRG|Mercury_(Hg)|||IMAGKNLF_00128;merP;MRG|Mercury_(Hg)|||IMAGKNLF_00129;merT;MRG|Mercury_(Hg)|||IMAGKNLF_00130;merR;MRG|Mercury_(Hg)|||IMAGKNLF_00144;merR;MRG|Mercury_(Hg)	|||IMAGKNLF_00134;blaSHV-7;ARG|beta-lactam|||IMAGKNLF_00139;OXA-9;ARG|beta-lactam|||IMAGKNLF_00140;L360_04877;ARG|aminoglycoside|||IMAGKNLF_00141;AAC(6)-Ib7;ARG|aminoglycoside|||IMAGKNLF_00151;sul1;ARG|sulfonamide|||IMAGKNLF_00154;sul1;ARG|sulfonamide|||IMAGKNLF_00155;qacEdelta1;ARG|multidrug|||IMAGKNLF_00156;ANT(2)-Ia;ARG|aminoglycoside
NZ_AP023448.1	|||DEGABEFF_00173;merR;MRG|Mercury_(Hg)|||DEGABEFF_00174;merT;MRG|Mercury_(Hg)|||DEGABEFF_00178;merA;MRG|Mercury_(Hg)|||DEGABEFF_00179;merD;MRG|Mercury_(Hg)|||DEGABEFF_00180;merE;MRG|Mercury_(Hg)	|||DEGABEFF_00147;MCR-9.1;ARG|polymyxin|||DEGABEFF_00153;blaCTX-M-9;ARG|beta-lactam|||DEGABEFF_00156;sul1;ARG|sulfonamide|||DEGABEFF_00158;dfrA16;ARG|trimethoprim|||DEGABEFF_00193;ANT(2)-Ia;ARG|aminoglycoside
NZ_CP049193.1	|||GFADBGEO_00078;merR;MRG|Mercury_(Hg)|||GFADBGEO_00079;merT;MRG|Mercury_(Hg)|||GFADBGEO_00080;merP;MRG|Mercury_(Hg)|||GFADBGEO_00081;merA;MRG|Mercury_(Hg)|||GFADBGEO_00082;merG;MRG|Mercury_(Hg)|||GFADBGEO_00083;merB1;MRG|Mercury_(Hg)|||GFADBGEO_00087;merR;MRG|Mercury_(Hg)|||GFADBGEO_00089;merB;MRG|Mercury_(Hg)|||GFADBGEO_00090;merD;MRG|Mercury_(Hg)|||GFADBGEO_00091;merE;MRG|Mercury_(Hg)	|||GFADBGEO_00129;catII;ARG|chloramphenicol|||GFADBGEO_00133;tet(59);ARG|tetracycline|||GFADBGEO_00216;aph(3)-Ia;ARG|aminoglycoside|||GFADBGEO_00267;APH(6)-Id;ARG|aminoglycoside|||GFADBGEO_00268;APH(3)-Ib;ARG|aminoglycoside|||GFADBGEO_00272;dfrA19;ARG|trimethoprim|||GFADBGEO_00280;blaDHA-1;ARG|beta-lactam|||GFADBGEO_00298;sul1;ARG|sulfonamide|||GFADBGEO_00299;qacEdelta1;ARG|multidrug|||GFADBGEO_0…
NZ_CP030215.1	|||IOCKPKFH_00148;merE;MRG|Mercury_(Hg)|||IOCKPKFH_00149;merD;MRG|Mercury_(Hg)|||IOCKPKFH_00150;merB;MRG|Mercury_(Hg)|||IOCKPKFH_00151;merA;MRG|Mercury_(Hg)|||IOCKPKFH_00152;merP;MRG|Mercury_(Hg)|||IOCKPKFH_00153;merT;MRG|Mercury_(Hg)|||IOCKPKFH_00154;merR;MRG|Mercury_(Hg)	|||IOCKPKFH_00040;floR;ARG|multidrug|||IOCKPKFH_00043;tet(C);ARG|tetracycline|||IOCKPKFH_00044;tetR;ARG|tetracycline|||IOCKPKFH_00046;APH(6)-Id;ARG|aminoglycoside|||IOCKPKFH_00047;APH(3)-Ib;ARG|aminoglycoside|||IOCKPKFH_00048;sul2;ARG|sulfonamide|||IOCKPKFH_00085;CMY-59;ARG|beta-lactam|||IOCKPKFH_00142;qacEdelta1;ARG|multidrug|||IOCKPKFH_00143;sul1;ARG|sulfonamide
NZ_JABXPZ010000002.1	|||EAIJBHLH_00112;merE;MRG|Mercury_(Hg)|||EAIJBHLH_00113;merD;MRG|Mercury_(Hg)	|||EAIJBHLH_00030;Mrx;ARG|macrolide-lincosamide-streptogramin|||EAIJBHLH_00102;AAC(3)-IIa;ARG|aminoglycoside
NZ_CP071010.1	|||CIJHKADD_00325;merR;MRG|Mercury_(Hg)|||CIJHKADD_00326;merT;MRG|Mercury_(Hg)|||CIJHKADD_00327;merP;MRG|Mercury_(Hg)|||CIJHKADD_00329;merA;MRG|Mercury_(Hg)|||CIJHKADD_00330;merD;MRG|Mercury_(Hg)|||CIJHKADD_00331;merE;MRG|Mercury_(Hg)	|||CIJHKADD_00083;ACC-1;ARG|beta-lactam|||CIJHKADD_00098;msr(E);ARG|macrolide-lincosamide-streptogramin|||CIJHKADD_00099;mphE;ARG|macrolide-lincosamide-streptogramin|||CIJHKADD_00150;MCR-9.1;ARG|polymyxin|||CIJHKADD_00213;emrR;ARG|quinolone|||CIJHKADD_00215;emrA;ARG|multidrug|||CIJHKADD_00216;emrB;ARG|multidrug|||CIJHKADD_00231;rsmA;ARG|multidrug|||CIJHKADD_00339;sul1;ARG|sulfonamide|||CIJHKADD_0…
NZ_CP037930.1	|||MOENJHBJ_00024;merA;MRG|Mercury_(Hg)|||MOENJHBJ_00025;merD;MRG|Mercury_(Hg)|||MOENJHBJ_00026;merE;MRG|Mercury_(Hg)	|||MOENJHBJ_00018;vgaC;ARG|macrolide-lincosamide-streptogramin|||MOENJHBJ_00044;AAC(6)-Ib7;ARG|aminoglycoside
NZ_CP028322.1	|||KPAGDNCP_00025;merR;MRG|Mercury_(Hg)|||KPAGDNCP_00026;merT;MRG|Mercury_(Hg)|||KPAGDNCP_00027;merP;MRG|Mercury_(Hg)|||KPAGDNCP_00029;merA;MRG|Mercury_(Hg)|||KPAGDNCP_00030;merD;MRG|Mercury_(Hg)|||KPAGDNCP_00031;merE;MRG|Mercury_(Hg)	|||KPAGDNCP_00022;tet(A);ARG|tetracycline|||KPAGDNCP_00023;tetR;ARG|tetracycline|||KPAGDNCP_00036;Mrx;ARG|macrolide-lincosamide-streptogramin|||KPAGDNCP_00042;sul1;ARG|sulfonamide|||KPAGDNCP_00043;qacEdelta1;ARG|multidrug|||KPAGDNCP_00045;dfrA12;ARG|trimethoprim
NZ_CP029723.1	|||CGCKJAAN_00074;merD;MRG|Mercury_(Hg)|||CGCKJAAN_00075;merA;MRG|Mercury_(Hg)|||CGCKJAAN_00076;merC;MRG|Mercury_(Hg)|||CGCKJAAN_00077;merP;MRG|Mercury_(Hg)|||CGCKJAAN_00078;merT;MRG|Mercury_(Hg)|||CGCKJAAN_00079;merR;MRG|Mercury_(Hg)|||CGCKJAAN_00125;merR;MRG|Mercury_(Hg)|||CGCKJAAN_00126;merT;MRG|Mercury_(Hg)|||CGCKJAAN_00127;merP;MRG|Mercury_(Hg)|||CGCKJAAN_00128;merF;MRG|Mercury_(Hg)|||CGCKJA…	|||CGCKJAAN_00002;AAC(6)-Ib-cr;ARG|multidrug|||CGCKJAAN_00011;sul2;ARG|sulfonamide|||CGCKJAAN_00023;vgaC;ARG|macrolide-lincosamide-streptogramin|||CGCKJAAN_00095;vgaC;ARG|macrolide-lincosamide-streptogramin|||CGCKJAAN_00120;Ant3Ia;ARG|aminoglycoside|||CGCKJAAN_00121;qacEdelta1;ARG|multidrug|||CGCKJAAN_00122;sul1;ARG|sulfonamide|||CGCKJAAN_00161;tetR;ARG|tetracycline|||CGCKJAAN_00162;tet(A);ARG|te…
NZ_CP063914.1	|||ICGMGMBB_00209;merR;MRG|Mercury_(Hg)|||ICGMGMBB_00210;merT;MRG|Mercury_(Hg)|||ICGMGMBB_00211;merP;MRG|Mercury_(Hg)|||ICGMGMBB_00213;merA;MRG|Mercury_(Hg)|||ICGMGMBB_00214;merD;MRG|Mercury_(Hg)|||ICGMGMBB_00215;merE;MRG|Mercury_(Hg)	|||ICGMGMBB_00033;tet(A);ARG|tetracycline|||ICGMGMBB_00034;tetR;ARG|tetracycline|||ICGMGMBB_00039;Mrx;ARG|macrolide-lincosamide-streptogramin|||ICGMGMBB_00045;sul1;ARG|sulfonamide|||ICGMGMBB_00046;qacEdelta1;ARG|multidrug|||ICGMGMBB_00047;arr-3;ARG|rifamycin|||ICGMGMBB_00048;catB3;ARG|chloramphenicol|||ICGMGMBB_00049;OXA-1;ARG|beta-lactam|||ICGMGMBB_00050;AAC(6)-Ib-cr;ARG|multidrug|||ICGMGMBB_000…
NZ_CP036362.1	|||PINDKGGI_00068;merR;MRG|Mercury_(Hg)|||PINDKGGI_00069;merT;MRG|Mercury_(Hg)|||PINDKGGI_00070;merP;MRG|Mercury_(Hg)|||PINDKGGI_00072;merA;MRG|Mercury_(Hg)|||PINDKGGI_00073;merD;MRG|Mercury_(Hg)|||PINDKGGI_00074;merE;MRG|Mercury_(Hg)	|||PINDKGGI_00092;vgaC;ARG|macrolide-lincosamide-streptogramin
NZ_CP047730.1	|||BJMNBFFL_00103;merE;MRG|Mercury_(Hg)|||BJMNBFFL_00104;merD;MRG|Mercury_(Hg)|||BJMNBFFL_00105;merB;MRG|Mercury_(Hg)|||BJMNBFFL_00107;merR;MRG|Mercury_(Hg)	|||BJMNBFFL_00143;tetR;ARG|tetracycline|||BJMNBFFL_00144;tet(A);ARG|tetracycline|||BJMNBFFL_00154;dfrA14;ARG|trimethoprim|||BJMNBFFL_00159;QnrB17;ARG|quinolone|||BJMNBFFL_00168;catB3;ARG|chloramphenicol|||BJMNBFFL_00169;OXA-1;ARG|beta-lactam|||BJMNBFFL_00170;AAC(6)-Ib-cr;ARG|multidrug|||BJMNBFFL_00181;APH(6)-Id;ARG|aminoglycoside|||BJMNBFFL_00182;APH(3)-Ib;ARG|aminoglycoside|||BJMNBFFL_00183;sul2…
NZ_CP064657.1	|||BDKHALEK_00117;merE;MRG|Mercury_(Hg)|||BDKHALEK_00118;merD;MRG|Mercury_(Hg)|||BDKHALEK_00119;merA;MRG|Mercury_(Hg)|||BDKHALEK_00120;merC;MRG|Mercury_(Hg)|||BDKHALEK_00121;merP;MRG|Mercury_(Hg)|||BDKHALEK_00122;merT;MRG|Mercury_(Hg)|||BDKHALEK_00123;merR;MRG|Mercury_(Hg)	|||BDKHALEK_00106;qacEdelta1;ARG|multidrug|||BDKHALEK_00107;sul1;ARG|sulfonamide|||BDKHALEK_00112;sul1;ARG|sulfonamide|||BDKHALEK_00136;blaCTX-M-9;ARG|beta-lactam|||BDKHALEK_00144;MCR-9.1;ARG|polymyxin
NZ_CP029181.1	|||OMNHFLPN_00081;merA;MRG|Mercury_(Hg)|||OMNHFLPN_00083;merP;MRG|Mercury_(Hg)|||OMNHFLPN_00084;merT;MRG|Mercury_(Hg)|||OMNHFLPN_00085;merR;MRG|Mercury_(Hg)	|||OMNHFLPN_00062;oqxA2;ARG|multidrug|||OMNHFLPN_00063;oqxB;ARG|multidrug|||OMNHFLPN_00067;qacEdelta1;ARG|multidrug|||OMNHFLPN_00069;dfrA15;ARG|trimethoprim|||OMNHFLPN_00078;bleomycin_resistance_protein;ARG|bleomycin|||OMNHFLPN_00088;tetR;ARG|tetracycline|||OMNHFLPN_00089;tet(C);ARG|tetracycline
NZ_CP024522.1	|||GBLHEGJO_00204;merE;MRG|Mercury_(Hg)|||GBLHEGJO_00205;merD;MRG|Mercury_(Hg)|||GBLHEGJO_00206;merA;MRG|Mercury_(Hg)|||GBLHEGJO_00208;merP;MRG|Mercury_(Hg)|||GBLHEGJO_00209;merT;MRG|Mercury_(Hg)|||GBLHEGJO_00210;merR;MRG|Mercury_(Hg)|||GBLHEGJO_00228;merR;MRG|Mercury_(Hg)|||GBLHEGJO_00229;merT;MRG|Mercury_(Hg)|||GBLHEGJO_00230;merP;MRG|Mercury_(Hg)|||GBLHEGJO_00231;merA;MRG|Mercury_(Hg)|||GBLHEG…	|||GBLHEGJO_00164;catB3;ARG|chloramphenicol|||GBLHEGJO_00165;qacEdelta1;ARG|multidrug|||GBLHEGJO_00166;sul1;ARG|sulfonamide|||GBLHEGJO_00173;Mrx;ARG|macrolide-lincosamide-streptogramin|||GBLHEGJO_00176;AAC(3)-IIa;ARG|aminoglycoside|||GBLHEGJO_00184;dfrA35;ARG|trimethoprim|||GBLHEGJO_00186;sul1;ARG|sulfonamide|||GBLHEGJO_00224;tetR;ARG|tetracycline|||GBLHEGJO_00225;tet(A);ARG|tetracycline
NZ_CP077783.1	|||NADCHBIJ_00094;merR;MRG|Mercury_(Hg)|||NADCHBIJ_00095;merT;MRG|Mercury_(Hg)|||NADCHBIJ_00096;merP;MRG|Mercury_(Hg)|||NADCHBIJ_00098;merA;MRG|Mercury_(Hg)	|||NADCHBIJ_00101;catI;ARG|chloramphenicol|||NADCHBIJ_00113;aac(3)-IIe;ARG|aminoglycoside|||NADCHBIJ_00115;catB3;ARG|chloramphenicol|||NADCHBIJ_00116;OXA-1;ARG|beta-lactam|||NADCHBIJ_00117;AAC(6)-Ib-cr;ARG|multidrug
NZ_CP058327.1	|||GDKHHCLP_00087;merE;MRG|Mercury_(Hg)|||GDKHHCLP_00088;merD;MRG|Mercury_(Hg)|||GDKHHCLP_00089;merA;MRG|Mercury_(Hg)	|||GDKHHCLP_00059;AAC(6)-Ib7;ARG|aminoglycoside|||GDKHHCLP_00071;blaKPC-53;ARG|beta-lactam|||GDKHHCLP_00095;vgaC;ARG|macrolide-lincosamide-streptogramin
NZ_JAESFF010000024.1	|||OICGHPPJ_00031;merA;MRG|Mercury_(Hg)|||OICGHPPJ_00032;merD;MRG|Mercury_(Hg)|||OICGHPPJ_00033;merE;MRG|Mercury_(Hg)	|||OICGHPPJ_00019;AAC(6)-Ib7;ARG|aminoglycoside|||OICGHPPJ_00026;vgaC;ARG|macrolide-lincosamide-streptogramin|||OICGHPPJ_00117;cmlA6;ARG|chloramphenicol|||OICGHPPJ_00118;aadA1;ARG|aminoglycoside|||OICGHPPJ_00119;qacH;ARG|quinolone|||OICGHPPJ_00122;sul3;ARG|sulfonamide|||OICGHPPJ_00131;aph(4)-Ia;ARG|aminoglycoside
NZ_CP023928.1	|||JBDIGMCH_00093;merA;MRG|Mercury_(Hg)|||JBDIGMCH_00094;merD;MRG|Mercury_(Hg)|||JBDIGMCH_00095;merE;MRG|Mercury_(Hg)	|||JBDIGMCH_00087;vgaC;ARG|macrolide-lincosamide-streptogramin
NZ_CP053772.1	|||GOAHCBPO_00094;merE;MRG|Mercury_(Hg)|||GOAHCBPO_00095;merD;MRG|Mercury_(Hg)|||GOAHCBPO_00096;merA;MRG|Mercury_(Hg)|||GOAHCBPO_00097;merC;MRG|Mercury_(Hg)|||GOAHCBPO_00098;merP;MRG|Mercury_(Hg)|||GOAHCBPO_00099;merT;MRG|Mercury_(Hg)|||GOAHCBPO_00100;merR;MRG|Mercury_(Hg)|||GOAHCBPO_00268;merR;MRG|Mercury_(Hg)	|||GOAHCBPO_00074;tet(59);ARG|tetracycline|||GOAHCBPO_00083;dfrA14;ARG|trimethoprim|||GOAHCBPO_00087;catB3;ARG|chloramphenicol|||GOAHCBPO_00088;OXA-1;ARG|beta-lactam|||GOAHCBPO_00089;AAC(6)-Ib-cr;ARG|multidrug|||GOAHCBPO_00157;vgaC;ARG|macrolide-lincosamide-streptogramin|||GOAHCBPO_00272;mphE;ARG|macrolide-lincosamide-streptogramin|||GOAHCBPO_00273;msr(E);ARG|macrolide-lincosamide-streptogramin||…
NZ_CP051395.1	|||HBJCLCFM_00121;merR;MRG|Mercury_(Hg)|||HBJCLCFM_00122;merT;MRG|Mercury_(Hg)|||HBJCLCFM_00123;merP;MRG|Mercury_(Hg)|||HBJCLCFM_00124;merA;MRG|Mercury_(Hg)|||HBJCLCFM_00125;merB;MRG|Mercury_(Hg)|||HBJCLCFM_00126;merD;MRG|Mercury_(Hg)|||HBJCLCFM_00127;merE;MRG|Mercury_(Hg)	|||HBJCLCFM_00025;tet(C);ARG|tetracycline|||HBJCLCFM_00026;tetR;ARG|tetracycline|||HBJCLCFM_00028;APH(6)-Id;ARG|aminoglycoside|||HBJCLCFM_00029;APH(3)-Ib;ARG|aminoglycoside|||HBJCLCFM_00030;sul2;ARG|sulfonamide|||HBJCLCFM_00067;CMY-59;ARG|beta-lactam|||HBJCLCFM_00130;aph(3)-Ia;ARG|aminoglycoside|||HBJCLCFM_00138;sul1;ARG|sulfonamide|||HBJCLCFM_00139;qacEdelta1;ARG|multidrug
NZ_CM017760.1	|||OGBDCNGA_00317;merR;MRG|Mercury_(Hg)|||OGBDCNGA_00318;merT;MRG|Mercury_(Hg)|||OGBDCNGA_00319;merP;MRG|Mercury_(Hg)|||OGBDCNGA_00320;merA;MRG|Mercury_(Hg)|||OGBDCNGA_00321;merD;MRG|Mercury_(Hg)|||OGBDCNGA_00322;merE;MRG|Mercury_(Hg)	|||OGBDCNGA_00189;APH(6)-Id;ARG|aminoglycoside|||OGBDCNGA_00190;APH(3)-Ib;ARG|aminoglycoside|||OGBDCNGA_00198;qacEdelta1;ARG|multidrug|||OGBDCNGA_00199;sul1;ARG|sulfonamide|||OGBDCNGA_00207;CTX-M-3;ARG|beta-lactam
NZ_CP081678.1	|||ECONEBHA_00264;merE;MRG|Mercury_(Hg)|||ECONEBHA_00265;merD;MRG|Mercury_(Hg)|||ECONEBHA_00266;merA;MRG|Mercury_(Hg)|||ECONEBHA_00268;merP;MRG|Mercury_(Hg)|||ECONEBHA_00269;merT;MRG|Mercury_(Hg)|||ECONEBHA_00270;merR;MRG|Mercury_(Hg)	|||ECONEBHA_00005;vgaC;ARG|macrolide-lincosamide-streptogramin
NZ_CP042507.1	|||AJCIEPKL_00085;merR;MRG|Mercury_(Hg)|||AJCIEPKL_00086;merT;MRG|Mercury_(Hg)|||AJCIEPKL_00087;merP;MRG|Mercury_(Hg)|||AJCIEPKL_00088;merC;MRG|Mercury_(Hg)|||AJCIEPKL_00089;merA;MRG|Mercury_(Hg)|||AJCIEPKL_00090;merD;MRG|Mercury_(Hg)|||AJCIEPKL_00091;merE;MRG|Mercury_(Hg)	|||AJCIEPKL_00151;vgaC;ARG|macrolide-lincosamide-streptogramin
NZ_CP065475.1	|||GPNMOAHF_00209;merP;MRG|Mercury_(Hg)|||GPNMOAHF_00215;merE;MRG|Mercury_(Hg)|||GPNMOAHF_00216;merD;MRG|Mercury_(Hg)|||GPNMOAHF_00217;merA;MRG|Mercury_(Hg)|||GPNMOAHF_00218;merF;MRG|Mercury_(Hg)|||GPNMOAHF_00219;merP;MRG|Mercury_(Hg)|||GPNMOAHF_00220;merT;MRG|Mercury_(Hg)|||GPNMOAHF_00221;merR;MRG|Mercury_(Hg)|||GPNMOAHF_00434;merR;MRG|Mercury_(Hg)	|||GPNMOAHF_00019;APH(6)-Id;ARG|aminoglycoside|||GPNMOAHF_00020;strA;ARG|aminoglycoside|||GPNMOAHF_00233;NmcR;ARG|beta-lactam|||GPNMOAHF_00300;AAC(6)-Ib-cr;ARG|multidrug|||GPNMOAHF_00301;arr-3;ARG|rifamycin|||GPNMOAHF_00303;aadA16;ARG|aminoglycoside|||GPNMOAHF_00304;qacEdelta1;ARG|multidrug|||GPNMOAHF_00305;sul1;ARG|sulfonamide|||GPNMOAHF_00309;BRP(MBL);ARG|vancomycin|||GPNMOAHF_00312;aadA;ARG|am…
NZ_CP024976.1	|||OCKCFMDF_00027;merE;MRG|Mercury_(Hg)|||OCKCFMDF_00028;merD;MRG|Mercury_(Hg)|||OCKCFMDF_00029;merB;MRG|Mercury_(Hg)|||OCKCFMDF_00030;merR;MRG|Mercury_(Hg)|||OCKCFMDF_00033;merB1;MRG|Mercury_(Hg)|||OCKCFMDF_00035;merB1;MRG|Mercury_(Hg)|||OCKCFMDF_00036;merG;MRG|Mercury_(Hg)|||OCKCFMDF_00037;merA;MRG|Mercury_(Hg)|||OCKCFMDF_00038;merP;MRG|Mercury_(Hg)|||OCKCFMDF_00039;merT;MRG|Mercury_(Hg)|||OCKC…	|||OCKCFMDF_00045;sul2;ARG|sulfonamide|||OCKCFMDF_00192;vgaC;ARG|macrolide-lincosamide-streptogramin
NZ_CP026281.1	|||HFPBICPA_00199;merE;MRG|Mercury_(Hg)|||HFPBICPA_00200;merD;MRG|Mercury_(Hg)|||HFPBICPA_00201;merA;MRG|Mercury_(Hg)|||HFPBICPA_00202;merC;MRG|Mercury_(Hg)|||HFPBICPA_00203;merP;MRG|Mercury_(Hg)|||HFPBICPA_00204;merT;MRG|Mercury_(Hg)|||HFPBICPA_00205;merR;MRG|Mercury_(Hg)	|||HFPBICPA_00046;FOX-7;ARG|beta-lactam|||HFPBICPA_00166;CARB-3;ARG|beta-lactam|||HFPBICPA_00167;aadA2;ARG|aminoglycoside|||HFPBICPA_00169;cmlA6;ARG|chloramphenicol|||HFPBICPA_00171;qacEdelta1;ARG|multidrug|||HFPBICPA_00172;sul1;ARG|sulfonamide|||HFPBICPA_00175;sul1;ARG|sulfonamide|||HFPBICPA_00178;dfrA19;ARG|trimethoprim|||HFPBICPA_00181;ANT(2)-Ia;ARG|aminoglycoside|||HFPBICPA_00182;catB3;ARG|ch…
NZ_CP068613.1	|||MAIDEEKK_00018;merE;MRG|Mercury_(Hg)|||MAIDEEKK_00019;merD;MRG|Mercury_(Hg)|||MAIDEEKK_00020;merA;MRG|Mercury_(Hg)	|||MAIDEEKK_00024;vgaC;ARG|macrolide-lincosamide-streptogramin|||MAIDEEKK_00031;AAC(6)-Ib7;ARG|aminoglycoside|||MAIDEEKK_00032;aadA1;ARG|aminoglycoside|||MAIDEEKK_00033;qacH;ARG|quinolone|||MAIDEEKK_00056;cmlA6;ARG|chloramphenicol|||MAIDEEKK_00057;aadA1;ARG|aminoglycoside|||MAIDEEKK_00058;qacH;ARG|quinolone|||MAIDEEKK_00065;aac(3)-IVa;ARG|aminoglycoside|||MAIDEEKK_00066;aph(4)-Ia;ARG|aminoglycosi…
NZ_CP026219.1	|||KAAICPEM_00042;merP;MRG|Mercury_(Hg)	|||KAAICPEM_00015;SS37_25035;ARG|beta-lactam
NZ_JABWHW010000018.1	|||LNHDNHHI_00117;merR;MRG|Mercury_(Hg)	|||LNHDNHHI_00074;blaCMY-4;ARG|beta-lactam|||LNHDNHHI_00102;dfrA12;ARG|trimethoprim|||LNHDNHHI_00104;qacEdelta1;ARG|multidrug|||LNHDNHHI_00105;sul1;ARG|sulfonamide|||LNHDNHHI_00111;msr(E);ARG|macrolide-lincosamide-streptogramin|||LNHDNHHI_00112;mphE;ARG|macrolide-lincosamide-streptogramin|||LNHDNHHI_00139;BRP(MBL);ARG|vancomycin
NZ_CP071949.1	|||LNDGHKLO_00077;merR;MRG|Mercury_(Hg)|||LNDGHKLO_00078;merT;MRG|Mercury_(Hg)|||LNDGHKLO_00079;merP;MRG|Mercury_(Hg)|||LNDGHKLO_00081;merA;MRG|Mercury_(Hg)	|||LNDGHKLO_00091;qnrVC6;ARG|quinolone|||LNDGHKLO_00095;OXA-10;ARG|beta-lactam|||LNDGHKLO_00096;aadA;ARG|aminoglycoside|||LNDGHKLO_00097;dfrA1;ARG|trimethoprim|||LNDGHKLO_00098;qacEdelta1;ARG|multidrug|||LNDGHKLO_00099;sul1;ARG|sulfonamide|||LNDGHKLO_00122;sul1;ARG|sulfonamide|||LNDGHKLO_00125;mphE;ARG|macrolide-lincosamide-streptogramin|||LNDGHKLO_00126;msr(E);ARG|macrolide-lincosamide-streptogr…
NZ_CP071026.1	|||INACPLGA_00056;merR;MRG|Mercury_(Hg)|||INACPLGA_00057;merT;MRG|Mercury_(Hg)|||INACPLGA_00058;merP;MRG|Mercury_(Hg)|||INACPLGA_00061;merP;MRG|Mercury_(Hg)|||INACPLGA_00063;merA;MRG|Mercury_(Hg)|||INACPLGA_00093;merE;MRG|Mercury_(Hg)|||INACPLGA_00094;merD;MRG|Mercury_(Hg)|||INACPLGA_00095;merA;MRG|Mercury_(Hg)|||INACPLGA_00097;merP;MRG|Mercury_(Hg)|||INACPLGA_00098;merT;MRG|Mercury_(Hg)|||INACPL…	|||INACPLGA_00071;dfrA14;ARG|trimethoprim|||INACPLGA_00073;arr-2;ARG|rifamycin|||INACPLGA_00074;OXA-10;ARG|beta-lactam|||INACPLGA_00075;aadA;ARG|aminoglycoside|||INACPLGA_00076;qacEdelta1;ARG|multidrug|||INACPLGA_00077;sul1;ARG|sulfonamide|||INACPLGA_00082;sul1;ARG|sulfonamide|||INACPLGA_00088;Mrx;ARG|macrolide-lincosamide-streptogramin|||INACPLGA_00105;AAC(3)-IIa;ARG|aminoglycoside|||INACPLGA_00…
NZ_CP071394.1	|||BDCGLGEG_00082;merE;MRG|Mercury_(Hg)|||BDCGLGEG_00083;merD;MRG|Mercury_(Hg)|||BDCGLGEG_00084;merA;MRG|Mercury_(Hg)|||BDCGLGEG_00085;merC;MRG|Mercury_(Hg)|||BDCGLGEG_00086;merP;MRG|Mercury_(Hg)|||BDCGLGEG_00087;merT;MRG|Mercury_(Hg)|||BDCGLGEG_00088;merR;MRG|Mercury_(Hg)	|||BDCGLGEG_00048;tet(A);ARG|tetracycline|||BDCGLGEG_00049;tetR;ARG|tetracycline|||BDCGLGEG_00053;dfrA12;ARG|trimethoprim|||BDCGLGEG_00055;qacEdelta1;ARG|multidrug|||BDCGLGEG_00056;sul1;ARG|sulfonamide|||BDCGLGEG_00073;blaDHA-1;ARG|beta-lactam|||BDCGLGEG_00076;sul1;ARG|sulfonamide|||BDCGLGEG_00151;sul2;ARG|sulfonamide|||BDCGLGEG_00152;APH(3)-Ib;ARG|aminoglycoside|||BDCGLGEG_00153;APH(6)-Id;ARG|am…
NZ_JABBJM010000183.1	|||PFEHOOCJ_00093;merR;MRG|Mercury_(Hg)|||PFEHOOCJ_00094;merT;MRG|Mercury_(Hg)|||PFEHOOCJ_00095;merP;MRG|Mercury_(Hg)|||PFEHOOCJ_00097;merA;MRG|Mercury_(Hg)|||PFEHOOCJ_00098;merD;MRG|Mercury_(Hg)|||PFEHOOCJ_00099;merE;MRG|Mercury_(Hg)	|||PFEHOOCJ_00105;sul1;ARG|sulfonamide|||PFEHOOCJ_00106;qacEdelta1;ARG|multidrug|||PFEHOOCJ_00107;Ant3Ia;ARG|aminoglycoside|||PFEHOOCJ_00136;sdiA;ARG|multidrug|||PFEHOOCJ_00187;MCR-9.1;ARG|polymyxin
NZ_CP051385.1	|||HFDPFLPF_00040;merR;MRG|Mercury_(Hg)|||HFDPFLPF_00041;merT;MRG|Mercury_(Hg)|||HFDPFLPF_00042;merP;MRG|Mercury_(Hg)|||HFDPFLPF_00044;merA;MRG|Mercury_(Hg)|||HFDPFLPF_00045;merD;MRG|Mercury_(Hg)|||HFDPFLPF_00046;merE;MRG|Mercury_(Hg)	|||HFDPFLPF_00049;aadA1;ARG|aminoglycoside|||HFDPFLPF_00050;AAC(6)-Ib10;ARG|aminoglycoside
NZ_CP085756.1	|||HIOGIONO_00017;merR;MRG|Mercury_(Hg)|||HIOGIONO_00018;merT;MRG|Mercury_(Hg)|||HIOGIONO_00019;merP;MRG|Mercury_(Hg)|||HIOGIONO_00020;merC;MRG|Mercury_(Hg)|||HIOGIONO_00021;merA;MRG|Mercury_(Hg)|||HIOGIONO_00022;merD;MRG|Mercury_(Hg)|||HIOGIONO_00023;merE;MRG|Mercury_(Hg)	|||HIOGIONO_00027;sul1;ARG|sulfonamide|||HIOGIONO_00028;qacEdelta1;ARG|multidrug
NZ_CP048776.1	|||EANOGGNO_00132;merR;MRG|Mercury_(Hg)|||EANOGGNO_00133;merT;MRG|Mercury_(Hg)|||EANOGGNO_00134;merP;MRG|Mercury_(Hg)|||EANOGGNO_00136;merA;MRG|Mercury_(Hg)|||EANOGGNO_00137;merD;MRG|Mercury_(Hg)|||EANOGGNO_00138;merE;MRG|Mercury_(Hg)	|||EANOGGNO_00106;aph(3)-Ia;ARG|aminoglycoside|||EANOGGNO_00124;floR;ARG|multidrug|||EANOGGNO_00129;sul2;ARG|sulfonamide|||EANOGGNO_00143;aadA22;ARG|aminoglycoside|||EANOGGNO_00152;sul3;ARG|sulfonamide|||EANOGGNO_00201;tet(C);ARG|tetracycline|||EANOGGNO_00202;tetR;ARG|tetracycline|||EANOGGNO_00204;APH(6)-Id;ARG|aminoglycoside|||EANOGGNO_00214;AAC(3)-IIa;ARG|aminoglycoside|||EANOGGNO_00218;TEM-135…
NZ_AP024751.1	|||EBMABIDH_00061;merE;MRG|Mercury_(Hg)|||EBMABIDH_00062;merD;MRG|Mercury_(Hg)|||EBMABIDH_00063;merA;MRG|Mercury_(Hg)	|||EBMABIDH_00068;vgaC;ARG|macrolide-lincosamide-streptogramin|||EBMABIDH_00075;AAC(6)-Ib7;ARG|aminoglycoside|||EBMABIDH_00100;cmlA6;ARG|chloramphenicol|||EBMABIDH_00101;aadA1;ARG|aminoglycoside|||EBMABIDH_00102;qacH;ARG|quinolone|||EBMABIDH_00106;AAC(3)-IV;ARG|aminoglycoside|||EBMABIDH_00108;aph(4)-Ia;ARG|aminoglycoside
NZ_CP082030.1	|||HDKNEJNP_00018;merR;MRG|Mercury_(Hg)|||HDKNEJNP_00019;merT;MRG|Mercury_(Hg)|||HDKNEJNP_00020;merP;MRG|Mercury_(Hg)|||HDKNEJNP_00022;merA;MRG|Mercury_(Hg)|||HDKNEJNP_00023;merD;MRG|Mercury_(Hg)|||HDKNEJNP_00024;merE;MRG|Mercury_(Hg)	|||HDKNEJNP_00011;vgaC;ARG|macrolide-lincosamide-streptogramin
NZ_CP018710.1	|||PJIDKHCL_00097;merE;MRG|Mercury_(Hg)|||PJIDKHCL_00100;merB;MRG|Mercury_(Hg)|||PJIDKHCL_00101;merA;MRG|Mercury_(Hg)|||PJIDKHCL_00102;merP;MRG|Mercury_(Hg)|||PJIDKHCL_00103;merT;MRG|Mercury_(Hg)|||PJIDKHCL_00104;merR;MRG|Mercury_(Hg)	|||PJIDKHCL_00039;AAC(6)-Ib10;ARG|aminoglycoside|||PJIDKHCL_00040;qacEdelta1;ARG|multidrug|||PJIDKHCL_00041;sul1;ARG|sulfonamide|||PJIDKHCL_00049;floR;ARG|multidrug|||PJIDKHCL_00052;tet(C);ARG|tetracycline|||PJIDKHCL_00053;tetR;ARG|tetracycline|||PJIDKHCL_00055;APH(6)-Id;ARG|aminoglycoside|||PJIDKHCL_00056;APH(3)-Ib;ARG|aminoglycoside|||PJIDKHCL_00057;sul2;ARG|sulfonamide
NZ_CP015833.1	|||LBJANKLH_00140;merR;MRG|Mercury_(Hg)|||LBJANKLH_00141;merT;MRG|Mercury_(Hg)|||LBJANKLH_00142;merP;MRG|Mercury_(Hg)|||LBJANKLH_00144;merA;MRG|Mercury_(Hg)|||LBJANKLH_00145;merD;MRG|Mercury_(Hg)|||LBJANKLH_00146;merE;MRG|Mercury_(Hg)	|||LBJANKLH_00137;tet(A);ARG|tetracycline|||LBJANKLH_00138;tetR;ARG|tetracycline|||LBJANKLH_00156;sul1;ARG|sulfonamide|||LBJANKLH_00157;qacEdelta1;ARG|multidrug|||LBJANKLH_00158;AC88_5564;ARG|aminoglycoside|||LBJANKLH_00159;dfrA15;ARG|trimethoprim|||LBJANKLH_00162;APH(6)-Id;ARG|aminoglycoside|||LBJANKLH_00163;str;ARG|aminoglycoside|||LBJANKLH_00173;sul3;ARG|sulfonamide|||LBJANKLH_00175;qacH;ARG|q…
NZ_JAETNI010000002.1	|||NBAJLBIE_00239;merR;MRG|Mercury_(Hg)|||NBAJLBIE_00240;merT;MRG|Mercury_(Hg)|||NBAJLBIE_00241;merP;MRG|Mercury_(Hg)|||NBAJLBIE_00242;merC;MRG|Mercury_(Hg)|||NBAJLBIE_00243;merA;MRG|Mercury_(Hg)|||NBAJLBIE_00244;merD;MRG|Mercury_(Hg)|||NBAJLBIE_00245;merE;MRG|Mercury_(Hg)	|||NBAJLBIE_00168;aph(3)-Ia;ARG|aminoglycoside|||NBAJLBIE_00200;MCR-9.1;ARG|polymyxin|||NBAJLBIE_00216;APH(6)-Id;ARG|aminoglycoside|||NBAJLBIE_00217;APH(3)-Ib;ARG|aminoglycoside|||NBAJLBIE_00220;dfrA19;ARG|trimethoprim|||NBAJLBIE_00262;AAC(6)-Ib10;ARG|aminoglycoside
NZ_JAHQYC010000118.1	|||BMCPGPNL_00072;merE;MRG|Mercury_(Hg)|||BMCPGPNL_00077;merC;MRG|Mercury_(Hg)|||BMCPGPNL_00078;merP;MRG|Mercury_(Hg)|||BMCPGPNL_00080;merR;MRG|Mercury_(Hg)	|||BMCPGPNL_00010;sul1;ARG|sulfonamide|||BMCPGPNL_00011;qacEdelta1;ARG|multidrug|||BMCPGPNL_00017;qacEdelta1;ARG|multidrug|||BMCPGPNL_00018;QnrB43;ARG|quinolone|||BMCPGPNL_00028;arr-3;ARG|rifamycin|||BMCPGPNL_00029;AAC(6)-Ib-cr;ARG|multidrug|||BMCPGPNL_00059;TEM-112;ARG|beta-lactam|||BMCPGPNL_00063;str;ARG|aminoglycoside|||BMCPGPNL_00064;sul2;ARG|sulfonamide|||BMCPGPNL_00308;aac(3)-IIe;ARG|aminog…
CP054321.1	|||EKLPODNB_00035;merE;MRG|Mercury_(Hg)|||EKLPODNB_00036;merD;MRG|Mercury_(Hg)|||EKLPODNB_00040;merP;MRG|Mercury_(Hg)|||EKLPODNB_00041;merT;MRG|Mercury_(Hg)|||EKLPODNB_00042;merR;MRG|Mercury_(Hg)	|||EKLPODNB_00026;APH(6)-Id;ARG|aminoglycoside|||EKLPODNB_00027;APH(3)-Ib;ARG|aminoglycoside|||EKLPODNB_00028;sul2;ARG|sulfonamide|||EKLPODNB_00074;vgaC;ARG|macrolide-lincosamide-streptogramin|||EKLPODNB_00078;vgaC;ARG|macrolide-lincosamide-streptogramin
NZ_AP022198.1	|||ABKGCHFD_00001;merR;MRG|Mercury_(Hg)|||ABKGCHFD_00002;merT;MRG|Mercury_(Hg)|||ABKGCHFD_00003;merP;MRG|Mercury_(Hg)|||ABKGCHFD_00004;merC;MRG|Mercury_(Hg)|||ABKGCHFD_00005;merA;MRG|Mercury_(Hg)|||ABKGCHFD_00006;merD;MRG|Mercury_(Hg)|||ABKGCHFD_00007;merE;MRG|Mercury_(Hg)	|||ABKGCHFD_00015;APH(6)-Id;ARG|aminoglycoside|||ABKGCHFD_00031;sul1;ARG|sulfonamide|||ABKGCHFD_00032;qacEdelta1;ARG|multidrug|||ABKGCHFD_00034;AAC(6)-Ib8;ARG|aminoglycoside
NZ_CP039989.1	|||FABJNJLB_00237;merA;MRG|Mercury_(Hg)|||FABJNJLB_00239;merP;MRG|Mercury_(Hg)|||FABJNJLB_00240;merT;MRG|Mercury_(Hg)|||FABJNJLB_00241;merR;MRG|Mercury_(Hg)	|||FABJNJLB_00203;APH(6)-Id;ARG|aminoglycoside|||FABJNJLB_00204;aph(3)-Ib;ARG|aminoglycoside|||FABJNJLB_00208;sul1;ARG|sulfonamide|||FABJNJLB_00209;floR;ARG|multidrug|||FABJNJLB_00210;tetR;ARG|tetracycline|||FABJNJLB_00211;tet(G);ARG|tetracycline|||FABJNJLB_00221;sul1;ARG|sulfonamide|||FABJNJLB_00222;qacEdelta1;ARG|multidrug|||FABJNJLB_00223;aadA;ARG|aminoglycoside|||FABJNJLB_00224;OXA-10;ARG|bet…
NZ_CP070963.1	|||IJCHEPKA_00003;merR;MRG|Mercury_(Hg)|||IJCHEPKA_00004;merT;MRG|Mercury_(Hg)|||IJCHEPKA_00005;merP;MRG|Mercury_(Hg)|||IJCHEPKA_00007;merA;MRG|Mercury_(Hg)|||IJCHEPKA_00008;merD;MRG|Mercury_(Hg)|||IJCHEPKA_00009;merE;MRG|Mercury_(Hg)	|||IJCHEPKA_00018;sul1;ARG|sulfonamide|||IJCHEPKA_00019;qacEdelta1;ARG|multidrug|||IJCHEPKA_00020;aadA1;ARG|aminoglycoside|||IJCHEPKA_00105;vgaC;ARG|macrolide-lincosamide-streptogramin|||IJCHEPKA_00108;vgaC;ARG|macrolide-lincosamide-streptogramin|||IJCHEPKA_00166;tetD;ARG|tetracycline|||IJCHEPKA_00167;tetC;ARG|tetracycline|||IJCHEPKA_00168;tet(B);ARG|tetracycline|||IJCHEPKA_00169;tetR;ARG|tetracy…
NZ_CP058228.1	|||OPIAMNDM_00018;merR;MRG|Mercury_(Hg)|||OPIAMNDM_00019;merT;MRG|Mercury_(Hg)|||OPIAMNDM_00020;merP;MRG|Mercury_(Hg)|||OPIAMNDM_00022;merA;MRG|Mercury_(Hg)|||OPIAMNDM_00023;merD;MRG|Mercury_(Hg)|||OPIAMNDM_00024;merE;MRG|Mercury_(Hg)	|||OPIAMNDM_00010;vgaC;ARG|macrolide-lincosamide-streptogramin|||OPIAMNDM_00046;SHV-134;ARG|beta-lactam|||OPIAMNDM_00106;fosA3;ARG|fosfomycin|||OPIAMNDM_00112;rmtB1;ARG|aminoglycoside
NZ_LS992178.1	|||EGHJLFAC_00014;merE;MRG|Mercury_(Hg)|||EGHJLFAC_00015;merD;MRG|Mercury_(Hg)|||EGHJLFAC_00016;merA;MRG|Mercury_(Hg)|||EGHJLFAC_00018;merP;MRG|Mercury_(Hg)|||EGHJLFAC_00019;merT;MRG|Mercury_(Hg)|||EGHJLFAC_00020;merR;MRG|Mercury_(Hg)	|||EGHJLFAC_00006;tet(59);ARG|tetracycline|||EGHJLFAC_00010;QnrB10;ARG|quinolone
NZ_CP063295.1	|||GLOCIJKL_00059;merR;MRG|Mercury_(Hg)|||GLOCIJKL_00060;merT;MRG|Mercury_(Hg)|||GLOCIJKL_00061;merP;MRG|Mercury_(Hg)|||GLOCIJKL_00063;merA;MRG|Mercury_(Hg)|||GLOCIJKL_00064;merD;MRG|Mercury_(Hg)|||GLOCIJKL_00065;merE;MRG|Mercury_(Hg)	|||GLOCIJKL_00037;APH(3)-Ia;ARG|aminoglycoside|||GLOCIJKL_00041;sul1;ARG|sulfonamide|||GLOCIJKL_00044;blaDHA-1;ARG|beta-lactam|||GLOCIJKL_00047;sul1;ARG|sulfonamide|||GLOCIJKL_00048;qacEdelta1;ARG|multidrug|||GLOCIJKL_00049;aadA;ARG|aminoglycoside|||GLOCIJKL_00052;AAC(3)-IIa;ARG|aminoglycoside|||GLOCIJKL_00070;floR;ARG|multidrug|||GLOCIJKL_00073;tet(C);ARG|tetracycline|||GLOCIJKL_00074;tetR;ARG|t…
NZ_CP030301.1	|||CMGOCAIN_00051;merR;MRG|Mercury_(Hg)|||CMGOCAIN_00052;merT;MRG|Mercury_(Hg)|||CMGOCAIN_00053;merP;MRG|Mercury_(Hg)|||CMGOCAIN_00055;merA;MRG|Mercury_(Hg)|||CMGOCAIN_00056;merD;MRG|Mercury_(Hg)|||CMGOCAIN_00057;merE;MRG|Mercury_(Hg)	|||CMGOCAIN_00079;SHV-134;ARG|beta-lactam|||CMGOCAIN_00132;rmtB1;ARG|aminoglycoside|||CMGOCAIN_00138;fosA3;ARG|fosfomycin|||CMGOCAIN_00167;vgaC;ARG|macrolide-lincosamide-streptogramin
NZ_CP078039.1	|||FJHEGAMO_00067;merE;MRG|Mercury_(Hg)|||FJHEGAMO_00068;merD;MRG|Mercury_(Hg)|||FJHEGAMO_00069;merB;MRG|Mercury_(Hg)|||FJHEGAMO_00070;merA;MRG|Mercury_(Hg)|||FJHEGAMO_00071;merP;MRG|Mercury_(Hg)|||FJHEGAMO_00072;merT;MRG|Mercury_(Hg)|||FJHEGAMO_00073;merR;MRG|Mercury_(Hg)|||FJHEGAMO_00075;merP;MRG|Mercury_(Hg)|||FJHEGAMO_00077;merR1;MRG|Mercury_(Hg)	|||FJHEGAMO_00045;dfrA1;ARG|trimethoprim|||FJHEGAMO_00047;qacEdelta1;ARG|multidrug|||FJHEGAMO_00048;sul1;ARG|sulfonamide|||FJHEGAMO_00053;sul1;ARG|sulfonamide|||FJHEGAMO_00063;Mrx;ARG|macrolide-lincosamide-streptogramin
NZ_AP019387.1	|||EFHINJFM_00228;merR;MRG|Mercury_(Hg)|||EFHINJFM_00229;merT;MRG|Mercury_(Hg)|||EFHINJFM_00230;merP;MRG|Mercury_(Hg)	|||EFHINJFM_00113;tetR;ARG|tetracycline|||EFHINJFM_00115;tetC;ARG|tetracycline|||EFHINJFM_00116;tetD;ARG|tetracycline|||EFHINJFM_00219;blaIMP-1;ARG|beta-lactam|||EFHINJFM_00220;aac(6)-IIc;ARG|aminoglycoside|||EFHINJFM_00221;qacEdelta1;ARG|multidrug|||EFHINJFM_00222;sul1;ARG|sulfonamide
NZ_CP029943.1	|||HHFDGGKD_00121;merR;MRG|Mercury_(Hg)|||HHFDGGKD_00122;merT;MRG|Mercury_(Hg)|||HHFDGGKD_00123;merP;MRG|Mercury_(Hg)|||HHFDGGKD_00125;merA;MRG|Mercury_(Hg)|||HHFDGGKD_00126;merD;MRG|Mercury_(Hg)|||HHFDGGKD_00127;merE;MRG|Mercury_(Hg)	|||HHFDGGKD_00133;sul2;ARG|sulfonamide|||HHFDGGKD_00134;UN86_29535;ARG|aminoglycoside|||HHFDGGKD_00135;APH(6)-Id;ARG|aminoglycoside|||HHFDGGKD_00141;sul1;ARG|sulfonamide|||HHFDGGKD_00142;qacEdelta1;ARG|multidrug|||HHFDGGKD_00143;dfrA17;ARG|trimethoprim|||HHFDGGKD_00149;catI;ARG|chloramphenicol|||HHFDGGKD_00190;tetR;ARG|tetracycline|||HHFDGGKD_00191;tet(B);ARG|tetracycline|||HHFDGGKD_00192;tetC;AR…
NZ_CP026233.1	|||JGADPKBG_00146;merR;MRG|Mercury_(Hg)|||JGADPKBG_00147;merT;MRG|Mercury_(Hg)|||JGADPKBG_00148;merP;MRG|Mercury_(Hg)|||JGADPKBG_00149;merC;MRG|Mercury_(Hg)|||JGADPKBG_00150;merA;MRG|Mercury_(Hg)|||JGADPKBG_00151;merD;MRG|Mercury_(Hg)|||JGADPKBG_00152;merE;MRG|Mercury_(Hg)	|||JGADPKBG_00072;FOX-7;ARG|beta-lactam|||JGADPKBG_00160;sul1;ARG|sulfonamide|||JGADPKBG_00163;mphE;ARG|macrolide-lincosamide-streptogramin|||JGADPKBG_00164;msr(E);ARG|macrolide-lincosamide-streptogramin|||JGADPKBG_00167;sul1;ARG|sulfonamide|||JGADPKBG_00168;qacEdelta1;ARG|multidrug|||JGADPKBG_00169;catB3;ARG|chloramphenicol|||JGADPKBG_00170;ANT(2)-Ia;ARG|aminoglycoside|||JGADPKBG_00173;dfrA19;AR…
NZ_CP059429.1	|||CJNNICGH_00132;merE;MRG|Mercury_(Hg)|||CJNNICGH_00133;merD;MRG|Mercury_(Hg)|||CJNNICGH_00134;merA;MRG|Mercury_(Hg)|||CJNNICGH_00135;merC;MRG|Mercury_(Hg)|||CJNNICGH_00136;merP;MRG|Mercury_(Hg)|||CJNNICGH_00137;merT;MRG|Mercury_(Hg)|||CJNNICGH_00138;merR;MRG|Mercury_(Hg)|||CJNNICGH_00227;merE;MRG|Mercury_(Hg)|||CJNNICGH_00228;merD;MRG|Mercury_(Hg)|||CJNNICGH_00229;merA;MRG|Mercury_(Hg)|||CJNNIC…	|||CJNNICGH_00111;qacEdelta1;ARG|multidrug|||CJNNICGH_00112;sul1;ARG|sulfonamide|||CJNNICGH_00117;sul1;ARG|sulfonamide|||CJNNICGH_00120;dfrA19;ARG|trimethoprim|||CJNNICGH_00122;aadA;ARG|aminoglycoside|||CJNNICGH_00123;cmlA6;ARG|chloramphenicol|||CJNNICGH_00124;aadA1;ARG|aminoglycoside|||CJNNICGH_00125;qacEdelta1;ARG|multidrug|||CJNNICGH_00126;sul1;ARG|sulfonamide|||CJNNICGH_00140;tetR;ARG|tetracy…
NZ_LR025102.1	|||MHMEMKPC_00076;merE;MRG|Mercury_(Hg)|||MHMEMKPC_00077;merD;MRG|Mercury_(Hg)|||MHMEMKPC_00078;merA;MRG|Mercury_(Hg)|||MHMEMKPC_00080;merP;MRG|Mercury_(Hg)|||MHMEMKPC_00081;merT;MRG|Mercury_(Hg)|||MHMEMKPC_00082;merR;MRG|Mercury_(Hg)	|||MHMEMKPC_00006;vgaC;ARG|macrolide-lincosamide-streptogramin|||MHMEMKPC_00019;dfrA17;ARG|trimethoprim|||MHMEMKPC_00020;aadA5;ARG|aminoglycoside|||MHMEMKPC_00021;qacEdelta1;ARG|multidrug|||MHMEMKPC_00022;sul1;ARG|sulfonamide|||MHMEMKPC_00028;Mrx;ARG|macrolide-lincosamide-streptogramin|||MHMEMKPC_00070;sul2;ARG|sulfonamide|||MHMEMKPC_00071;APH(3)-Ib;ARG|aminoglycoside|||MHMEMKPC_00072;APH(6)-Id;A…
NZ_AP024764.1	|||HBJAMIAJ_00060;merE;MRG|Mercury_(Hg)|||HBJAMIAJ_00061;merD;MRG|Mercury_(Hg)|||HBJAMIAJ_00062;merA;MRG|Mercury_(Hg)	|||HBJAMIAJ_00067;vgaC;ARG|macrolide-lincosamide-streptogramin|||HBJAMIAJ_00074;AAC(6)-Ib7;ARG|aminoglycoside|||HBJAMIAJ_00097;cmlA6;ARG|chloramphenicol|||HBJAMIAJ_00098;aadA1;ARG|aminoglycoside|||HBJAMIAJ_00099;qacH;ARG|quinolone|||HBJAMIAJ_00103;AAC(3)-IV;ARG|aminoglycoside|||HBJAMIAJ_00105;aph(4)-Ia;ARG|aminoglycoside
NZ_JAJDSQ010000003.1	|||IFFPKOEH_00050;merE;MRG|Mercury_(Hg)|||IFFPKOEH_00051;merD;MRG|Mercury_(Hg)|||IFFPKOEH_00052;merA;MRG|Mercury_(Hg)|||IFFPKOEH_00054;merP;MRG|Mercury_(Hg)|||IFFPKOEH_00055;merT;MRG|Mercury_(Hg)|||IFFPKOEH_00056;merR;MRG|Mercury_(Hg)	|||IFFPKOEH_00033;sul2;ARG|sulfonamide|||IFFPKOEH_00041;catII;ARG|chloramphenicol|||IFFPKOEH_00044;tet(59);ARG|tetracycline|||IFFPKOEH_00063;AAC(3)-IIa;ARG|aminoglycoside|||IFFPKOEH_00066;Mrx;ARG|macrolide-lincosamide-streptogramin|||IFFPKOEH_00073;sul1;ARG|sulfonamide|||IFFPKOEH_00076;blaDHA-1;ARG|beta-lactam|||IFFPKOEH_00093;sul1;ARG|sulfonamide|||IFFPKOEH_00094;qacEdelta1;ARG|multidrug|||IFFPK…
NZ_CP052873.1	|||DOMEFFMK_00038;merE;MRG|Mercury_(Hg)|||DOMEFFMK_00039;merD;MRG|Mercury_(Hg)|||DOMEFFMK_00040;merA;MRG|Mercury_(Hg)|||DOMEFFMK_00041;merC;MRG|Mercury_(Hg)|||DOMEFFMK_00042;merP;MRG|Mercury_(Hg)|||DOMEFFMK_00043;merT;MRG|Mercury_(Hg)|||DOMEFFMK_00044;merR;MRG|Mercury_(Hg)	|||DOMEFFMK_00180;vgaC;ARG|macrolide-lincosamide-streptogramin
CP038855.1	|||PJMCDLFD_00110;PA0320;MRG|Cadmium_(Cd),_Mercury_(Hg)	|||PJMCDLFD_00070;yfbF;ARG|polymyxin|||PJMCDLFD_00071;yfbG;ARG|polymyxin
NZ_CP051442.1	|||PLBKIAMI_00106;merR;MRG|Mercury_(Hg)|||PLBKIAMI_00107;merT;MRG|Mercury_(Hg)|||PLBKIAMI_00108;merP;MRG|Mercury_(Hg)|||PLBKIAMI_00110;merA;MRG|Mercury_(Hg)|||PLBKIAMI_00111;merD;MRG|Mercury_(Hg)|||PLBKIAMI_00112;merE;MRG|Mercury_(Hg)	|||PLBKIAMI_00025;sul1;ARG|sulfonamide|||PLBKIAMI_00026;qacEdelta1;ARG|multidrug|||PLBKIAMI_00115;aadA1;ARG|aminoglycoside|||PLBKIAMI_00116;AAC(6)-Ib10;ARG|aminoglycoside|||PLBKIAMI_00123;tet(C);ARG|tetracycline
NZ_AP024757.1	|||LMILEFLI_00060;merE;MRG|Mercury_(Hg)|||LMILEFLI_00061;merD;MRG|Mercury_(Hg)|||LMILEFLI_00062;merA;MRG|Mercury_(Hg)	|||LMILEFLI_00056;blaTEM-1;ARG|beta-lactam|||LMILEFLI_00067;vgaC;ARG|macrolide-lincosamide-streptogramin|||LMILEFLI_00074;AAC(6)-Ib7;ARG|aminoglycoside|||LMILEFLI_00097;cmlA6;ARG|chloramphenicol|||LMILEFLI_00098;aadA;ARG|aminoglycoside|||LMILEFLI_00099;qacH;ARG|quinolone|||LMILEFLI_00103;AAC(3)-IV;ARG|aminoglycoside|||LMILEFLI_00105;aph(4)-Ia;ARG|aminoglycoside
NZ_CP069439.1	|||MFCJIFCG_00096;merE;MRG|Mercury_(Hg)|||MFCJIFCG_00097;merD;MRG|Mercury_(Hg)|||MFCJIFCG_00098;merA;MRG|Mercury_(Hg)|||MFCJIFCG_00100;merP;MRG|Mercury_(Hg)|||MFCJIFCG_00101;merT;MRG|Mercury_(Hg)|||MFCJIFCG_00102;merR;MRG|Mercury_(Hg)	|||MFCJIFCG_00083;dfrA17;ARG|trimethoprim|||MFCJIFCG_00084;aadA5;ARG|aminoglycoside|||MFCJIFCG_00085;qacEdelta1;ARG|multidrug|||MFCJIFCG_00086;sul1;ARG|sulfonamide|||MFCJIFCG_00091;Mrx;ARG|macrolide-lincosamide-streptogramin
NZ_LR890406.1	|||IJLKEEPC_00009;merR;MRG|Mercury_(Hg)|||IJLKEEPC_00010;merT;MRG|Mercury_(Hg)|||IJLKEEPC_00011;merP;MRG|Mercury_(Hg)|||IJLKEEPC_00013;merA;MRG|Mercury_(Hg)|||IJLKEEPC_00014;merD;MRG|Mercury_(Hg)|||IJLKEEPC_00015;merE;MRG|Mercury_(Hg)	|||IJLKEEPC_00019;tet(A);ARG|tetracycline|||IJLKEEPC_00020;tetR;ARG|tetracycline|||IJLKEEPC_00080;aac(3)-IIe;ARG|aminoglycoside|||IJLKEEPC_00083;Mrx;ARG|macrolide-lincosamide-streptogramin|||IJLKEEPC_00089;sul1;ARG|sulfonamide|||IJLKEEPC_00090;qacEdelta1;ARG|multidrug|||IJLKEEPC_00091;aadA5;ARG|aminoglycoside|||IJLKEEPC_00092;dfrA17;ARG|trimethoprim
NZ_CP059887.1	|||FOPMKFKA_00103;merE;MRG|Mercury_(Hg)|||FOPMKFKA_00104;merD;MRG|Mercury_(Hg)|||FOPMKFKA_00105;merA;MRG|Mercury_(Hg)|||FOPMKFKA_00106;merC;MRG|Mercury_(Hg)|||FOPMKFKA_00107;merP;MRG|Mercury_(Hg)|||FOPMKFKA_00108;merT;MRG|Mercury_(Hg)|||FOPMKFKA_00109;merR;MRG|Mercury_(Hg)	|||FOPMKFKA_00168;tet(59);ARG|tetracycline|||FOPMKFKA_00171;catII;ARG|chloramphenicol|||FOPMKFKA_00179;sul1;ARG|sulfonamide|||FOPMKFKA_00199;sul1;ARG|sulfonamide|||FOPMKFKA_00200;qacEdelta1;ARG|multidrug|||FOPMKFKA_00201;aadA16;ARG|aminoglycoside|||FOPMKFKA_00202;dfrA27;ARG|trimethoprim|||FOPMKFKA_00203;arr-3;ARG|rifamycin|||FOPMKFKA_00204;AAC(6)-Ib-cr;ARG|multidrug|||FOPMKFKA_00249;aph(3)-Ia;ARG…
NZ_LS999207.1	|||ECONKDKC_00088;merE;MRG|Mercury_(Hg)|||ECONKDKC_00089;merD;MRG|Mercury_(Hg)|||ECONKDKC_00090;merA;MRG|Mercury_(Hg)|||ECONKDKC_00092;merP;MRG|Mercury_(Hg)|||ECONKDKC_00093;merT;MRG|Mercury_(Hg)|||ECONKDKC_00094;merR;MRG|Mercury_(Hg)	|||ECONKDKC_00078;dfrA15;ARG|trimethoprim|||ECONKDKC_00079;AC88_5564;ARG|aminoglycoside|||ECONKDKC_00080;qacEdelta1;ARG|multidrug|||ECONKDKC_00081;sul1;ARG|sulfonamide
NZ_CP018689.1	|||OLPKPNBM_00012;merR;MRG|Mercury_(Hg)|||OLPKPNBM_00013;merT;MRG|Mercury_(Hg)|||OLPKPNBM_00014;merP;MRG|Mercury_(Hg)|||OLPKPNBM_00015;merA;MRG|Mercury_(Hg)|||OLPKPNBM_00016;merB;MRG|Mercury_(Hg)|||OLPKPNBM_00019;merE;MRG|Mercury_(Hg)	|||OLPKPNBM_00059;sul2;ARG|sulfonamide|||OLPKPNBM_00060;APH(3)-Ib;ARG|aminoglycoside|||OLPKPNBM_00061;APH(6)-Id;ARG|aminoglycoside|||OLPKPNBM_00063;tetR;ARG|tetracycline|||OLPKPNBM_00064;tet(C);ARG|tetracycline|||OLPKPNBM_00067;floR;ARG|multidrug|||OLPKPNBM_00075;sul1;ARG|sulfonamide|||OLPKPNBM_00076;qacEdelta1;ARG|multidrug|||OLPKPNBM_00077;AAC(6)-Ib10;ARG|aminoglycoside
NZ_CP011649.1	|||MNALHBOH_00026;merR;MRG|Mercury_(Hg)|||MNALHBOH_00028;merB;MRG|Mercury_(Hg)|||MNALHBOH_00029;merD;MRG|Mercury_(Hg)|||MNALHBOH_00030;merE;MRG|Mercury_(Hg)	|||MNALHBOH_00037;aadA1;ARG|aminoglycoside|||MNALHBOH_00038;qacEdelta1;ARG|multidrug|||MNALHBOH_00039;sul1;ARG|sulfonamide|||MNALHBOH_00067;tet(G);ARG|tetracycline|||MNALHBOH_00068;tetR;ARG|tetracycline|||MNALHBOH_00069;floR;ARG|multidrug
NZ_CP040806.1	|||COLGCAIG_00046;merE;MRG|Mercury_(Hg)|||COLGCAIG_00047;merD;MRG|Mercury_(Hg)|||COLGCAIG_00048;merA;MRG|Mercury_(Hg)|||COLGCAIG_00050;merP;MRG|Mercury_(Hg)|||COLGCAIG_00051;merT;MRG|Mercury_(Hg)|||COLGCAIG_00052;merR;MRG|Mercury_(Hg)	|||COLGCAIG_00001;tet(A);ARG|tetracycline|||COLGCAIG_00025;catI;ARG|chloramphenicol|||COLGCAIG_00036;sul2;ARG|sulfonamide|||COLGCAIG_00037;APH(3)-Ib;ARG|aminoglycoside|||COLGCAIG_00041;aph(3)-Ia;ARG|aminoglycoside|||COLGCAIG_00106;MCR-1.1;ARG|polymyxin|||COLGCAIG_00198;Mrx;ARG|macrolide-lincosamide-streptogramin|||COLGCAIG_00214;AAC(3)-IIa;ARG|aminoglycoside|||COLGCAIG_00224;sul1;ARG|sulfonamide|…
NC_022344.1	|||CONHKHEN_00549;merP;MRG|Mercury_(Hg)|||CONHKHEN_00569;merA;MRG|Mercury_(Hg)|||CONHKHEN_00571;merP;MRG|Mercury_(Hg)|||CONHKHEN_00572;merT;MRG|Mercury_(Hg)|||CONHKHEN_00573;merR;MRG|Mercury_(Hg)	|||CONHKHEN_00301;determinant of bleomycin resistance;ARG|vancomycin|||CONHKHEN_00517;AAC(6)-Ib9;ARG|aminoglycoside|||CONHKHEN_00518;catB8;ARG|chloramphenicol|||CONHKHEN_00519;OXA-10;ARG|beta-lactam|||CONHKHEN_00520;qacEdelta1;ARG|multidrug|||CONHKHEN_00521;sul1;ARG|sulfonamide|||CONHKHEN_00580;blaIMP-9;ARG|beta-lactam|||CONHKHEN_00581;AAC(6)-Ib9;ARG|aminoglycoside
NZ_CP022923.1	|||PDCGGKBH_00082;merE;MRG|Mercury_(Hg)|||PDCGGKBH_00083;merD;MRG|Mercury_(Hg)|||PDCGGKBH_00084;merA;MRG|Mercury_(Hg)	|||PDCGGKBH_00055;sul2;ARG|sulfonamide|||PDCGGKBH_00056;APH(3)-Ib;ARG|aminoglycoside|||PDCGGKBH_00057;APH(6)-Id;ARG|aminoglycoside|||PDCGGKBH_00062;dfrA14;ARG|trimethoprim|||PDCGGKBH_00069;tetR;ARG|tetracycline|||PDCGGKBH_00070;tet(A);ARG|tetracycline|||PDCGGKBH_00077;QnrB17;ARG|quinolone|||PDCGGKBH_00090;vgaC;ARG|macrolide-lincosamide-streptogramin
NZ_CP070159.1	|||KFKBFOLP_00099;merE;MRG|Mercury_(Hg)|||KFKBFOLP_00100;merD;MRG|Mercury_(Hg)|||KFKBFOLP_00101;merA;MRG|Mercury_(Hg)|||KFKBFOLP_00102;merF;MRG|Mercury_(Hg)|||KFKBFOLP_00103;merP;MRG|Mercury_(Hg)|||KFKBFOLP_00104;merT;MRG|Mercury_(Hg)|||KFKBFOLP_00105;merR;MRG|Mercury_(Hg)	|||KFKBFOLP_00011;tetR;ARG|tetracycline|||KFKBFOLP_00012;tet(A);ARG|tetracycline|||KFKBFOLP_00019;QnrB17;ARG|quinolone|||KFKBFOLP_00024;dfrA14;ARG|trimethoprim|||KFKBFOLP_00036;sul2;ARG|sulfonamide|||KFKBFOLP_00037;APH(3)-Ib;ARG|aminoglycoside|||KFKBFOLP_00038;APH(6)-Id;ARG|aminoglycoside|||KFKBFOLP_00049;AAC(6)-Ib-cr;ARG|multidrug|||KFKBFOLP_00050;OXA-1;ARG|beta-lactam|||KFKBFOLP_00051;catB3;ARG…
NZ_CM008909.1	|||ECKLLJJJ_00177;merR;MRG|Mercury_(Hg)|||ECKLLJJJ_00178;merT;MRG|Mercury_(Hg)|||ECKLLJJJ_00179;merP;MRG|Mercury_(Hg)|||ECKLLJJJ_00180;merC;MRG|Mercury_(Hg)|||ECKLLJJJ_00181;merA;MRG|Mercury_(Hg)|||ECKLLJJJ_00182;merD;MRG|Mercury_(Hg)|||ECKLLJJJ_00183;merE;MRG|Mercury_(Hg)	|||ECKLLJJJ_00005;SG71_24560;ARG|beta-lactam|||ECKLLJJJ_00009;aadA;ARG|aminoglycoside|||ECKLLJJJ_00010;qacEdelta1;ARG|multidrug|||ECKLLJJJ_00011;sul1;ARG|sulfonamide|||ECKLLJJJ_00018;qnrA9;ARG|quinolone|||ECKLLJJJ_00021;sul1;ARG|sulfonamide|||ECKLLJJJ_00024;dfrA19;ARG|trimethoprim|||ECKLLJJJ_00027;APH(3)-Ib;ARG|aminoglycoside|||ECKLLJJJ_00028;APH(6)-Id;ARG|aminoglycoside|||ECKLLJJJ_00033;MCR-9.1;…
NZ_AP023206.1	|||NDGLEMAD_00089;robA;MRG|Silver_(Ag),_Mercury_(Hg),_Cadmium_(Cd)	|||NDGLEMAD_00027;mdtM;ARG|multidrug|||NDGLEMAD_00145;KsgA;ARG|kasugamycin|||NDGLEMAD_00168;leuO;ARG|sulfonamide
NZ_CP070525.1	|||NKIDEJLC_00059;merE;MRG|Mercury_(Hg)|||NKIDEJLC_00060;merD;MRG|Mercury_(Hg)|||NKIDEJLC_00061;merA;MRG|Mercury_(Hg)|||NKIDEJLC_00084;merR;MRG|Mercury_(Hg)|||NKIDEJLC_00085;merT;MRG|Mercury_(Hg)|||NKIDEJLC_00086;merP;MRG|Mercury_(Hg)|||NKIDEJLC_00087;merC;MRG|Mercury_(Hg)|||NKIDEJLC_00088;merA;MRG|Mercury_(Hg)|||NKIDEJLC_00089;merD;MRG|Mercury_(Hg)|||NKIDEJLC_00090;merE;MRG|Mercury_(Hg)	|||NKIDEJLC_00067;vgaC;ARG|macrolide-lincosamide-streptogramin|||NKIDEJLC_00107;mphE;ARG|macrolide-lincosamide-streptogramin|||NKIDEJLC_00108;msr(E);ARG|macrolide-lincosamide-streptogramin
NZ_CP071442.1	|||EKOHIGMO_00079;merE;MRG|Mercury_(Hg)|||EKOHIGMO_00080;merD;MRG|Mercury_(Hg)|||EKOHIGMO_00081;merA;MRG|Mercury_(Hg)|||EKOHIGMO_00083;merP;MRG|Mercury_(Hg)|||EKOHIGMO_00084;merT;MRG|Mercury_(Hg)|||EKOHIGMO_00085;merR;MRG|Mercury_(Hg)	|||EKOHIGMO_00058;tet(A);ARG|tetracycline|||EKOHIGMO_00059;tetR;ARG|tetracycline|||EKOHIGMO_00069;APH(6)-Id;ARG|aminoglycoside|||EKOHIGMO_00070;APH(3)-Ib;ARG|aminoglycoside|||EKOHIGMO_00071;sul2;ARG|sulfonamide|||EKOHIGMO_00075;aph(3)-Ia;ARG|aminoglycoside
NZ_CP058213.1	|||JKKBMJGG_00115;merR;MRG|Mercury_(Hg)|||JKKBMJGG_00116;merT;MRG|Mercury_(Hg)|||JKKBMJGG_00117;merP;MRG|Mercury_(Hg)|||JKKBMJGG_00119;merA;MRG|Mercury_(Hg)|||JKKBMJGG_00120;merD;MRG|Mercury_(Hg)|||JKKBMJGG_00121;merE;MRG|Mercury_(Hg)	|||JKKBMJGG_00110;tetR;ARG|tetracycline|||JKKBMJGG_00111;tet(B);ARG|tetracycline|||JKKBMJGG_00125;aph(3)-Ia;ARG|aminoglycoside|||JKKBMJGG_00127;APH(6)-Id;ARG|aminoglycoside|||JKKBMJGG_00128;APH(3)-Ib;ARG|aminoglycoside|||JKKBMJGG_00129;sul2;ARG|sulfonamide|||JKKBMJGG_00136;Mrx;ARG|macrolide-lincosamide-streptogramin
NZ_VRSA01000004.1	|||ILGBOKHG_00022;merA;MRG|Mercury_(Hg)|||ILGBOKHG_00023;merD;MRG|Mercury_(Hg)|||ILGBOKHG_00024;merE;MRG|Mercury_(Hg)	|||ILGBOKHG_00017;vgaC;ARG|macrolide-lincosamide-streptogramin|||ILGBOKHG_00043;AAC(6)-Ib7;ARG|aminoglycoside
NZ_CP027357.1	|||OINJBECP_00002;merP;MRG|Mercury_(Hg)|||OINJBECP_00003;merT;MRG|Mercury_(Hg)|||OINJBECP_00004;merR;MRG|Mercury_(Hg)	|||OINJBECP_00005;tetR;ARG|tetracycline|||OINJBECP_00006;tet(A);ARG|tetracycline
NZ_CP031573.1	|||GMOGMKID_00165;merE;MRG|Mercury_(Hg)|||GMOGMKID_00166;merD;MRG|Mercury_(Hg)|||GMOGMKID_00167;merA;MRG|Mercury_(Hg)|||GMOGMKID_00169;merP;MRG|Mercury_(Hg)|||GMOGMKID_00170;merT;MRG|Mercury_(Hg)|||GMOGMKID_00171;merR;MRG|Mercury_(Hg)	|||GMOGMKID_00138;ANT(2)-Ia;ARG|aminoglycoside|||GMOGMKID_00139;qacEdelta1;ARG|multidrug|||GMOGMKID_00140;sul1;ARG|sulfonamide|||GMOGMKID_00143;sul1;ARG|sulfonamide|||GMOGMKID_00153;Mrx;ARG|macrolide-lincosamide-streptogramin|||GMOGMKID_00157;AC88_5564;ARG|aminoglycoside|||GMOGMKID_00158;dfrA15;ARG|trimethoprim|||GMOGMKID_00159;aac(6)-Il;ARG|aminoglycoside
NZ_CP047741.1	|||IHJHPOAP_00311;merR;MRG|Mercury_(Hg)|||IHJHPOAP_00312;merT;MRG|Mercury_(Hg)|||IHJHPOAP_00313;merP;MRG|Mercury_(Hg)|||IHJHPOAP_00315;merA;MRG|Mercury_(Hg)|||IHJHPOAP_00316;merD;MRG|Mercury_(Hg)|||IHJHPOAP_00317;merE;MRG|Mercury_(Hg)	|||IHJHPOAP_00084;ACC-1;ARG|beta-lactam|||IHJHPOAP_00099;sul1;ARG|sulfonamide|||IHJHPOAP_00101;APH(6)-Id;ARG|aminoglycoside|||IHJHPOAP_00102;APH(3)-Ib;ARG|aminoglycoside|||IHJHPOAP_00159;MCR-9.1;ARG|polymyxin|||IHJHPOAP_00325;sul1;ARG|sulfonamide|||IHJHPOAP_00326;qacEdelta1;ARG|multidrug|||IHJHPOAP_00327;AC88_5564;ARG|aminoglycoside|||IHJHPOAP_00328;EreA;ARG|macrolide-lincosamide-streptogramin|||…
NZ_CP067313.1	|||JFPGPNEA_00032;merR;MRG|Mercury_(Hg)|||JFPGPNEA_00065;merE;MRG|Mercury_(Hg)|||JFPGPNEA_00066;merD;MRG|Mercury_(Hg)|||JFPGPNEA_00067;merA;MRG|Mercury_(Hg)|||JFPGPNEA_00069;merP;MRG|Mercury_(Hg)	|||JFPGPNEA_00012;TEM-135;ARG|beta-lactam|||JFPGPNEA_00019;aph(6)-Id;ARG|aminoglycoside|||JFPGPNEA_00020;str;ARG|aminoglycoside|||JFPGPNEA_00021;sul2;ARG|sulfonamide|||JFPGPNEA_00026;dfrA14;ARG|trimethoprim|||JFPGPNEA_00074;tetR;ARG|tetracycline|||JFPGPNEA_00075;tet(A);ARG|tetracycline
AP022381.1	|||KMBOGPEJ_00215;merE;MRG|Mercury_(Hg)|||KMBOGPEJ_00216;merD;MRG|Mercury_(Hg)|||KMBOGPEJ_00217;merA;MRG|Mercury_(Hg)|||KMBOGPEJ_00219;merP;MRG|Mercury_(Hg)|||KMBOGPEJ_00220;merT;MRG|Mercury_(Hg)|||KMBOGPEJ_00221;merR;MRG|Mercury_(Hg)	|||KMBOGPEJ_00146;blaGES-24;ARG|beta-lactam|||KMBOGPEJ_00147;blaGES-24;ARG|beta-lactam|||KMBOGPEJ_00148;aadA2;ARG|aminoglycoside|||KMBOGPEJ_00149;aphE;ARG|aminoglycoside|||KMBOGPEJ_00150;APH(6)-Id;ARG|aminoglycoside|||KMBOGPEJ_00185;blaGES-24;ARG|beta-lactam|||KMBOGPEJ_00186;blaGES-24;ARG|beta-lactam|||KMBOGPEJ_00187;aadA2;ARG|aminoglycoside|||KMBOGPEJ_00188;aphE;ARG|aminoglycoside|||KMBOGPEJ_001…
LR890216.1	|||NKDOEOBB_00105;merE;MRG|Mercury_(Hg)|||NKDOEOBB_00106;merD;MRG|Mercury_(Hg)|||NKDOEOBB_00107;merA;MRG|Mercury_(Hg)|||NKDOEOBB_00108;merC;MRG|Mercury_(Hg)|||NKDOEOBB_00109;merP;MRG|Mercury_(Hg)|||NKDOEOBB_00110;merT;MRG|Mercury_(Hg)|||NKDOEOBB_00111;merR;MRG|Mercury_(Hg)	|||NKDOEOBB_00131;MCR-9.1;ARG|polymyxin|||NKDOEOBB_00239;tet(59);ARG|tetracycline|||NKDOEOBB_00242;catII;ARG|chloramphenicol|||NKDOEOBB_00247;APH(6)-Id;ARG|aminoglycoside|||NKDOEOBB_00248;APH(3)-Ib;ARG|aminoglycoside|||NKDOEOBB_00251;dfrA19;ARG|trimethoprim|||NKDOEOBB_00254;sul1;ARG|sulfonamide|||NKDOEOBB_00261;SG71_24560;ARG|beta-lactam|||NKDOEOBB_00269;catII;ARG|chloramphenicol
NZ_CP084877.1	|||FNOGFJJN_00105;merR;MRG|Mercury_(Hg)|||FNOGFJJN_00106;merT;MRG|Mercury_(Hg)|||FNOGFJJN_00107;merP;MRG|Mercury_(Hg)|||FNOGFJJN_00108;merF;MRG|Mercury_(Hg)|||FNOGFJJN_00109;merA;MRG|Mercury_(Hg)|||FNOGFJJN_00110;merD;MRG|Mercury_(Hg)|||FNOGFJJN_00111;merE;MRG|Mercury_(Hg)	|||FNOGFJJN_00102;qacEdelta1;ARG|multidrug|||FNOGFJJN_00103;sul1;ARG|sulfonamide
NZ_CP026206.1	|||FHNGMMOC_00018;merE;MRG|Mercury_(Hg)|||FHNGMMOC_00019;merD;MRG|Mercury_(Hg)|||FHNGMMOC_00020;merA;MRG|Mercury_(Hg)|||FHNGMMOC_00022;merP;MRG|Mercury_(Hg)|||FHNGMMOC_00023;merT;MRG|Mercury_(Hg)|||FHNGMMOC_00024;merR;MRG|Mercury_(Hg)	|||FHNGMMOC_00187;vgaC;ARG|macrolide-lincosamide-streptogramin
NZ_CP007558.1	|||KIAILAFJ_00279;merE;MRG|Mercury_(Hg)|||KIAILAFJ_00280;merD;MRG|Mercury_(Hg)|||KIAILAFJ_00281;merA;MRG|Mercury_(Hg)|||KIAILAFJ_00282;merC;MRG|Mercury_(Hg)|||KIAILAFJ_00283;merP;MRG|Mercury_(Hg)|||KIAILAFJ_00284;merT;MRG|Mercury_(Hg)|||KIAILAFJ_00285;merR;MRG|Mercury_(Hg)	|||KIAILAFJ_00077;dfrA14;ARG|trimethoprim|||KIAILAFJ_00202;ANT(2)-Ia;ARG|aminoglycoside|||KIAILAFJ_00203;qacEdelta1;ARG|multidrug|||KIAILAFJ_00204;sul1;ARG|sulfonamide|||KIAILAFJ_00207;msr(E);ARG|macrolide-lincosamide-streptogramin|||KIAILAFJ_00208;mphE;ARG|macrolide-lincosamide-streptogramin|||KIAILAFJ_00211;sul1;ARG|sulfonamide|||KIAILAFJ_00266;AAC(3)-Ia;ARG|aminoglycoside|||KIAILAFJ_00267;qacE…
NZ_CP053738.1	|||OHJEHMNH_00015;merR;MRG|Mercury_(Hg)|||OHJEHMNH_00016;merT;MRG|Mercury_(Hg)|||OHJEHMNH_00017;merP;MRG|Mercury_(Hg)|||OHJEHMNH_00019;merA;MRG|Mercury_(Hg)|||OHJEHMNH_00020;merD;MRG|Mercury_(Hg)|||OHJEHMNH_00021;merE;MRG|Mercury_(Hg)	|||OHJEHMNH_00030;sul3;ARG|sulfonamide|||OHJEHMNH_00032;qacH;ARG|quinolone|||OHJEHMNH_00033;aadA1;ARG|aminoglycoside|||OHJEHMNH_00034;cmlA6;ARG|chloramphenicol|||OHJEHMNH_00036;dfrA12;ARG|trimethoprim|||OHJEHMNH_00042;tetR;ARG|tetracycline|||OHJEHMNH_00043;tet(C);ARG|tetracycline
NZ_CP067381.1	|||JFPGHNFH_00276;merR;MRG|Mercury_(Hg)|||JFPGHNFH_00277;merT;MRG|Mercury_(Hg)|||JFPGHNFH_00278;merP;MRG|Mercury_(Hg)|||JFPGHNFH_00280;merA;MRG|Mercury_(Hg)|||JFPGHNFH_00281;merD;MRG|Mercury_(Hg)|||JFPGHNFH_00282;merE;MRG|Mercury_(Hg)	|||JFPGHNFH_00084;ACC-1;ARG|beta-lactam|||JFPGHNFH_00099;sul1;ARG|sulfonamide|||JFPGHNFH_00101;APH(6)-Id;ARG|aminoglycoside|||JFPGHNFH_00102;APH(3)-Ib;ARG|aminoglycoside|||JFPGHNFH_00162;MCR-9.1;ARG|polymyxin|||JFPGHNFH_00290;sul1;ARG|sulfonamide|||JFPGHNFH_00291;qacEdelta1;ARG|multidrug|||JFPGHNFH_00292;AC88_5564;ARG|aminoglycoside|||JFPGHNFH_00300;catI;ARG|chloramphenicol
NZ_AP019384.1	|||CCEJCNJM_00102;merD;MRG|Mercury_(Hg)|||CCEJCNJM_00103;merA;MRG|Mercury_(Hg)|||CCEJCNJM_00105;merP;MRG|Mercury_(Hg)|||CCEJCNJM_00106;merT;MRG|Mercury_(Hg)|||CCEJCNJM_00107;merR;MRG|Mercury_(Hg)|||CCEJCNJM_00120;merR;MRG|Mercury_(Hg)|||CCEJCNJM_00121;merT;MRG|Mercury_(Hg)|||CCEJCNJM_00122;merP;MRG|Mercury_(Hg)|||CCEJCNJM_00123;merC;MRG|Mercury_(Hg)|||CCEJCNJM_00124;merA;MRG|Mercury_(Hg)|||CCEJCN…	|||CCEJCNJM_00131;sul1;ARG|sulfonamide|||CCEJCNJM_00132;qacEdelta1;ARG|multidrug|||CCEJCNJM_00135;sul1;ARG|sulfonamide|||CCEJCNJM_00136;qacEdelta1;ARG|multidrug|||CCEJCNJM_00138;aac(6)-Ia;ARG|aminoglycoside|||CCEJCNJM_00139;blaIMP-1;ARG|beta-lactam
NZ_CP021741.1	|||HKFNMPMD_00097;merD;MRG|Mercury_(Hg)|||HKFNMPMD_00098;merA;MRG|Mercury_(Hg)|||HKFNMPMD_00099;merC;MRG|Mercury_(Hg)|||HKFNMPMD_00100;merP;MRG|Mercury_(Hg)|||HKFNMPMD_00101;merT;MRG|Mercury_(Hg)|||HKFNMPMD_00102;merR;MRG|Mercury_(Hg)	|||HKFNMPMD_00082;dfrA15;ARG|trimethoprim|||HKFNMPMD_00083;AC88_5564;ARG|aminoglycoside|||HKFNMPMD_00084;qacEdelta1;ARG|multidrug|||HKFNMPMD_00085;sul1;ARG|sulfonamide
NZ_AP025036.1	|||GAFCNBGO_00008;merD;MRG|Mercury_(Hg)|||GAFCNBGO_00009;merA;MRG|Mercury_(Hg)|||GAFCNBGO_00010;merC;MRG|Mercury_(Hg)|||GAFCNBGO_00011;merP;MRG|Mercury_(Hg)|||GAFCNBGO_00012;merT;MRG|Mercury_(Hg)|||GAFCNBGO_00013;merR;MRG|Mercury_(Hg)	|||GAFCNBGO_00005;catII;ARG|chloramphenicol|||GAFCNBGO_00051;BRP(MBL);ARG|vancomycin|||GAFCNBGO_00105;rmtB1;ARG|aminoglycoside|||GAFCNBGO_00111;AAC(3)-IIa;ARG|aminoglycoside|||GAFCNBGO_00158;AAC(6)-Ib-cr;ARG|multidrug|||GAFCNBGO_00159;OXA-1;ARG|beta-lactam|||GAFCNBGO_00160;catB3;ARG|chloramphenicol|||GAFCNBGO_00161;arr-3;ARG|rifamycin|||GAFCNBGO_00162;qacEdelta1;ARG|multidrug|||GAFCNBGO_00163;sul…
NZ_CP019356.1	|||OJKOLPHM_00273;merE;MRG|Mercury_(Hg)|||OJKOLPHM_00274;merD;MRG|Mercury_(Hg)|||OJKOLPHM_00275;merA;MRG|Mercury_(Hg)|||OJKOLPHM_00277;merP;MRG|Mercury_(Hg)|||OJKOLPHM_00278;merT;MRG|Mercury_(Hg)|||OJKOLPHM_00279;merR;MRG|Mercury_(Hg)	|||OJKOLPHM_00141;oqxA;ARG|quinolone|||OJKOLPHM_00142;oqxB;ARG|multidrug|||OJKOLPHM_00195;sul1;ARG|sulfonamide|||OJKOLPHM_00196;qacEdelta1;ARG|multidrug|||OJKOLPHM_00198;dfrA12;ARG|trimethoprim|||OJKOLPHM_00203;tetR;ARG|tetracycline|||OJKOLPHM_00204;tet(A);ARG|tetracycline|||OJKOLPHM_00245;MCR-1.1;ARG|polymyxin|||OJKOLPHM_00259;cmlA6;ARG|chloramphenicol|||OJKOLPHM_00260;aadA1;ARG|aminoglycoside||…
NZ_CP061512.1	|||HEADKMNH_00115;merE;MRG|Mercury_(Hg)|||HEADKMNH_00116;merD;MRG|Mercury_(Hg)|||HEADKMNH_00117;merA;MRG|Mercury_(Hg)|||HEADKMNH_00118;merC;MRG|Mercury_(Hg)|||HEADKMNH_00119;merP;MRG|Mercury_(Hg)|||HEADKMNH_00120;merT;MRG|Mercury_(Hg)|||HEADKMNH_00121;merR;MRG|Mercury_(Hg)	|||HEADKMNH_00104;qacEdelta1;ARG|multidrug|||HEADKMNH_00105;sul1;ARG|sulfonamide|||HEADKMNH_00110;sul1;ARG|sulfonamide|||HEADKMNH_00134;tetR;ARG|tetracycline|||HEADKMNH_00135;tet(A);ARG|tetracycline|||HEADKMNH_00140;AAC(6)-Ib10;ARG|aminoglycoside|||HEADKMNH_00148;SG71_24560;ARG|beta-lactam|||HEADKMNH_00157;catI;ARG|chloramphenicol|||HEADKMNH_00160;dfrA16;ARG|trimethoprim|||HEADKMNH_00162;sul1;ARG…
NZ_AP025167.1	|||DMFODPKN_00359;merR;MRG|Mercury_(Hg)	|||DMFODPKN_00187;NmcR;ARG|beta-lactam|||DMFODPKN_00195;dfrA1;ARG|trimethoprim|||DMFODPKN_00197;qacEdelta1;ARG|multidrug|||DMFODPKN_00198;sul1;ARG|sulfonamide|||DMFODPKN_00205;msr(E);ARG|macrolide-lincosamide-streptogramin|||DMFODPKN_00206;mphE;ARG|macrolide-lincosamide-streptogramin|||DMFODPKN_00230;Mrx;ARG|macrolide-lincosamide-streptogramin|||DMFODPKN_00233;fosA3;ARG|fosfomycin|||DMFODPKN_0026…
NZ_CP042495.1	|||ANCNBFPH_00174;merE;MRG|Mercury_(Hg)|||ANCNBFPH_00175;merD;MRG|Mercury_(Hg)|||ANCNBFPH_00176;merA;MRG|Mercury_(Hg)|||ANCNBFPH_00177;merC;MRG|Mercury_(Hg)|||ANCNBFPH_00178;merP;MRG|Mercury_(Hg)|||ANCNBFPH_00179;merT;MRG|Mercury_(Hg)|||ANCNBFPH_00180;merR;MRG|Mercury_(Hg)	|||ANCNBFPH_00057;vgaC;ARG|macrolide-lincosamide-streptogramin|||ANCNBFPH_00099;vgaC;ARG|macrolide-lincosamide-streptogramin
NZ_AP018797.1	|||GFEOABEG_00025;merE;MRG|Mercury_(Hg)|||GFEOABEG_00026;merD;MRG|Mercury_(Hg)|||GFEOABEG_00027;merA;MRG|Mercury_(Hg)|||GFEOABEG_00029;merP;MRG|Mercury_(Hg)|||GFEOABEG_00030;merT;MRG|Mercury_(Hg)|||GFEOABEG_00031;merR;MRG|Mercury_(Hg)	|||GFEOABEG_00017;sul2;ARG|sulfonamide|||GFEOABEG_00018;APH(3)-Ib;ARG|aminoglycoside|||GFEOABEG_00019;APH(6)-Id;ARG|aminoglycoside|||GFEOABEG_00021;aph(3)-Ia;ARG|aminoglycoside|||GFEOABEG_00033;tetR;ARG|tetracycline|||GFEOABEG_00034;tet(A);ARG|tetracycline
CP071069.1	|||BAMNCJAK_00182;merE;MRG|Mercury_(Hg)|||BAMNCJAK_00183;merD;MRG|Mercury_(Hg)|||BAMNCJAK_00184;merA;MRG|Mercury_(Hg)|||BAMNCJAK_00186;merP;MRG|Mercury_(Hg)|||BAMNCJAK_00187;merT;MRG|Mercury_(Hg)	|||BAMNCJAK_00028;AAC(6)-Ib-cr;ARG|multidrug|||BAMNCJAK_00029;OXA-1;ARG|beta-lactam|||BAMNCJAK_00030;catB3;ARG|chloramphenicol|||BAMNCJAK_00033;tetR;ARG|tetracycline|||BAMNCJAK_00034;tet(C);ARG|tetracycline|||BAMNCJAK_00037;floR;ARG|multidrug|||BAMNCJAK_00045;dfrA14;ARG|trimethoprim|||BAMNCJAK_00060;APH(6)-Id;ARG|aminoglycoside|||BAMNCJAK_00061;APH(3)-Ib;ARG|aminoglycoside|||BAMNCJAK_00062;sul2;A…
NZ_CP079764.1	|||CGLAKIBD_00099;merR;MRG|Mercury_(Hg)|||CGLAKIBD_00100;merT;MRG|Mercury_(Hg)|||CGLAKIBD_00101;merP;MRG|Mercury_(Hg)|||CGLAKIBD_00102;merC;MRG|Mercury_(Hg)|||CGLAKIBD_00103;merA;MRG|Mercury_(Hg)|||CGLAKIBD_00104;merD;MRG|Mercury_(Hg)|||CGLAKIBD_00105;merE;MRG|Mercury_(Hg)	|||CGLAKIBD_00002;floR;ARG|multidrug|||CGLAKIBD_00023;AAC(3)-IIa;ARG|aminoglycoside|||CGLAKIBD_00026;tetR;ARG|tetracycline|||CGLAKIBD_00027;tet(A);ARG|tetracycline|||CGLAKIBD_00053;sul1;ARG|sulfonamide|||CGLAKIBD_00055;qnrB52;ARG|quinolone|||CGLAKIBD_00059;sul1;ARG|sulfonamide|||CGLAKIBD_00060;qacEdelta1;ARG|multidrug|||CGLAKIBD_00061;aadA16;ARG|aminoglycoside|||CGLAKIBD_00064;AAC(6)-Ib-cr;ARG|mu…
NZ_CP017852.1	|||BGGIMBGM_00024;merE;MRG|Mercury_(Hg)|||BGGIMBGM_00025;merD;MRG|Mercury_(Hg)|||BGGIMBGM_00026;merA;MRG|Mercury_(Hg)|||BGGIMBGM_00028;merP;MRG|Mercury_(Hg)|||BGGIMBGM_00029;merT;MRG|Mercury_(Hg)|||BGGIMBGM_00030;merR;MRG|Mercury_(Hg)	|||BGGIMBGM_00003;blaTEM-215;ARG|beta-lactam|||BGGIMBGM_00017;Mrx;ARG|macrolide-lincosamide-streptogramin|||BGGIMBGM_00020;aph(3)-Ia;ARG|aminoglycoside
NZ_AP019382.1	|||BOCBFDJI_00094;merP;MRG|Mercury_(Hg)|||BOCBFDJI_00095;merT;MRG|Mercury_(Hg)|||BOCBFDJI_00096;merR;MRG|Mercury_(Hg)	|||BOCBFDJI_00102;sul1;ARG|sulfonamide|||BOCBFDJI_00103;qacEdelta1;ARG|multidrug|||BOCBFDJI_00104;aac(6)-IIc;ARG|aminoglycoside|||BOCBFDJI_00105;blaIMP-1;ARG|beta-lactam|||BOCBFDJI_00176;SK35_04809;ARG|aminoglycoside|||BOCBFDJI_00214;QnrB43;ARG|quinolone|||BOCBFDJI_00261;tetD;ARG|tetracycline|||BOCBFDJI_00262;tetC;ARG|tetracycline|||BOCBFDJI_00264;tetR;ARG|tetracycline
NZ_AP024767.1	|||AODPIBGP_00061;merE;MRG|Mercury_(Hg)|||AODPIBGP_00062;merD;MRG|Mercury_(Hg)|||AODPIBGP_00063;merA;MRG|Mercury_(Hg)	|||AODPIBGP_00057;TEM-104;ARG|beta-lactam|||AODPIBGP_00068;vgaC;ARG|macrolide-lincosamide-streptogramin|||AODPIBGP_00075;AAC(6)-Ib7;ARG|aminoglycoside|||AODPIBGP_00101;cmlA6;ARG|chloramphenicol|||AODPIBGP_00102;aadA;ARG|aminoglycoside|||AODPIBGP_00103;qacH;ARG|quinolone|||AODPIBGP_00107;AAC(3)-IV;ARG|aminoglycoside
NZ_CP075473.1	|||KBCDDCMK_00015;merA;MRG|Mercury_(Hg)|||KBCDDCMK_00017;merP;MRG|Mercury_(Hg)|||KBCDDCMK_00018;merT;MRG|Mercury_(Hg)	|||KBCDDCMK_00008;sul3;ARG|sulfonamide|||KBCDDCMK_00084;tetM;ARG|tetracycline|||KBCDDCMK_00093;tetR;ARG|tetracycline|||KBCDDCMK_00094;tet(C);ARG|tetracycline|||KBCDDCMK_00101;floR;ARG|multidrug|||KBCDDCMK_00119;Tet(X4);ARG|multidrug|||KBCDDCMK_00139;Tet(X4);ARG|multidrug|||KBCDDCMK_00159;Tet(X4);ARG|multidrug|||KBCDDCMK_00179;Tet(X4);ARG|multidrug|||KBCDDCMK_00199;Tet(X4);ARG|multidrug|||KBCDDCMK…
NZ_CP045264.1	|||KNOGIAHO_00089;merE;MRG|Mercury_(Hg)|||KNOGIAHO_00090;merD;MRG|Mercury_(Hg)|||KNOGIAHO_00091;merA;MRG|Mercury_(Hg)|||KNOGIAHO_00093;merP;MRG|Mercury_(Hg)|||KNOGIAHO_00094;merT;MRG|Mercury_(Hg)|||KNOGIAHO_00095;merR;MRG|Mercury_(Hg)	|||KNOGIAHO_00013;fosA3;ARG|fosfomycin|||KNOGIAHO_00022;rmtB1;ARG|aminoglycoside|||KNOGIAHO_00072;SHV-134;ARG|beta-lactam|||KNOGIAHO_00101;vgaC;ARG|macrolide-lincosamide-streptogramin|||KNOGIAHO_00157;catII;ARG|chloramphenicol
NZ_CP084494.1	|||DBCDIILJ_00096;merE;MRG|Mercury_(Hg)|||DBCDIILJ_00097;merD;MRG|Mercury_(Hg)|||DBCDIILJ_00098;merA;MRG|Mercury_(Hg)|||DBCDIILJ_00100;merP;MRG|Mercury_(Hg)|||DBCDIILJ_00101;merT;MRG|Mercury_(Hg)|||DBCDIILJ_00102;merR;MRG|Mercury_(Hg)	|||DBCDIILJ_00015;fosA3;ARG|fosfomycin|||DBCDIILJ_00021;rmtB1;ARG|aminoglycoside|||DBCDIILJ_00081;SHV-134;ARG|beta-lactam|||DBCDIILJ_00109;vgaC;ARG|macrolide-lincosamide-streptogramin
NZ_LN868945.1	|||MPCDBJFB_00007;dsbA;MRG|Cadmium_(Cd),_Zinc_(Zn),_Mercury_(Hg)	|||MPCDBJFB_00071;cpxA;ARG|multidrug|||MPCDBJFB_00072;CpxR;ARG|multidrug
NZ_CP041083.1	|||GLOOOAFI_00141;merT;MRG|Mercury_(Hg)|||GLOOOAFI_00142;merP;MRG|Mercury_(Hg)|||GLOOOAFI_00144;merA;MRG|Mercury_(Hg)|||GLOOOAFI_00145;merD;MRG|Mercury_(Hg)|||GLOOOAFI_00146;merE;MRG|Mercury_(Hg)	|||GLOOOAFI_00040;floR;ARG|multidrug|||GLOOOAFI_00043;tet(C);ARG|tetracycline|||GLOOOAFI_00044;tetR;ARG|tetracycline|||GLOOOAFI_00046;APH(6)-Id;ARG|aminoglycoside|||GLOOOAFI_00047;APH(3)-Ib;ARG|aminoglycoside|||GLOOOAFI_00048;sul2;ARG|sulfonamide|||GLOOOAFI_00086;CMY-16;ARG|beta-lactam|||GLOOOAFI_00162;mphE;ARG|macrolide-lincosamide-streptogramin|||GLOOOAFI_00163;msr(E);ARG|macrolide-lincosamide-…
NZ_LR130565.1	|||NDEGKGOE_00065;merE;MRG|Mercury_(Hg)|||NDEGKGOE_00066;merD;MRG|Mercury_(Hg)|||NDEGKGOE_00067;merA;MRG|Mercury_(Hg)|||NDEGKGOE_00069;merP;MRG|Mercury_(Hg)|||NDEGKGOE_00070;merT;MRG|Mercury_(Hg)|||NDEGKGOE_00071;merR;MRG|Mercury_(Hg)	|||NDEGKGOE_00059;sul2;ARG|sulfonamide|||NDEGKGOE_00060;APH(3)-Ib;ARG|aminoglycoside|||NDEGKGOE_00061;APH(6)-Id;ARG|aminoglycoside
NZ_CP063464.1	|||AFOGLCBH_00074;merE;MRG|Mercury_(Hg)|||AFOGLCBH_00075;merD;MRG|Mercury_(Hg)|||AFOGLCBH_00076;merA;MRG|Mercury_(Hg)|||AFOGLCBH_00078;merP;MRG|Mercury_(Hg)|||AFOGLCBH_00079;merT;MRG|Mercury_(Hg)|||AFOGLCBH_00080;merR;MRG|Mercury_(Hg)	|||AFOGLCBH_00060;sul2;ARG|sulfonamide|||AFOGLCBH_00061;APH(3)-Ib;ARG|aminoglycoside|||AFOGLCBH_00064;dfrA15;ARG|trimethoprim|||AFOGLCBH_00065;AC88_5564;ARG|aminoglycoside|||AFOGLCBH_00066;qacEdelta1;ARG|multidrug|||AFOGLCBH_00067;sul1;ARG|sulfonamide|||AFOGLCBH_00082;tetR;ARG|tetracycline|||AFOGLCBH_00083;tet(A);ARG|tetracycline
NZ_CP029935.1	|||HGLKKOFP_00125;merR;MRG|Mercury_(Hg)|||HGLKKOFP_00126;merT;MRG|Mercury_(Hg)|||HGLKKOFP_00127;merP;MRG|Mercury_(Hg)|||HGLKKOFP_00129;merA;MRG|Mercury_(Hg)|||HGLKKOFP_00130;merD;MRG|Mercury_(Hg)|||HGLKKOFP_00131;merE;MRG|Mercury_(Hg)	|||HGLKKOFP_00137;sul2;ARG|sulfonamide|||HGLKKOFP_00138;UN86_29535;ARG|aminoglycoside|||HGLKKOFP_00139;APH(6)-Id;ARG|aminoglycoside|||HGLKKOFP_00145;sul1;ARG|sulfonamide|||HGLKKOFP_00146;qacEdelta1;ARG|multidrug|||HGLKKOFP_00147;dfrA17;ARG|trimethoprim|||HGLKKOFP_00153;catI;ARG|chloramphenicol|||HGLKKOFP_00196;tetR;ARG|tetracycline|||HGLKKOFP_00197;tet(B);ARG|tetracycline|||HGLKKOFP_00198;tetC;AR…
NZ_CP085727.1	|||ECPFIEJG_00268;merR;MRG|Mercury_(Hg)|||ECPFIEJG_00269;merT;MRG|Mercury_(Hg)|||ECPFIEJG_00270;merP;MRG|Mercury_(Hg)|||ECPFIEJG_00271;merC;MRG|Mercury_(Hg)|||ECPFIEJG_00272;merA;MRG|Mercury_(Hg)|||ECPFIEJG_00273;merD;MRG|Mercury_(Hg)|||ECPFIEJG_00274;merE;MRG|Mercury_(Hg)	|||ECPFIEJG_00217;aph(3)-Ia;ARG|aminoglycoside|||ECPFIEJG_00250;MCR-9.1;ARG|polymyxin|||ECPFIEJG_00253;catII;ARG|chloramphenicol|||ECPFIEJG_00279;sul1;ARG|sulfonamide|||ECPFIEJG_00280;qacEdelta1;ARG|multidrug|||ECPFIEJG_00281;aadA1;ARG|aminoglycoside|||ECPFIEJG_00282;cmlA6;ARG|chloramphenicol|||ECPFIEJG_00283;aadA;ARG|aminoglycoside|||ECPFIEJG_00285;dfrA19;ARG|trimethoprim|||ECPFIEJG_00288;sul1;A…
NZ_CP060135.1	|||MICNODPA_00042;merE;MRG|Mercury_(Hg)|||MICNODPA_00043;merD;MRG|Mercury_(Hg)|||MICNODPA_00044;merA;MRG|Mercury_(Hg)|||MICNODPA_00046;merP;MRG|Mercury_(Hg)|||MICNODPA_00047;merT;MRG|Mercury_(Hg)|||MICNODPA_00048;merR;MRG|Mercury_(Hg)|||MICNODPA_00072;merT;MRG|Mercury_(Hg)|||MICNODPA_00073;merR;MRG|Mercury_(Hg)	|||MICNODPA_00015;tet(A);ARG|tetracycline|||MICNODPA_00016;tetR;ARG|tetracycline|||MICNODPA_00025;floR;ARG|multidrug|||MICNODPA_00028;tet(C);ARG|tetracycline|||MICNODPA_00029;tetR;ARG|tetracycline|||MICNODPA_00031;APH(6)-Id;ARG|aminoglycoside|||MICNODPA_00033;sul2;ARG|sulfonamide|||MICNODPA_00038;catII;ARG|chloramphenicol|||MICNODPA_00054;AAC(3)-IIa;ARG|aminoglycoside|||MICNODPA_00057;AAC(6)-Ib-c…
NZ_CP042519.1	|||LPNDHLJL_00073;merR;MRG|Mercury_(Hg)|||LPNDHLJL_00074;merT;MRG|Mercury_(Hg)|||LPNDHLJL_00075;merP;MRG|Mercury_(Hg)|||LPNDHLJL_00076;merC;MRG|Mercury_(Hg)|||LPNDHLJL_00077;merA;MRG|Mercury_(Hg)|||LPNDHLJL_00078;merD;MRG|Mercury_(Hg)|||LPNDHLJL_00079;merE;MRG|Mercury_(Hg)	|||LPNDHLJL_00023;catB3;ARG|chloramphenicol|||LPNDHLJL_00024;OXA-10;ARG|beta-lactam|||LPNDHLJL_00025;aadA;ARG|aminoglycoside|||LPNDHLJL_00027;blaVEB-3;ARG|beta-lactam|||LPNDHLJL_00034;AAC(6)-Ib-cr;ARG|multidrug|||LPNDHLJL_00036;catB3;ARG|chloramphenicol|||LPNDHLJL_00037;arr-3;ARG|rifamycin|||LPNDHLJL_00038;qacEdelta1;ARG|multidrug|||LPNDHLJL_00039;sul1;ARG|sulfonamide|||LPNDHLJL_00045;Mrx;ARG|mac…
NZ_CP078021.1	|||DMLNNAHG_00140;merP;MRG|Mercury_(Hg)|||DMLNNAHG_00141;merC;MRG|Mercury_(Hg)|||DMLNNAHG_00142;merA;MRG|Mercury_(Hg)	|||DMLNNAHG_00113;AAC(6)-Ib-cr;ARG|multidrug|||DMLNNAHG_00114;OXA-1;ARG|beta-lactam|||DMLNNAHG_00115;catB3;ARG|chloramphenicol|||DMLNNAHG_00116;arr-3;ARG|rifamycin|||DMLNNAHG_00117;qacEdelta1;ARG|multidrug|||DMLNNAHG_00118;sul1;ARG|sulfonamide|||DMLNNAHG_00125;Mrx;ARG|macrolide-lincosamide-streptogramin|||DMLNNAHG_00130;AAC(3)-IIa;ARG|aminoglycoside|||DMLNNAHG_00152;sul1;ARG|sulfonamide|||DMLNNAH…
NZ_CP034417.1	|||PIIADLEM_00097;merE;MRG|Mercury_(Hg)|||PIIADLEM_00098;merD;MRG|Mercury_(Hg)|||PIIADLEM_00099;merA;MRG|Mercury_(Hg)|||PIIADLEM_00101;merP;MRG|Mercury_(Hg)|||PIIADLEM_00102;merT;MRG|Mercury_(Hg)|||PIIADLEM_00103;merR;MRG|Mercury_(Hg)	|||PIIADLEM_00015;fosA3;ARG|fosfomycin|||PIIADLEM_00021;rmtB1;ARG|aminoglycoside|||PIIADLEM_00082;SHV-134;ARG|beta-lactam|||PIIADLEM_00109;vgaC;ARG|macrolide-lincosamide-streptogramin
NZ_CP062839.1	|||IOOAFNDH_00091;merE;MRG|Mercury_(Hg)|||IOOAFNDH_00092;merD;MRG|Mercury_(Hg)|||IOOAFNDH_00093;merA;MRG|Mercury_(Hg)|||IOOAFNDH_00095;merP;MRG|Mercury_(Hg)|||IOOAFNDH_00096;merT;MRG|Mercury_(Hg)|||IOOAFNDH_00097;merR;MRG|Mercury_(Hg)	|||IOOAFNDH_00078;Ant3Ia;ARG|aminoglycoside|||IOOAFNDH_00079;AAC(3)-VIa;ARG|aminoglycoside|||IOOAFNDH_00084;sul1;ARG|sulfonamide
NZ_CP030186.1	|||KLFBOFDP_00152;merR;MRG|Mercury_(Hg)|||KLFBOFDP_00154;merP;MRG|Mercury_(Hg)|||KLFBOFDP_00156;merA;MRG|Mercury_(Hg)|||KLFBOFDP_00157;merD;MRG|Mercury_(Hg)|||KLFBOFDP_00158;merE;MRG|Mercury_(Hg)	|||KLFBOFDP_00195;tet(59);ARG|tetracycline|||KLFBOFDP_00199;dfrA19;ARG|trimethoprim|||KLFBOFDP_00202;sul1;ARG|sulfonamide|||KLFBOFDP_00203;qacEdelta1;ARG|multidrug|||KLFBOFDP_00204;EreA2;ARG|macrolide-lincosamide-streptogramin|||KLFBOFDP_00206;arr;ARG|rifamycin|||KLFBOFDP_00207;AAC(3)-IIb;ARG|aminoglycoside|||KLFBOFDP_00211;aac(6)-IIc;ARG|aminoglycoside|||KLFBOFDP_00218;catII;ARG|chloramphenicol|…
NZ_CP045514.1	|||FMHNBBPI_00018;merE;MRG|Mercury_(Hg)|||FMHNBBPI_00019;merD;MRG|Mercury_(Hg)|||FMHNBBPI_00020;merA;MRG|Mercury_(Hg)	|||FMHNBBPI_00022;aph(3)-Ia;ARG|aminoglycoside|||FMHNBBPI_00042;sul1;ARG|sulfonamide|||FMHNBBPI_00043;qacEdelta1;ARG|multidrug|||FMHNBBPI_00045;dfrA12;ARG|trimethoprim|||FMHNBBPI_00051;tetR;ARG|tetracycline|||FMHNBBPI_00052;tet(A);ARG|tetracycline
NZ_AP023456.1	|||EHODPBIE_00040;merT;MRG|Mercury_(Hg)|||EHODPBIE_00041;merR;MRG|Mercury_(Hg)	|||EHODPBIE_00038;aac(3)-IIe;ARG|aminoglycoside|||EHODPBIE_00059;vgaC;ARG|macrolide-lincosamide-streptogramin|||EHODPBIE_00065;AAC(6)-Ib7;ARG|aminoglycoside|||EHODPBIE_00073;SHV-33;ARG|beta-lactam
NZ_CP024524.1	|||IPMKMECH_00034;merR;MRG|Mercury_(Hg)|||IPMKMECH_00035;merT;MRG|Mercury_(Hg)|||IPMKMECH_00036;merP;MRG|Mercury_(Hg)|||IPMKMECH_00037;merC;MRG|Mercury_(Hg)|||IPMKMECH_00038;merA;MRG|Mercury_(Hg)|||IPMKMECH_00039;merD;MRG|Mercury_(Hg)|||IPMKMECH_00040;merE;MRG|Mercury_(Hg)	|||IPMKMECH_00014;AAC(6)-Ib-cr;ARG|multidrug|||IPMKMECH_00015;OXA-1;ARG|beta-lactam|||IPMKMECH_00016;catB3;ARG|chloramphenicol|||IPMKMECH_00018;aac(3)-IIe;ARG|aminoglycoside|||IPMKMECH_00043;QnrB17;ARG|quinolone|||IPMKMECH_00070;APH(6)-Id;ARG|aminoglycoside|||IPMKMECH_00071;APH(3)-Ib;ARG|aminoglycoside|||IPMKMECH_00072;sul2;ARG|sulfonamide|||IPMKMECH_00094;vgaC;ARG|macrolide-lincosamide-streptogr…
CP060163.1	|||KFOJCACO_00019;merE;MRG|Mercury_(Hg)|||KFOJCACO_00020;merD;MRG|Mercury_(Hg)|||KFOJCACO_00021;merA;MRG|Mercury_(Hg)|||KFOJCACO_00022;merC;MRG|Mercury_(Hg)|||KFOJCACO_00023;merP;MRG|Mercury_(Hg)|||KFOJCACO_00024;merT;MRG|Mercury_(Hg)|||KFOJCACO_00025;merR;MRG|Mercury_(Hg)	|||KFOJCACO_00001;dfrA1;ARG|trimethoprim|||KFOJCACO_00002;ANT(2)-Ia;ARG|aminoglycoside|||KFOJCACO_00003;APH(3)-IIa;ARG|aminoglycoside|||KFOJCACO_00004;catB3;ARG|chloramphenicol|||KFOJCACO_00006;aadA1;ARG|aminoglycoside|||KFOJCACO_00007;qacEdelta1;ARG|multidrug|||KFOJCACO_00008;sul1;ARG|sulfonamide|||KFOJCACO_00009;floR;ARG|multidrug|||KFOJCACO_00010;tetR;ARG|tetracycline|||KFOJCACO_00011;tet(G);A…
NZ_CP068231.1	|||FLNJBODC_00150;merP;MRG|Mercury_(Hg)	|||FLNJBODC_00136;blaGES-1;ARG|beta-lactam|||FLNJBODC_00137;catB3;ARG|chloramphenicol|||FLNJBODC_00138;dfr22;ARG|trimethoprim|||FLNJBODC_00139;qacEdelta1;ARG|multidrug|||FLNJBODC_00140;sul1;ARG|sulfonamide
NZ_CP029717.1	|||MLFFDFCD_00212;merE;MRG|Mercury_(Hg)|||MLFFDFCD_00213;merD;MRG|Mercury_(Hg)|||MLFFDFCD_00214;merA;MRG|Mercury_(Hg)|||MLFFDFCD_00215;merC;MRG|Mercury_(Hg)|||MLFFDFCD_00216;merP;MRG|Mercury_(Hg)|||MLFFDFCD_00217;merT;MRG|Mercury_(Hg)|||MLFFDFCD_00218;merR;MRG|Mercury_(Hg)	|||MLFFDFCD_00035;aac(6)-IIc;ARG|aminoglycoside|||MLFFDFCD_00039;AAC(3)-IIb;ARG|aminoglycoside|||MLFFDFCD_00040;arr;ARG|rifamycin|||MLFFDFCD_00042;EreA2;ARG|macrolide-lincosamide-streptogramin|||MLFFDFCD_00043;qacEdelta1;ARG|multidrug|||MLFFDFCD_00044;sul1;ARG|sulfonamide|||MLFFDFCD_00050;sul2;ARG|sulfonamide|||MLFFDFCD_00057;SG71_24560;ARG|beta-lactam|||MLFFDFCD_00065;catII;ARG|chloramphenicol||…
NZ_CP063457.1	|||EBHPBPLE_00169;merA;MRG|Mercury_(Hg)|||EBHPBPLE_00171;merP;MRG|Mercury_(Hg)|||EBHPBPLE_00172;merT;MRG|Mercury_(Hg)|||EBHPBPLE_00173;merR;MRG|Mercury_(Hg)|||EBHPBPLE_00225;merP;MRG|Mercury_(Hg)	|||EBHPBPLE_00123;toprJ1;ARG|tetracycline|||EBHPBPLE_00124;tmexD3;ARG|tetracycline|||EBHPBPLE_00125;tmexC3;ARG|tetracycline|||EBHPBPLE_00198;AAC(6)-Ib9;ARG|aminoglycoside|||EBHPBPLE_00233;sul1;ARG|sulfonamide|||EBHPBPLE_00234;qacEdelta1;ARG|multidrug|||EBHPBPLE_00235;OXA-10;ARG|beta-lactam
NZ_CP071071.1	|||BLEELKBI_00169;merR;MRG|Mercury_(Hg)	|||BLEELKBI_00086;blaCMY-4;ARG|beta-lactam|||BLEELKBI_00146;dfrA14;ARG|trimethoprim|||BLEELKBI_00147;arr-2;ARG|rifamycin|||BLEELKBI_00149;cmlA5;ARG|chloramphenicol|||BLEELKBI_00150;OXA-10;ARG|beta-lactam|||BLEELKBI_00151;aadA;ARG|aminoglycoside|||BLEELKBI_00152;qacEdelta1;ARG|multidrug|||BLEELKBI_00153;sul1;ARG|sulfonamide|||BLEELKBI_00157;sul1;ARG|sulfonamide|||BLEELKBI_00163;msr(E);ARG|macrolid…
CP030859.1	|||JOBHEAKF_00009;merA;MRG|Mercury_(Hg)|||JOBHEAKF_00010;merD;MRG|Mercury_(Hg)	|||JOBHEAKF_00013;AAC(6)-Ib-cr;ARG|multidrug|||JOBHEAKF_00396;vgaC;ARG|macrolide-lincosamide-streptogramin|||JOBHEAKF_00495;sul1;ARG|sulfonamide|||JOBHEAKF_00496;qacEdelta1;ARG|multidrug|||JOBHEAKF_00500;OXA-1;ARG|beta-lactam|||JOBHEAKF_00502;AAC(6)-Ib-cr;ARG|multidrug|||JOBHEAKF_00511;AAC(3)-IIc;ARG|aminoglycoside
NZ_CP036372.1	|||OLGMCNDH_00101;merE;MRG|Mercury_(Hg)|||OLGMCNDH_00102;merD;MRG|Mercury_(Hg)|||OLGMCNDH_00103;merA;MRG|Mercury_(Hg)|||OLGMCNDH_00105;merP;MRG|Mercury_(Hg)|||OLGMCNDH_00106;merT;MRG|Mercury_(Hg)|||OLGMCNDH_00107;merR;MRG|Mercury_(Hg)	|||OLGMCNDH_00016;fosA3;ARG|fosfomycin|||OLGMCNDH_00022;rmtB1;ARG|aminoglycoside|||OLGMCNDH_00114;vgaC;ARG|macrolide-lincosamide-streptogramin|||OLGMCNDH_00207;catII;ARG|chloramphenicol
NZ_JAHQXP010000144.1	|||LBMFFGIN_00230;merE;MRG|Mercury_(Hg)|||LBMFFGIN_00231;merD;MRG|Mercury_(Hg)|||LBMFFGIN_00232;merA;MRG|Mercury_(Hg)|||LBMFFGIN_00234;merP;MRG|Mercury_(Hg)|||LBMFFGIN_00235;merT;MRG|Mercury_(Hg)|||LBMFFGIN_00236;merR;MRG|Mercury_(Hg)|||LBMFFGIN_00249;merE;MRG|Mercury_(Hg)|||LBMFFGIN_00250;merD;MRG|Mercury_(Hg)|||LBMFFGIN_00251;merA;MRG|Mercury_(Hg)|||LBMFFGIN_00253;merP;MRG|Mercury_(Hg)|||LBMFFG…	|||LBMFFGIN_00126;sul2;ARG|sulfonamide|||LBMFFGIN_00202;APH(3)-Ib;ARG|aminoglycoside|||LBMFFGIN_00203;APH(6)-Id;ARG|aminoglycoside|||LBMFFGIN_00216;aac(6)-Ib;ARG|aminoglycoside|||LBMFFGIN_00220;aadA1;ARG|aminoglycoside|||LBMFFGIN_00222;qacEdelta1;ARG|multidrug|||LBMFFGIN_00223;sul1;ARG|sulfonamide
NZ_CP028975.1	|||LNGHADOA_00023;merR;MRG|Mercury_(Hg)|||LNGHADOA_00024;merT;MRG|Mercury_(Hg)|||LNGHADOA_00025;merP;MRG|Mercury_(Hg)|||LNGHADOA_00027;merA;MRG|Mercury_(Hg)|||LNGHADOA_00028;merD;MRG|Mercury_(Hg)|||LNGHADOA_00029;merE;MRG|Mercury_(Hg)|||LNGHADOA_00239;merR;MRG|Mercury_(Hg)|||LNGHADOA_00240;merT;MRG|Mercury_(Hg)|||LNGHADOA_00241;merP;MRG|Mercury_(Hg)|||LNGHADOA_00242;merA;MRG|Mercury_(Hg)|||LNGHAD…	|||LNGHADOA_00017;blaDHA-1;ARG|beta-lactam|||LNGHADOA_00020;sul1;ARG|sulfonamide|||LNGHADOA_00035;NmcR;ARG|beta-lactam|||LNGHADOA_00052;Mrx;ARG|macrolide-lincosamide-streptogramin|||LNGHADOA_00056;sul1;ARG|sulfonamide|||LNGHADOA_00057;qacEdelta1;ARG|multidrug|||LNGHADOA_00059;dfrA12;ARG|trimethoprim|||LNGHADOA_00063;AAC(3)-IIa;ARG|aminoglycoside|||LNGHADOA_00077;dfrA19;ARG|trimethoprim|||LNGHADOA…
CP026552.1	|||FGLPEKAJ_00095;merE;MRG|Mercury_(Hg)|||FGLPEKAJ_00096;merD;MRG|Mercury_(Hg)|||FGLPEKAJ_00097;merB;MRG|Mercury_(Hg)|||FGLPEKAJ_00099;merR;MRG|Mercury_(Hg)	|||FGLPEKAJ_00113;aac(3)-IIe;ARG|aminoglycoside|||FGLPEKAJ_00126;catI;ARG|chloramphenicol|||FGLPEKAJ_00134;APH(6)-Id;ARG|aminoglycoside|||FGLPEKAJ_00140;sul2;ARG|sulfonamide
NZ_JAHQYE010000153.1	|||JOHFEMGG_00032;merA;MRG|Mercury_(Hg)|||JOHFEMGG_00033;merC;MRG|Mercury_(Hg)|||JOHFEMGG_00034;merP;MRG|Mercury_(Hg)|||JOHFEMGG_00035;merT;MRG|Mercury_(Hg)|||JOHFEMGG_00036;merR;MRG|Mercury_(Hg)	|||JOHFEMGG_00009;sul2;ARG|sulfonamide|||JOHFEMGG_00010;APH(3)-Ib;ARG|aminoglycoside|||JOHFEMGG_00011;APH(6)-Id;ARG|aminoglycoside|||JOHFEMGG_00052;vgaC;ARG|macrolide-lincosamide-streptogramin|||JOHFEMGG_00070;dfrA14;ARG|trimethoprim|||JOHFEMGG_00072;AAC(6)-Ib-cr;ARG|multidrug|||JOHFEMGG_00073;OXA-1;ARG|beta-lactam|||JOHFEMGG_00074;catB3;ARG|chloramphenicol
NZ_CP028851.1	|||GJOCMCMJ_00252;merR;MRG|Mercury_(Hg)	|||GJOCMCMJ_00232;AAC(6)-Ib-cr;ARG|multidrug|||GJOCMCMJ_00233;OXA-1;ARG|beta-lactam|||GJOCMCMJ_00234;catB3;ARG|chloramphenicol|||GJOCMCMJ_00235;arr-3;ARG|rifamycin|||GJOCMCMJ_00236;qacEdelta1;ARG|multidrug|||GJOCMCMJ_00237;sul1;ARG|sulfonamide|||GJOCMCMJ_00243;arr-3;ARG|rifamycin|||GJOCMCMJ_00244;qacEdelta1;ARG|multidrug|||GJOCMCMJ_00245;sul1;ARG|sulfonamide
NZ_CP021688.1	|||OJKKMJOG_00075;merR;MRG|Mercury_(Hg)|||OJKKMJOG_00076;merT;MRG|Mercury_(Hg)|||OJKKMJOG_00077;merP;MRG|Mercury_(Hg)|||OJKKMJOG_00078;merC;MRG|Mercury_(Hg)|||OJKKMJOG_00079;merA;MRG|Mercury_(Hg)|||OJKKMJOG_00080;merD;MRG|Mercury_(Hg)|||OJKKMJOG_00081;merE;MRG|Mercury_(Hg)	|||OJKKMJOG_00042;dfrA14;ARG|trimethoprim|||OJKKMJOG_00051;catII;ARG|chloramphenicol|||OJKKMJOG_00054;AAC(6)-Ib-cr;ARG|multidrug|||OJKKMJOG_00055;OXA-1;ARG|beta-lactam|||OJKKMJOG_00056;catB3;ARG|chloramphenicol|||OJKKMJOG_00087;sul2;ARG|sulfonamide|||OJKKMJOG_00088;APH(3)-Ib;ARG|aminoglycoside|||OJKKMJOG_00089;APH(6)-Id;ARG|aminoglycoside
NZ_CP025242.1	|||COPEMBBO_00094;merE;MRG|Mercury_(Hg)|||COPEMBBO_00095;merD;MRG|Mercury_(Hg)|||COPEMBBO_00096;merB;MRG|Mercury_(Hg)|||COPEMBBO_00097;merA;MRG|Mercury_(Hg)|||COPEMBBO_00098;merP;MRG|Mercury_(Hg)|||COPEMBBO_00099;merT;MRG|Mercury_(Hg)|||COPEMBBO_00100;merR;MRG|Mercury_(Hg)	|||COPEMBBO_00043;floR;ARG|multidrug|||COPEMBBO_00046;tet(C);ARG|tetracycline|||COPEMBBO_00047;tetR;ARG|tetracycline|||COPEMBBO_00049;APH(6)-Id;ARG|aminoglycoside|||COPEMBBO_00050;APH(3)-Ib;ARG|aminoglycoside|||COPEMBBO_00051;sul2;ARG|sulfonamide
NZ_CP063859.1	|||DBAIOKHF_00165;merE;MRG|Mercury_(Hg)|||DBAIOKHF_00166;merD;MRG|Mercury_(Hg)|||DBAIOKHF_00167;merA;MRG|Mercury_(Hg)|||DBAIOKHF_00169;merP;MRG|Mercury_(Hg)|||DBAIOKHF_00170;merT;MRG|Mercury_(Hg)|||DBAIOKHF_00171;merR;MRG|Mercury_(Hg)	|||DBAIOKHF_00025;vgaC;ARG|macrolide-lincosamide-streptogramin|||DBAIOKHF_00113;tet(A);ARG|tetracycline|||DBAIOKHF_00114;tetR;ARG|tetracycline|||DBAIOKHF_00118;catII;ARG|chloramphenicol|||DBAIOKHF_00122;Mrx;ARG|macrolide-lincosamide-streptogramin|||DBAIOKHF_00128;sul1;ARG|sulfonamide|||DBAIOKHF_00129;qacEdelta1;ARG|multidrug|||DBAIOKHF_00130;arr-3;ARG|rifamycin|||DBAIOKHF_00131;catB3;ARG|chloramp…
NZ_CP075063.1	|||EIGJEAKP_00067;merE;MRG|Mercury_(Hg)|||EIGJEAKP_00068;merD;MRG|Mercury_(Hg)|||EIGJEAKP_00069;merA;MRG|Mercury_(Hg)|||EIGJEAKP_00071;merP;MRG|Mercury_(Hg)|||EIGJEAKP_00072;merT;MRG|Mercury_(Hg)|||EIGJEAKP_00073;merR;MRG|Mercury_(Hg)	|||EIGJEAKP_00052;bleomycin_resistance_protein;ARG|bleomycin|||EIGJEAKP_00054;oqxA;ARG|quinolone|||EIGJEAKP_00055;oqxB;ARG|multidrug|||EIGJEAKP_00058;dfrA17;ARG|trimethoprim|||EIGJEAKP_00063;aph(3)-Ia;ARG|aminoglycoside
NZ_CM014762.1	|||BABLBNLN_00019;merE;MRG|Mercury_(Hg)|||BABLBNLN_00020;merD;MRG|Mercury_(Hg)|||BABLBNLN_00021;merA;MRG|Mercury_(Hg)	|||BABLBNLN_00001;SHV-134;ARG|beta-lactam|||BABLBNLN_00010;AAC(6)-Ib7;ARG|aminoglycoside|||BABLBNLN_00011;L360_04877;ARG|aminoglycoside|||BABLBNLN_00027;vgaC;ARG|macrolide-lincosamide-streptogramin
NZ_CP051332.1	|||LJNOEFMO_00247;merE;MRG|Mercury_(Hg)|||LJNOEFMO_00248;merD;MRG|Mercury_(Hg)|||LJNOEFMO_00249;merA;MRG|Mercury_(Hg)|||LJNOEFMO_00250;merC;MRG|Mercury_(Hg)|||LJNOEFMO_00251;merP;MRG|Mercury_(Hg)|||LJNOEFMO_00252;merT;MRG|Mercury_(Hg)|||LJNOEFMO_00253;merR;MRG|Mercury_(Hg)|||LJNOEFMO_00277;merR;MRG|Mercury_(Hg)|||LJNOEFMO_00278;merT;MRG|Mercury_(Hg)|||LJNOEFMO_00279;merP;MRG|Mercury_(Hg)|||LJNOEF…	|||LJNOEFMO_00286;qacEdelta1;ARG|multidrug|||LJNOEFMO_00291;aadA22;ARG|aminoglycoside|||LJNOEFMO_00292;AAC(3)-VIa;ARG|aminoglycoside|||LJNOEFMO_00298;Aph3Ia;ARG|aminoglycoside|||LJNOEFMO_00303;sul1;ARG|sulfonamide|||LJNOEFMO_00304;qacEdelta1;ARG|multidrug|||LJNOEFMO_00305;aadA5;ARG|aminoglycoside|||LJNOEFMO_00306;dfrA17;ARG|trimethoprim|||LJNOEFMO_00309;tetM;ARG|tetracycline
NZ_CP025740.1	|||HDKHJLBJ_00082;merD;MRG|Mercury_(Hg)	|||HDKHJLBJ_00023;vgaC;ARG|macrolide-lincosamide-streptogramin
NZ_CP050174.1	|||MLFHPBKA_00014;merR;MRG|Mercury_(Hg)|||MLFHPBKA_00015;merT;MRG|Mercury_(Hg)|||MLFHPBKA_00016;merP;MRG|Mercury_(Hg)|||MLFHPBKA_00018;merA;MRG|Mercury_(Hg)	|||MLFHPBKA_00026;sul3;ARG|sulfonamide|||MLFHPBKA_00035;Tet(X4);ARG|multidrug|||MLFHPBKA_00038;floR;ARG|multidrug|||MLFHPBKA_00044;tetR;ARG|tetracycline|||MLFHPBKA_00045;tet(C);ARG|tetracycline|||MLFHPBKA_00054;tetM;ARG|tetracycline
NZ_JAJKGK010000036.1	|||LHDMOGFA_00029;merP;MRG|Mercury_(Hg)	|||LHDMOGFA_00004;SS37_25035;ARG|beta-lactam
NZ_CP040123.1	|||EBCHHEKH_00236;merE;MRG|Mercury_(Hg)|||EBCHHEKH_00237;merD;MRG|Mercury_(Hg)|||EBCHHEKH_00238;merA;MRG|Mercury_(Hg)|||EBCHHEKH_00240;merP;MRG|Mercury_(Hg)|||EBCHHEKH_00241;merT;MRG|Mercury_(Hg)|||EBCHHEKH_00242;merR;MRG|Mercury_(Hg)	|||EBCHHEKH_00145;SG71_24560;ARG|beta-lactam|||EBCHHEKH_00206;vgaC;ARG|macrolide-lincosamide-streptogramin|||EBCHHEKH_00245;sul2;ARG|sulfonamide
NZ_CP045003.1	|||LEGHMBKG_00286;merA;MRG|Mercury_(Hg)|||LEGHMBKG_00288;merP;MRG|Mercury_(Hg)|||LEGHMBKG_00289;merT;MRG|Mercury_(Hg)|||LEGHMBKG_00290;merR;MRG|Mercury_(Hg)	|||LEGHMBKG_00108;mphE;ARG|macrolide-lincosamide-streptogramin|||LEGHMBKG_00109;msr(E);ARG|macrolide-lincosamide-streptogramin|||LEGHMBKG_00118;sul1;ARG|sulfonamide|||LEGHMBKG_00120;catB3;ARG|chloramphenicol|||LEGHMBKG_00121;OXA-1;ARG|beta-lactam|||LEGHMBKG_00123;blaIMP-45;ARG|beta-lactam|||LEGHMBKG_00173;qacEdelta1;ARG|multidrug|||LEGHMBKG_00174;dfrA22;ARG|trimethoprim|||LEGHMBKG_00175;arr-2;ARG…
NZ_CP060651.1	|||KECCKLNL_00125;merE;MRG|Mercury_(Hg)|||KECCKLNL_00126;merD;MRG|Mercury_(Hg)|||KECCKLNL_00127;merA;MRG|Mercury_(Hg)|||KECCKLNL_00128;merC;MRG|Mercury_(Hg)|||KECCKLNL_00129;merP;MRG|Mercury_(Hg)|||KECCKLNL_00130;merT;MRG|Mercury_(Hg)|||KECCKLNL_00131;merR;MRG|Mercury_(Hg)	|||KECCKLNL_00120;AAC(6)-Ib7;ARG|aminoglycoside|||KECCKLNL_00121;L360_04877;ARG|aminoglycoside|||KECCKLNL_00122;OXA-9;ARG|beta-lactam
NZ_JAFCXR010000003.1	|||PDALEIHE_00010;merR;MRG|Mercury_(Hg)|||PDALEIHE_00011;merT;MRG|Mercury_(Hg)|||PDALEIHE_00012;merP;MRG|Mercury_(Hg)|||PDALEIHE_00014;merA;MRG|Mercury_(Hg)	|||PDALEIHE_00008;tet(A);ARG|tetracycline|||PDALEIHE_00009;tetR;ARG|tetracycline|||PDALEIHE_00017;AAC(3)-VIa;ARG|aminoglycoside|||PDALEIHE_00018;aadA1;ARG|aminoglycoside
NZ_CP041619.1	|||ALLCPICN_00070;merE;MRG|Mercury_(Hg)|||ALLCPICN_00071;merD;MRG|Mercury_(Hg)|||ALLCPICN_00072;merA;MRG|Mercury_(Hg)|||ALLCPICN_00074;merP;MRG|Mercury_(Hg)|||ALLCPICN_00075;merT;MRG|Mercury_(Hg)|||ALLCPICN_00076;merR;MRG|Mercury_(Hg)	|||ALLCPICN_00002;vgaC;ARG|macrolide-lincosamide-streptogramin|||ALLCPICN_00064;sul2;ARG|sulfonamide|||ALLCPICN_00065;APH(3)-Ib;ARG|aminoglycoside|||ALLCPICN_00066;APH(6)-Id;ARG|aminoglycoside|||ALLCPICN_00106;vgaC;ARG|macrolide-lincosamide-streptogramin
NZ_CP084853.1	|||OPNBOEAI_00160;merE;MRG|Mercury_(Hg)|||OPNBOEAI_00161;merD;MRG|Mercury_(Hg)|||OPNBOEAI_00162;merA;MRG|Mercury_(Hg)|||OPNBOEAI_00164;merP;MRG|Mercury_(Hg)|||OPNBOEAI_00165;merT;MRG|Mercury_(Hg)|||OPNBOEAI_00166;merR;MRG|Mercury_(Hg)	|||OPNBOEAI_00087;vgaC;ARG|macrolide-lincosamide-streptogramin|||OPNBOEAI_00143;APH(3)-Ib;ARG|aminoglycoside|||OPNBOEAI_00144;APH(6)-Id;ARG|aminoglycoside|||OPNBOEAI_00146;dfrA12;ARG|trimethoprim|||OPNBOEAI_00148;qacEdelta1;ARG|multidrug|||OPNBOEAI_00149;sul1;ARG|sulfonamide|||OPNBOEAI_00155;Mrx;ARG|macrolide-lincosamide-streptogramin|||OPNBOEAI_00171;SHV-134;ARG|beta-lactam|||OPNBOEAI_00174;aac(…
NZ_CP082034.1	|||FOJNPNNC_00079;merE;MRG|Mercury_(Hg)|||FOJNPNNC_00080;merD;MRG|Mercury_(Hg)|||FOJNPNNC_00081;merA;MRG|Mercury_(Hg)|||FOJNPNNC_00083;merP;MRG|Mercury_(Hg)|||FOJNPNNC_00084;merT;MRG|Mercury_(Hg)|||FOJNPNNC_00085;merR;MRG|Mercury_(Hg)	|||FOJNPNNC_00062;SHV-134;ARG|beta-lactam|||FOJNPNNC_00091;vgaC;ARG|macrolide-lincosamide-streptogramin
NZ_CP020531.1	|||BJLLPFCF_00012;merA;MRG|Mercury_(Hg)|||BJLLPFCF_00013;merD;MRG|Mercury_(Hg)|||BJLLPFCF_00014;merE;MRG|Mercury_(Hg)|||BJLLPFCF_00048;merA;MRG|Mercury_(Hg)|||BJLLPFCF_00049;merC;MRG|Mercury_(Hg)|||BJLLPFCF_00050;merP;MRG|Mercury_(Hg)|||BJLLPFCF_00051;merT;MRG|Mercury_(Hg)|||BJLLPFCF_00052;merR;MRG|Mercury_(Hg)	|||BJLLPFCF_00006;vgaC;ARG|macrolide-lincosamide-streptogramin|||BJLLPFCF_00022;L360_04877;ARG|aminoglycoside|||BJLLPFCF_00023;AAC(6)-Ib7;ARG|aminoglycoside|||BJLLPFCF_00027;SHV-134;ARG|beta-lactam
NZ_CP029931.1	|||PFCGDGHL_00125;merR;MRG|Mercury_(Hg)|||PFCGDGHL_00126;merT;MRG|Mercury_(Hg)|||PFCGDGHL_00127;merP;MRG|Mercury_(Hg)|||PFCGDGHL_00129;merA;MRG|Mercury_(Hg)|||PFCGDGHL_00130;merD;MRG|Mercury_(Hg)|||PFCGDGHL_00131;merE;MRG|Mercury_(Hg)	|||PFCGDGHL_00137;sul2;ARG|sulfonamide|||PFCGDGHL_00138;UN86_29535;ARG|aminoglycoside|||PFCGDGHL_00139;APH(6)-Id;ARG|aminoglycoside|||PFCGDGHL_00145;sul1;ARG|sulfonamide|||PFCGDGHL_00146;qacEdelta1;ARG|multidrug|||PFCGDGHL_00147;dfrA17;ARG|trimethoprim|||PFCGDGHL_00153;catI;ARG|chloramphenicol|||PFCGDGHL_00196;tetR;ARG|tetracycline|||PFCGDGHL_00197;tet(B);ARG|tetracycline|||PFCGDGHL_00198;tetC;AR…
NZ_CP024571.1	|||GCDBAPMB_00174;merE;MRG|Mercury_(Hg)|||GCDBAPMB_00175;merD;MRG|Mercury_(Hg)|||GCDBAPMB_00176;merA;MRG|Mercury_(Hg)|||GCDBAPMB_00178;merP;MRG|Mercury_(Hg)|||GCDBAPMB_00179;merT;MRG|Mercury_(Hg)|||GCDBAPMB_00180;merR;MRG|Mercury_(Hg)|||GCDBAPMB_00198;merR;MRG|Mercury_(Hg)|||GCDBAPMB_00199;merT;MRG|Mercury_(Hg)|||GCDBAPMB_00200;merP;MRG|Mercury_(Hg)|||GCDBAPMB_00201;merA;MRG|Mercury_(Hg)|||GCDBAP…	|||GCDBAPMB_00153;dfrA12;ARG|trimethoprim|||GCDBAPMB_00155;qacEdelta1;ARG|multidrug|||GCDBAPMB_00156;sul1;ARG|sulfonamide|||GCDBAPMB_00194;tetR;ARG|tetracycline|||GCDBAPMB_00195;tet(A);ARG|tetracycline
NZ_WXYY01000004.1	|||ONBEGEHH_00060;merE;MRG|Mercury_(Hg)|||ONBEGEHH_00061;merD;MRG|Mercury_(Hg)|||ONBEGEHH_00066;merR;MRG|Mercury_(Hg)	|||ONBEGEHH_00055;tetR;ARG|tetracycline|||ONBEGEHH_00056;tet(A);ARG|tetracycline|||ONBEGEHH_00063;blaTEM-135;ARG|beta-lactam
NZ_LR890712.1	|||DIIDNJAE_00008;merR;MRG|Mercury_(Hg)|||DIIDNJAE_00009;merT;MRG|Mercury_(Hg)|||DIIDNJAE_00010;merP;MRG|Mercury_(Hg)|||DIIDNJAE_00012;merA;MRG|Mercury_(Hg)|||DIIDNJAE_00013;merD;MRG|Mercury_(Hg)|||DIIDNJAE_00014;merE;MRG|Mercury_(Hg)	|||DIIDNJAE_00001;tetR;ARG|tetracycline|||DIIDNJAE_00019;sul1;ARG|sulfonamide|||DIIDNJAE_00020;qacEdelta1;ARG|multidrug|||DIIDNJAE_00021;AC88_5564;ARG|aminoglycoside|||DIIDNJAE_00022;dfrA15;ARG|trimethoprim
NZ_CP054770.1	|||JCOAHOAB_00078;merE;MRG|Mercury_(Hg)|||JCOAHOAB_00079;merD;MRG|Mercury_(Hg)|||JCOAHOAB_00080;merA;MRG|Mercury_(Hg)|||JCOAHOAB_00082;merP;MRG|Mercury_(Hg)|||JCOAHOAB_00083;merT;MRG|Mercury_(Hg)|||JCOAHOAB_00084;merR;MRG|Mercury_(Hg)	|||JCOAHOAB_00020;rmtB1;ARG|aminoglycoside|||JCOAHOAB_00063;SHV-134;ARG|beta-lactam
NZ_CP071074.1	|||NJHIHEDF_00170;merR;MRG|Mercury_(Hg)	|||NJHIHEDF_00086;blaCMY-4;ARG|beta-lactam|||NJHIHEDF_00145;dfrA14;ARG|trimethoprim|||NJHIHEDF_00146;arr-2;ARG|rifamycin|||NJHIHEDF_00148;cmlA5;ARG|chloramphenicol|||NJHIHEDF_00149;OXA-10;ARG|beta-lactam|||NJHIHEDF_00150;aadA;ARG|aminoglycoside|||NJHIHEDF_00151;qacEdelta1;ARG|multidrug|||NJHIHEDF_00152;sul1;ARG|sulfonamide|||NJHIHEDF_00154;aph(3)-VI;ARG|aminoglycoside|||NJHIHEDF_00158;sul1;ARG|su…
NZ_CP075318.1	|||HBAIGOGB_00018;merR;MRG|Mercury_(Hg)|||HBAIGOGB_00019;merT;MRG|Mercury_(Hg)|||HBAIGOGB_00020;merP;MRG|Mercury_(Hg)|||HBAIGOGB_00022;merA;MRG|Mercury_(Hg)|||HBAIGOGB_00023;merD;MRG|Mercury_(Hg)|||HBAIGOGB_00024;merE;MRG|Mercury_(Hg)	|||HBAIGOGB_00012;vgaC;ARG|macrolide-lincosamide-streptogramin
JNBM01000005.1	|||DLGEEDJG_00027;merE;MRG|Mercury_(Hg)|||DLGEEDJG_00028;merD;MRG|Mercury_(Hg)|||DLGEEDJG_00029;merA;MRG|Mercury_(Hg)	|||DLGEEDJG_00035;vgaC;ARG|macrolide-lincosamide-streptogramin
NZ_CP018318.1	|||POFKPIDK_00042;merR;MRG|Mercury_(Hg)|||POFKPIDK_00043;merT;MRG|Mercury_(Hg)|||POFKPIDK_00044;merP;MRG|Mercury_(Hg)|||POFKPIDK_00045;merA;MRG|Mercury_(Hg)|||POFKPIDK_00046;merB;MRG|Mercury_(Hg)|||POFKPIDK_00049;merE;MRG|Mercury_(Hg)	|||POFKPIDK_00089;sul2;ARG|sulfonamide|||POFKPIDK_00090;APH(3)-Ib;ARG|aminoglycoside|||POFKPIDK_00091;APH(6)-Id;ARG|aminoglycoside|||POFKPIDK_00092;tetR;ARG|tetracycline|||POFKPIDK_00093;tet(C);ARG|tetracycline|||POFKPIDK_00096;floR;ARG|multidrug|||POFKPIDK_00104;sul1;ARG|sulfonamide|||POFKPIDK_00105;qacEdelta1;ARG|multidrug|||POFKPIDK_00106;AAC(6)-Ib10;ARG|aminoglycoside
NZ_CP028993.1	|||DCPPLAAD_00021;merD;MRG|Mercury_(Hg)|||DCPPLAAD_00022;merA;MRG|Mercury_(Hg)|||DCPPLAAD_00024;merC;MRG|Mercury_(Hg)|||DCPPLAAD_00025;merP;MRG|Mercury_(Hg)|||DCPPLAAD_00026;merT;MRG|Mercury_(Hg)|||DCPPLAAD_00027;merR;MRG|Mercury_(Hg)	|||DCPPLAAD_00007;tetR;ARG|tetracycline|||DCPPLAAD_00008;tet(A);ARG|tetracycline|||DCPPLAAD_00044;vgaC;ARG|macrolide-lincosamide-streptogramin
NZ_CP019074.1	|||DGLIHHCB_00044;merR;MRG|Mercury_(Hg)|||DGLIHHCB_00045;merT;MRG|Mercury_(Hg)	|||DGLIHHCB_00019;AAC(3)-IIa;ARG|aminoglycoside|||DGLIHHCB_00025;dfrA12;ARG|trimethoprim|||DGLIHHCB_00031;oqxA;ARG|quinolone|||DGLIHHCB_00032;oqxB;ARG|multidrug|||DGLIHHCB_00038;tet(A);ARG|tetracycline|||DGLIHHCB_00039;tetR;ARG|tetracycline|||DGLIHHCB_00050;sul2;ARG|sulfonamide|||DGLIHHCB_00051;APH(3)-Ib;ARG|aminoglycoside|||DGLIHHCB_00052;APH(6)-Id;ARG|aminoglycoside|||DGLIHHCB_00054;tetR;ARG|te…
NZ_CP031512.1	|||JFACMJFC_00100;merR;MRG|Mercury_(Hg)|||JFACMJFC_00101;merT;MRG|Mercury_(Hg)|||JFACMJFC_00102;merP;MRG|Mercury_(Hg)|||JFACMJFC_00103;merC;MRG|Mercury_(Hg)|||JFACMJFC_00104;merA;MRG|Mercury_(Hg)|||JFACMJFC_00105;merD;MRG|Mercury_(Hg)|||JFACMJFC_00106;merE;MRG|Mercury_(Hg)	|||JFACMJFC_00111;sul1;ARG|sulfonamide|||JFACMJFC_00112;qacEdelta1;ARG|multidrug|||JFACMJFC_00113;aadA;ARG|aminoglycoside|||JFACMJFC_00115;dfrA14;ARG|trimethoprim|||JFACMJFC_00192;sul2;ARG|sulfonamide
NZ_JACYGH010000007.1	|||ABIBOJIG_00061;merE;MRG|Mercury_(Hg)|||ABIBOJIG_00062;merD;MRG|Mercury_(Hg)|||ABIBOJIG_00063;merA;MRG|Mercury_(Hg)|||ABIBOJIG_00065;merP;MRG|Mercury_(Hg)|||ABIBOJIG_00066;merT;MRG|Mercury_(Hg)|||ABIBOJIG_00067;merR;MRG|Mercury_(Hg)	|||ABIBOJIG_00005;dfrA12;ARG|trimethoprim|||ABIBOJIG_00007;qacEdelta1;ARG|multidrug|||ABIBOJIG_00008;sul1;ARG|sulfonamide|||ABIBOJIG_00052;tet(A);ARG|tetracycline|||ABIBOJIG_00053;tetR;ARG|tetracycline|||ABIBOJIG_00056;Mrx;ARG|macrolide-lincosamide-streptogramin|||ABIBOJIG_00070;vgaC;ARG|macrolide-lincosamide-streptogramin
NZ_CP044120.1	|||ILHJMFMD_00066;merE;MRG|Mercury_(Hg)|||ILHJMFMD_00067;merD;MRG|Mercury_(Hg)|||ILHJMFMD_00068;merA;MRG|Mercury_(Hg)|||ILHJMFMD_00069;merC;MRG|Mercury_(Hg)|||ILHJMFMD_00070;merP;MRG|Mercury_(Hg)|||ILHJMFMD_00071;merT;MRG|Mercury_(Hg)|||ILHJMFMD_00072;merR;MRG|Mercury_(Hg)	|||ILHJMFMD_00029;sul1;ARG|sulfonamide|||ILHJMFMD_00030;qacEdelta1;ARG|multidrug|||ILHJMFMD_00032;QnrB43;ARG|quinolone|||ILHJMFMD_00035;sul1;ARG|sulfonamide|||ILHJMFMD_00036;qacEdelta1;ARG|multidrug|||ILHJMFMD_00037;aadA16;ARG|aminoglycoside|||ILHJMFMD_00038;dfrA27;ARG|trimethoprim|||ILHJMFMD_00039;arr-3;ARG|rifamycin|||ILHJMFMD_00040;AAC(6)-Ib-cr;ARG|multidrug|||ILHJMFMD_00052;tet(59);ARG|tetrac…
NZ_CP056516.1	|||GDPMJNDB_00166;merE;MRG|Mercury_(Hg)|||GDPMJNDB_00167;merD;MRG|Mercury_(Hg)|||GDPMJNDB_00168;merA;MRG|Mercury_(Hg)|||GDPMJNDB_00169;merC;MRG|Mercury_(Hg)|||GDPMJNDB_00170;merP;MRG|Mercury_(Hg)|||GDPMJNDB_00171;merT;MRG|Mercury_(Hg)|||GDPMJNDB_00172;merR;MRG|Mercury_(Hg)	|||GDPMJNDB_00027;APH(3)-Ib;ARG|aminoglycoside|||GDPMJNDB_00028;APH(6)-Id;ARG|aminoglycoside|||GDPMJNDB_00078;vgaC;ARG|macrolide-lincosamide-streptogramin|||GDPMJNDB_00139;APH(3)-Ib;ARG|aminoglycoside|||GDPMJNDB_00140;APH(6)-Id;ARG|aminoglycoside
NZ_CP026570.1	|||KOMJDHAN_00042;PA0320;MRG|Cadmium_(Cd),_Mercury_(Hg)	|||KOMJDHAN_00102;aph(6)-Id;ARG|aminoglycoside|||KOMJDHAN_00103;APH(3)-Ib;ARG|aminoglycoside|||KOMJDHAN_00104;sul2;ARG|sulfonamide|||KOMJDHAN_00129;catII;ARG|chloramphenicol
NZ_LT906556.1	|||HHGNGPCI_00066;merD;MRG|Mercury_(Hg)|||HHGNGPCI_00067;merE;MRG|Mercury_(Hg)	|||HHGNGPCI_00051;tet(C);ARG|tetracycline|||HHGNGPCI_00052;tetR;ARG|tetracycline|||HHGNGPCI_00056;aph(6)-Id;ARG|aminoglycoside|||HHGNGPCI_00057;str;ARG|aminoglycoside|||HHGNGPCI_00058;sul2;ARG|sulfonamide|||HHGNGPCI_00072;aph(3)-Ia;ARG|aminoglycoside|||HHGNGPCI_00078;sul3;ARG|sulfonamide|||HHGNGPCI_00080;qacH;ARG|quinolone|||HHGNGPCI_00081;aadA1;ARG|aminoglycoside|||HHGNGPCI_00082;dfrA15;ARG|trim…
NZ_CP075470.1	|||DCCCMFLC_00011;merR;MRG|Mercury_(Hg)|||DCCCMFLC_00012;merT;MRG|Mercury_(Hg)|||DCCCMFLC_00013;merP;MRG|Mercury_(Hg)|||DCCCMFLC_00015;merA;MRG|Mercury_(Hg)	|||DCCCMFLC_00023;sul3;ARG|sulfonamide|||DCCCMFLC_00034;Tet(X4);ARG|multidrug|||DCCCMFLC_00042;floR;ARG|multidrug|||DCCCMFLC_00047;tetR;ARG|tetracycline|||DCCCMFLC_00048;tet(C);ARG|tetracycline|||DCCCMFLC_00057;tetM;ARG|tetracycline
NZ_CP069173.1	|||CMMAPJIK_00034;merR;MRG|Mercury_(Hg)|||CMMAPJIK_00035;merT;MRG|Mercury_(Hg)|||CMMAPJIK_00036;merP;MRG|Mercury_(Hg)|||CMMAPJIK_00038;merA;MRG|Mercury_(Hg)|||CMMAPJIK_00039;merD;MRG|Mercury_(Hg)|||CMMAPJIK_00040;merE;MRG|Mercury_(Hg)	|||CMMAPJIK_00020;fosA3;ARG|fosfomycin|||CMMAPJIK_00023;dfrA12;ARG|trimethoprim|||CMMAPJIK_00025;qacEdelta1;ARG|multidrug|||CMMAPJIK_00026;sul1;ARG|sulfonamide|||CMMAPJIK_00031;BRP(MBL);ARG|vancomycin|||CMMAPJIK_00045;Mrx;ARG|macrolide-lincosamide-streptogramin
NZ_CP087717.1	|||CCEPIIOI_00235;merE;MRG|Mercury_(Hg)|||CCEPIIOI_00236;merD;MRG|Mercury_(Hg)|||CCEPIIOI_00237;merA;MRG|Mercury_(Hg)|||CCEPIIOI_00239;merT;MRG|Mercury_(Hg)|||CCEPIIOI_00240;merR;MRG|Mercury_(Hg)	|||CCEPIIOI_00025;AAC(3)-IIa;ARG|aminoglycoside|||CCEPIIOI_00191;aph(3)-VIa;ARG|aminoglycoside
NC_019906.1	|||NODJEIAB_00079;merR;MRG|Mercury_(Hg)|||NODJEIAB_00080;merT;MRG|Mercury_(Hg)|||NODJEIAB_00081;merP;MRG|Mercury_(Hg)|||NODJEIAB_00082;merA;MRG|Mercury_(Hg)|||NODJEIAB_00083;merD;MRG|Mercury_(Hg)|||NODJEIAB_00084;merE;MRG|Mercury_(Hg)	|||NODJEIAB_00004;sul1;ARG|sulfonamide|||NODJEIAB_00007;tetR;ARG|tetracycline|||NODJEIAB_00008;tet(C);ARG|tetracycline|||NODJEIAB_00011;sul2;ARG|sulfonamide|||NODJEIAB_00012;APH(6)-Id;ARG|aminoglycoside|||NODJEIAB_00032;sul1;ARG|sulfonamide|||NODJEIAB_00033;qacEdelta1;ARG|multidrug|||NODJEIAB_00034;cmlA5;ARG|chloramphenicol|||NODJEIAB_00035;AC88_5564;ARG|aminoglycoside|||NODJEIAB_00078;B479_27189…
NZ_AP018748.1	|||DKMNKAID_00094;merR;MRG|Mercury_(Hg)|||DKMNKAID_00095;merT;MRG|Mercury_(Hg)|||DKMNKAID_00096;merP;MRG|Mercury_(Hg)|||DKMNKAID_00097;merC;MRG|Mercury_(Hg)|||DKMNKAID_00098;merA;MRG|Mercury_(Hg)|||DKMNKAID_00099;merD;MRG|Mercury_(Hg)|||DKMNKAID_00100;merE;MRG|Mercury_(Hg)|||DKMNKAID_00108;merR;MRG|Mercury_(Hg)	|||DKMNKAID_00126;aph(3)-VI;ARG|aminoglycoside|||DKMNKAID_00133;mphE;ARG|macrolide-lincosamide-streptogramin|||DKMNKAID_00134;msr(E);ARG|macrolide-lincosamide-streptogramin|||DKMNKAID_00141;sul1;ARG|sulfonamide|||DKMNKAID_00142;qacEdelta1;ARG|multidrug|||DKMNKAID_00144;dfrA12;ARG|trimethoprim|||DKMNKAID_00307;AAC(6)-Ib7;ARG|aminoglycoside|||DKMNKAID_00312;tet(59);ARG|tetracycline|||DKMNKAID_00321…
NZ_CP014650.1	|||EJEBMHPJ_00032;merE;MRG|Mercury_(Hg)|||EJEBMHPJ_00033;merD;MRG|Mercury_(Hg)|||EJEBMHPJ_00034;merA;MRG|Mercury_(Hg)	|||EJEBMHPJ_00040;vgaC;ARG|macrolide-lincosamide-streptogramin
NZ_CP038385.1	|||KMGLEAMI_00009;merR;MRG|Mercury_(Hg)|||KMGLEAMI_00010;merT;MRG|Mercury_(Hg)|||KMGLEAMI_00011;merP;MRG|Mercury_(Hg)|||KMGLEAMI_00013;merA;MRG|Mercury_(Hg)|||KMGLEAMI_00014;merD;MRG|Mercury_(Hg)|||KMGLEAMI_00015;merE;MRG|Mercury_(Hg)	|||KMGLEAMI_00021;sul1;ARG|sulfonamide|||KMGLEAMI_00022;qacEdelta1;ARG|multidrug|||KMGLEAMI_00023;aadA1;ARG|aminoglycoside|||KMGLEAMI_00029;catI;ARG|chloramphenicol
NZ_LR883013.1	|||KDKIEAEP_00041;merE;MRG|Mercury_(Hg)|||KDKIEAEP_00042;merD;MRG|Mercury_(Hg)|||KDKIEAEP_00043;merA;MRG|Mercury_(Hg)|||KDKIEAEP_00045;merP;MRG|Mercury_(Hg)|||KDKIEAEP_00046;merT;MRG|Mercury_(Hg)|||KDKIEAEP_00047;merR;MRG|Mercury_(Hg)	|||KDKIEAEP_00030;Ant3Ia;ARG|aminoglycoside|||KDKIEAEP_00032;qacEdelta1;ARG|multidrug|||KDKIEAEP_00033;sul1;ARG|sulfonamide|||KDKIEAEP_00036;tetR;ARG|tetracycline|||KDKIEAEP_00037;tet(A);ARG|tetracycline
NZ_AP019667.1	|||LLFJFKJE_00028;merE;MRG|Mercury_(Hg)|||LLFJFKJE_00029;merD;MRG|Mercury_(Hg)|||LLFJFKJE_00030;merA;MRG|Mercury_(Hg)|||LLFJFKJE_00031;merC;MRG|Mercury_(Hg)|||LLFJFKJE_00032;merP;MRG|Mercury_(Hg)|||LLFJFKJE_00033;merT;MRG|Mercury_(Hg)|||LLFJFKJE_00034;merR;MRG|Mercury_(Hg)	|||LLFJFKJE_00019;IMP-68;ARG|beta-lactam|||LLFJFKJE_00020;aac(6)-Ia;ARG|aminoglycoside|||LLFJFKJE_00022;qacEdelta1;ARG|multidrug|||LLFJFKJE_00023;sul1;ARG|sulfonamide
NZ_CP070555.1	|||DEPFHMGL_00260;merR;MRG|Mercury_(Hg)|||DEPFHMGL_00261;merT;MRG|Mercury_(Hg)|||DEPFHMGL_00262;merP;MRG|Mercury_(Hg)|||DEPFHMGL_00263;merC;MRG|Mercury_(Hg)|||DEPFHMGL_00264;merA;MRG|Mercury_(Hg)|||DEPFHMGL_00265;merD;MRG|Mercury_(Hg)|||DEPFHMGL_00266;merE;MRG|Mercury_(Hg)	|||DEPFHMGL_00189;tetR;ARG|tetracycline|||DEPFHMGL_00191;tetC;ARG|tetracycline|||DEPFHMGL_00192;tetD;ARG|tetracycline|||DEPFHMGL_00272;sul1;ARG|sulfonamide|||DEPFHMGL_00277;sul1;ARG|sulfonamide|||DEPFHMGL_00278;qacEdelta1;ARG|multidrug|||DEPFHMGL_00279;arr-3;ARG|rifamycin|||DEPFHMGL_00280;catB3;ARG|chloramphenicol|||DEPFHMGL_00281;OXA-1;ARG|beta-lactam|||DEPFHMGL_00282;AAC(6)-Ib-cr;ARG|multidrug
NZ_CP020529.1	|||AGEBAEAD_00032;merR;MRG|Mercury_(Hg)|||AGEBAEAD_00033;merT;MRG|Mercury_(Hg)|||AGEBAEAD_00034;merP;MRG|Mercury_(Hg)|||AGEBAEAD_00035;merC;MRG|Mercury_(Hg)|||AGEBAEAD_00036;merA;MRG|Mercury_(Hg)|||AGEBAEAD_00037;merD;MRG|Mercury_(Hg)|||AGEBAEAD_00038;merE;MRG|Mercury_(Hg)	|||AGEBAEAD_00003;dfrA19;ARG|trimethoprim|||AGEBAEAD_00006;sul1;ARG|sulfonamide|||AGEBAEAD_00008;QnrB20;ARG|quinolone|||AGEBAEAD_00012;sul1;ARG|sulfonamide|||AGEBAEAD_00013;qacEdelta1;ARG|multidrug|||AGEBAEAD_00014;aadA;ARG|aminoglycoside|||AGEBAEAD_00070;SG71_24560;ARG|beta-lactam|||AGEBAEAD_00081;sul1;ARG|sulfonamide|||AGEBAEAD_00082;qacEdelta1;ARG|multidrug|||AGEBAEAD_00083;Ant3Ia;ARG|aminogly…
NZ_CP041734.1	|||JANBFAEK_00118;merE;MRG|Mercury_(Hg)|||JANBFAEK_00119;merD;MRG|Mercury_(Hg)|||JANBFAEK_00120;merA;MRG|Mercury_(Hg)|||JANBFAEK_00121;merC;MRG|Mercury_(Hg)|||JANBFAEK_00122;merP;MRG|Mercury_(Hg)|||JANBFAEK_00123;merT;MRG|Mercury_(Hg)|||JANBFAEK_00124;merR;MRG|Mercury_(Hg)	|||JANBFAEK_00102;VIM-4;ARG|beta-lactam|||JANBFAEK_00103;aac(6)-Il;ARG|aminoglycoside|||JANBFAEK_00104;dfrA15;ARG|trimethoprim|||JANBFAEK_00105;AC88_5564;ARG|aminoglycoside|||JANBFAEK_00108;qacEdelta1;ARG|multidrug|||JANBFAEK_00109;sul1;ARG|sulfonamide|||JANBFAEK_00114;sul1;ARG|sulfonamide|||JANBFAEK_00140;dfrA16;ARG|trimethoprim|||JANBFAEK_00144;qacEdelta1;ARG|multidrug|||JANBFAEK_00145;sul1;ARG…
NZ_CP024133.1	|||DPFMNNJA_00121;merR;MRG|Mercury_(Hg)|||DPFMNNJA_00122;merT;MRG|Mercury_(Hg)|||DPFMNNJA_00123;merP;MRG|Mercury_(Hg)|||DPFMNNJA_00125;merA;MRG|Mercury_(Hg)|||DPFMNNJA_00126;merD;MRG|Mercury_(Hg)|||DPFMNNJA_00127;merE;MRG|Mercury_(Hg)	|||DPFMNNJA_00137;sul3;ARG|sulfonamide|||DPFMNNJA_00174;dfrA12;ARG|trimethoprim|||DPFMNNJA_00184;tetR;ARG|tetracycline|||DPFMNNJA_00185;tet(C);ARG|tetracycline
NZ_CP075485.1	|||CDKBABIE_00097;merR;MRG|Mercury_(Hg)|||CDKBABIE_00098;merT;MRG|Mercury_(Hg)|||CDKBABIE_00099;merP;MRG|Mercury_(Hg)|||CDKBABIE_00101;merA;MRG|Mercury_(Hg)	|||CDKBABIE_00008;floR;ARG|multidrug|||CDKBABIE_00013;tetR;ARG|tetracycline|||CDKBABIE_00014;tet(C);ARG|tetracycline|||CDKBABIE_00023;tetM;ARG|tetracycline|||CDKBABIE_00109;sul3;ARG|sulfonamide|||CDKBABIE_00120;Tet(X4);ARG|multidrug|||CDKBABIE_00128;Tet(X4);ARG|multidrug|||CDKBABIE_00135;Tet(X4);ARG|multidrug|||CDKBABIE_00142;Tet(X4);ARG|multidrug
NZ_CP023443.1	|||PECFMGOE_00076;merE;MRG|Mercury_(Hg)|||PECFMGOE_00077;merD;MRG|Mercury_(Hg)|||PECFMGOE_00078;merA;MRG|Mercury_(Hg)	|||PECFMGOE_00084;vgaC;ARG|macrolide-lincosamide-streptogramin
NZ_CP046505.1	|||OJKLKBHL_00064;merR;MRG|Mercury_(Hg)|||OJKLKBHL_00065;merT;MRG|Mercury_(Hg)|||OJKLKBHL_00066;merP;MRG|Mercury_(Hg)|||OJKLKBHL_00067;merC;MRG|Mercury_(Hg)|||OJKLKBHL_00068;merA;MRG|Mercury_(Hg)	|||OJKLKBHL_00002;vgaC;ARG|macrolide-lincosamide-streptogramin
NZ_AP022143.1	|||OJKJNGBG_00197;merE;MRG|Mercury_(Hg)|||OJKJNGBG_00198;merD;MRG|Mercury_(Hg)|||OJKJNGBG_00199;merA;MRG|Mercury_(Hg)|||OJKJNGBG_00200;merC;MRG|Mercury_(Hg)|||OJKJNGBG_00201;merP;MRG|Mercury_(Hg)|||OJKJNGBG_00202;merT;MRG|Mercury_(Hg)|||OJKJNGBG_00203;merR;MRG|Mercury_(Hg)	|||OJKJNGBG_00190;qacEdelta1;ARG|multidrug|||OJKJNGBG_00191;sul1;ARG|sulfonamide
NZ_CP036366.1	|||LLIOCDKL_00052;merR;MRG|Mercury_(Hg)|||LLIOCDKL_00053;merT;MRG|Mercury_(Hg)|||LLIOCDKL_00054;merP;MRG|Mercury_(Hg)|||LLIOCDKL_00056;merA;MRG|Mercury_(Hg)|||LLIOCDKL_00057;merD;MRG|Mercury_(Hg)|||LLIOCDKL_00058;merE;MRG|Mercury_(Hg)	|||LLIOCDKL_00043;catII;ARG|chloramphenicol|||LLIOCDKL_00082;blaKPC-12;ARG|beta-lactam
CP051409.1	|||JEHNHNLF_00002;merE;MRG|Mercury_(Hg)|||JEHNHNLF_00003;merD;MRG|Mercury_(Hg)|||JEHNHNLF_00004;merA;MRG|Mercury_(Hg)|||JEHNHNLF_00006;merP;MRG|Mercury_(Hg)|||JEHNHNLF_00007;merT;MRG|Mercury_(Hg)|||JEHNHNLF_00008;merR;MRG|Mercury_(Hg)	|||JEHNHNLF_00010;tetR;ARG|tetracycline|||JEHNHNLF_00011;tet(A);ARG|tetracycline
CP028419.1	|||MKIGEJPD_00154;merR;MRG|Mercury_(Hg)|||MKIGEJPD_00155;merT;MRG|Mercury_(Hg)|||MKIGEJPD_00156;merP;MRG|Mercury_(Hg)|||MKIGEJPD_00157;merA;MRG|Mercury_(Hg)|||MKIGEJPD_00158;merB;MRG|Mercury_(Hg)|||MKIGEJPD_00159;merD;MRG|Mercury_(Hg)|||MKIGEJPD_00160;merE;MRG|Mercury_(Hg)	|||MKIGEJPD_00035;CMY-59;ARG|beta-lactam|||MKIGEJPD_00073;sul2;ARG|sulfonamide|||MKIGEJPD_00074;APH(3)-Ib;ARG|aminoglycoside|||MKIGEJPD_00075;APH(6)-Id;ARG|aminoglycoside|||MKIGEJPD_00077;tetR;ARG|tetracycline|||MKIGEJPD_00078;tet(C);ARG|tetracycline|||MKIGEJPD_00081;floR;ARG|multidrug|||MKIGEJPD_00168;aph(3)-Ia;ARG|aminoglycoside|||MKIGEJPD_00171;Mrx;ARG|macrolide-lincosamide-streptogramin|||MKI…
NZ_CP065826.1	|||MLINLEGM_00121;merE;MRG|Mercury_(Hg)|||MLINLEGM_00122;merD;MRG|Mercury_(Hg)|||MLINLEGM_00123;merA;MRG|Mercury_(Hg)|||MLINLEGM_00124;merC;MRG|Mercury_(Hg)|||MLINLEGM_00125;merP;MRG|Mercury_(Hg)|||MLINLEGM_00126;merT;MRG|Mercury_(Hg)|||MLINLEGM_00127;merR;MRG|Mercury_(Hg)	|||MLINLEGM_00085;tet(59);ARG|tetracycline|||MLINLEGM_00090;blaSHV-1;ARG|beta-lactam|||MLINLEGM_00101;sul1;ARG|sulfonamide|||MLINLEGM_00102;qacEdelta1;ARG|multidrug|||MLINLEGM_00103;aadA1;ARG|aminoglycoside|||MLINLEGM_00107;dfrA8;ARG|trimethoprim|||MLINLEGM_00114;catI;ARG|chloramphenicol
OU015326.1	|||FJMMBOIK_00112;merR;MRG|Mercury_(Hg)|||FJMMBOIK_00113;merT;MRG|Mercury_(Hg)|||FJMMBOIK_00114;merP;MRG|Mercury_(Hg)|||FJMMBOIK_00116;merA;MRG|Mercury_(Hg)|||FJMMBOIK_00117;merD;MRG|Mercury_(Hg)	|||FJMMBOIK_00128;tetR;ARG|tetracycline|||FJMMBOIK_00129;tet(A);ARG|tetracycline
NZ_AP017613.1	|||FBKPOAAC_00051;merE;MRG|Mercury_(Hg)|||FBKPOAAC_00052;merD;MRG|Mercury_(Hg)|||FBKPOAAC_00053;merA;MRG|Mercury_(Hg)|||FBKPOAAC_00055;merP;MRG|Mercury_(Hg)|||FBKPOAAC_00056;merT;MRG|Mercury_(Hg)|||FBKPOAAC_00057;merR;MRG|Mercury_(Hg)	|||FBKPOAAC_00047;aph(3)-Ia;ARG|aminoglycoside|||FBKPOAAC_00058;tetR;ARG|tetracycline|||FBKPOAAC_00059;tet(A);ARG|tetracycline
NZ_CP062226.1	|||GDKDJHKC_00110;merR;MRG|Mercury_(Hg)|||GDKDJHKC_00111;merT;MRG|Mercury_(Hg)|||GDKDJHKC_00112;merP;MRG|Mercury_(Hg)|||GDKDJHKC_00114;merA;MRG|Mercury_(Hg)|||GDKDJHKC_00115;merD;MRG|Mercury_(Hg)|||GDKDJHKC_00116;merE;MRG|Mercury_(Hg)	|||GDKDJHKC_00107;sul2;ARG|sulfonamide|||GDKDJHKC_00121;aadA22;ARG|aminoglycoside|||GDKDJHKC_00130;sul3;ARG|sulfonamide|||GDKDJHKC_00153;tet(A);ARG|tetracycline|||GDKDJHKC_00154;tetR;ARG|tetracycline|||GDKDJHKC_00156;APH(6)-Id;ARG|aminoglycoside|||GDKDJHKC_00161;floR;ARG|multidrug|||GDKDJHKC_00171;AAC(3)-IIa;ARG|aminoglycoside|||GDKDJHKC_00175;TEM-135;ARG|beta-lactam|||GDKDJHKC_00189;qnrS13;ARG|q…
NZ_CP077777.1	|||FKLACEMC_00106;merE;MRG|Mercury_(Hg)|||FKLACEMC_00107;merD;MRG|Mercury_(Hg)|||FKLACEMC_00108;merA;MRG|Mercury_(Hg)|||FKLACEMC_00110;merP;MRG|Mercury_(Hg)|||FKLACEMC_00111;merT;MRG|Mercury_(Hg)|||FKLACEMC_00112;merR;MRG|Mercury_(Hg)	|||FKLACEMC_00121;vgaC;ARG|macrolide-lincosamide-streptogramin
NZ_JAGSXX010000005.1	|||GNJMBAHB_00119;merR;MRG|Mercury_(Hg)|||GNJMBAHB_00120;merT;MRG|Mercury_(Hg)|||GNJMBAHB_00121;merP;MRG|Mercury_(Hg)|||GNJMBAHB_00122;merF;MRG|Mercury_(Hg)|||GNJMBAHB_00123;merA;MRG|Mercury_(Hg)|||GNJMBAHB_00124;merD;MRG|Mercury_(Hg)|||GNJMBAHB_00125;merE;MRG|Mercury_(Hg)	|||GNJMBAHB_00005;APH(6)-Id;ARG|aminoglycoside|||GNJMBAHB_00006;APH(3)-Ib;ARG|aminoglycoside|||GNJMBAHB_00007;sul2;ARG|sulfonamide|||GNJMBAHB_00185;vgaC;ARG|macrolide-lincosamide-streptogramin|||GNJMBAHB_00202;dfrA14;ARG|trimethoprim|||GNJMBAHB_00204;AAC(6)-Ib-cr;ARG|multidrug|||GNJMBAHB_00205;OXA-1;ARG|beta-lactam|||GNJMBAHB_00206;catB3;ARG|chloramphenicol
NZ_CP024285.1	|||HFPOHKMN_00083;merE;MRG|Mercury_(Hg)|||HFPOHKMN_00084;merD;MRG|Mercury_(Hg)|||HFPOHKMN_00085;merA;MRG|Mercury_(Hg)|||HFPOHKMN_00087;merP;MRG|Mercury_(Hg)|||HFPOHKMN_00088;merT;MRG|Mercury_(Hg)|||HFPOHKMN_00089;merR;MRG|Mercury_(Hg)	|||HFPOHKMN_00069;Ant3Ia;ARG|aminoglycoside|||HFPOHKMN_00070;AAC(3)-VIa;ARG|aminoglycoside|||HFPOHKMN_00075;qacEdelta1;ARG|multidrug|||HFPOHKMN_00076;sul1;ARG|sulfonamide|||HFPOHKMN_00091;tetR;ARG|tetracycline|||HFPOHKMN_00092;tet(A);ARG|tetracycline
NZ_AP018755.1	|||LOEDNDMN_00012;merR;MRG|Mercury_(Hg)|||LOEDNDMN_00013;merT;MRG|Mercury_(Hg)|||LOEDNDMN_00014;merP;MRG|Mercury_(Hg)|||LOEDNDMN_00015;merC;MRG|Mercury_(Hg)|||LOEDNDMN_00016;merA;MRG|Mercury_(Hg)|||LOEDNDMN_00017;merD;MRG|Mercury_(Hg)|||LOEDNDMN_00018;merE;MRG|Mercury_(Hg)	|||LOEDNDMN_00027;AAC(6)-Ib7;ARG|aminoglycoside|||LOEDNDMN_00028;L360_04877;ARG|aminoglycoside|||LOEDNDMN_00029;OXA-9;ARG|beta-lactam|||LOEDNDMN_00036;vgaC;ARG|macrolide-lincosamide-streptogramin
AP024919.1	|||GAFJIGPD_00019;merE;MRG|Mercury_(Hg)|||GAFJIGPD_00020;merD;MRG|Mercury_(Hg)|||GAFJIGPD_00021;merA;MRG|Mercury_(Hg)|||GAFJIGPD_00022;merC;MRG|Mercury_(Hg)|||GAFJIGPD_00023;merP;MRG|Mercury_(Hg)|||GAFJIGPD_00024;merT;MRG|Mercury_(Hg)|||GAFJIGPD_00025;merR;MRG|Mercury_(Hg)	|||GAFJIGPD_00009;blaIMP-1;ARG|beta-lactam|||GAFJIGPD_00010;aac(6)-IIc;ARG|aminoglycoside|||GAFJIGPD_00012;qacH;ARG|quinolone|||GAFJIGPD_00013;qacEdelta1;ARG|multidrug|||GAFJIGPD_00014;sul1;ARG|sulfonamide
NZ_CP047194.1	|||GANINBCJ_00061;merR;MRG|Mercury_(Hg)|||GANINBCJ_00062;merT;MRG|Mercury_(Hg)|||GANINBCJ_00063;merP;MRG|Mercury_(Hg)|||GANINBCJ_00065;merA;MRG|Mercury_(Hg)|||GANINBCJ_00066;merD;MRG|Mercury_(Hg)|||GANINBCJ_00067;merE;MRG|Mercury_(Hg)	|||GANINBCJ_00053;vgaC;ARG|macrolide-lincosamide-streptogramin|||GANINBCJ_00082;SHV-134;ARG|beta-lactam|||GANINBCJ_00157;rmtB1;ARG|aminoglycoside|||GANINBCJ_00163;fosA3;ARG|fosfomycin
NZ_CP068687.1	|||IFMGNKIM_00040;merE;MRG|Mercury_(Hg)|||IFMGNKIM_00041;merD;MRG|Mercury_(Hg)|||IFMGNKIM_00042;merA;MRG|Mercury_(Hg)|||IFMGNKIM_00044;merP;MRG|Mercury_(Hg)|||IFMGNKIM_00045;merT;MRG|Mercury_(Hg)|||IFMGNKIM_00046;merR;MRG|Mercury_(Hg)	|||IFMGNKIM_00053;vgaC;ARG|macrolide-lincosamide-streptogramin|||IFMGNKIM_00213;rmtB1;ARG|aminoglycoside
NZ_CP061355.1	|||LNLILLLP_00018;merR;MRG|Mercury_(Hg)|||LNLILLLP_00019;merT;MRG|Mercury_(Hg)|||LNLILLLP_00020;merP;MRG|Mercury_(Hg)|||LNLILLLP_00022;merA;MRG|Mercury_(Hg)|||LNLILLLP_00023;merD;MRG|Mercury_(Hg)|||LNLILLLP_00024;merE;MRG|Mercury_(Hg)	|||LNLILLLP_00010;vgaC;ARG|macrolide-lincosamide-streptogramin
NZ_CP075471.1	|||EGNAAEII_00015;merA;MRG|Mercury_(Hg)|||EGNAAEII_00017;merP;MRG|Mercury_(Hg)|||EGNAAEII_00018;merT;MRG|Mercury_(Hg)|||EGNAAEII_00019;merR;MRG|Mercury_(Hg)	|||EGNAAEII_00007;sul3;ARG|sulfonamide|||EGNAAEII_00093;tetM;ARG|tetracycline|||EGNAAEII_00105;tetR;ARG|tetracycline|||EGNAAEII_00111;floR;ARG|multidrug|||EGNAAEII_00126;Tet(X4);ARG|multidrug|||EGNAAEII_00143;Tet(X4);ARG|multidrug|||EGNAAEII_00160;Tet(X4);ARG|multidrug
AP022086.1	|||PJPFPHEO_00072;merE;MRG|Mercury_(Hg)|||PJPFPHEO_00073;merD;MRG|Mercury_(Hg)|||PJPFPHEO_00074;merA;MRG|Mercury_(Hg)|||PJPFPHEO_00076;merP;MRG|Mercury_(Hg)|||PJPFPHEO_00077;merT;MRG|Mercury_(Hg)|||PJPFPHEO_00078;merR;MRG|Mercury_(Hg)	|||PJPFPHEO_00062;aph(3)-Ia;ARG|aminoglycoside|||PJPFPHEO_00064;APH(6)-Id;ARG|aminoglycoside|||PJPFPHEO_00065;APH(3)-Ib;ARG|aminoglycoside|||PJPFPHEO_00066;sul2;ARG|sulfonamide|||PJPFPHEO_00081;tetR;ARG|tetracycline|||PJPFPHEO_00082;tet(A);ARG|tetracycline
NZ_CP079134.1	|||MEAOMICB_00002;merC;MRG|Mercury_(Hg)|||MEAOMICB_00003;merP;MRG|Mercury_(Hg)|||MEAOMICB_00004;merT;MRG|Mercury_(Hg)|||MEAOMICB_00005;merR;MRG|Mercury_(Hg)|||MEAOMICB_00112;merE;MRG|Mercury_(Hg)|||MEAOMICB_00113;merD;MRG|Mercury_(Hg)	|||MEAOMICB_00055;QnrB17;ARG|quinolone|||MEAOMICB_00059;AAC(3)-IIa;ARG|aminoglycoside|||MEAOMICB_00067;AAC(6)-Ib7;ARG|aminoglycoside|||MEAOMICB_00068;L360_04877;ARG|aminoglycoside|||MEAOMICB_00069;OXA-9;ARG|beta-lactam|||MEAOMICB_00076;vgaC;ARG|macrolide-lincosamide-streptogramin|||MEAOMICB_00087;arr-2;ARG|rifamycin|||MEAOMICB_00088;ere(A);ARG|macrolide-lincosamide-streptogramin|||MEAOMICB_00089;…
NZ_CP050357.1	|||NLDADMMD_00039;merR;MRG|Mercury_(Hg)|||NLDADMMD_00040;merT;MRG|Mercury_(Hg)|||NLDADMMD_00041;merP;MRG|Mercury_(Hg)|||NLDADMMD_00043;merA;MRG|Mercury_(Hg)|||NLDADMMD_00044;merD;MRG|Mercury_(Hg)|||NLDADMMD_00045;merE;MRG|Mercury_(Hg)	|||NLDADMMD_00032;vgaC;ARG|macrolide-lincosamide-streptogramin|||NLDADMMD_00102;catII;ARG|chloramphenicol
NZ_CP082004.1	|||CGLHIFPA_00019;merR;MRG|Mercury_(Hg)|||CGLHIFPA_00020;merT;MRG|Mercury_(Hg)|||CGLHIFPA_00021;merP;MRG|Mercury_(Hg)|||CGLHIFPA_00023;merA;MRG|Mercury_(Hg)|||CGLHIFPA_00024;merD;MRG|Mercury_(Hg)|||CGLHIFPA_00025;merE;MRG|Mercury_(Hg)	|||CGLHIFPA_00012;vgaC;ARG|macrolide-lincosamide-streptogramin
NZ_CP016407.1	|||FOPJJLMB_00156;merE;MRG|Mercury_(Hg)|||FOPJJLMB_00157;merD;MRG|Mercury_(Hg)|||FOPJJLMB_00158;merA;MRG|Mercury_(Hg)|||FOPJJLMB_00160;merP;MRG|Mercury_(Hg)|||FOPJJLMB_00161;merT;MRG|Mercury_(Hg)|||FOPJJLMB_00162;merR;MRG|Mercury_(Hg)	|||FOPJJLMB_00059;vgaC;ARG|macrolide-lincosamide-streptogramin|||FOPJJLMB_00147;Ant3Ia;ARG|aminoglycoside|||FOPJJLMB_00148;qacEdelta1;ARG|multidrug|||FOPJJLMB_00149;sul1;ARG|sulfonamide|||FOPJJLMB_00164;tetR;ARG|tetracycline|||FOPJJLMB_00165;tet(A);ARG|tetracycline|||FOPJJLMB_00260;vgaC;ARG|macrolide-lincosamide-streptogramin|||FOPJJLMB_00283;fosA3;ARG|fosfomycin|||FOPJJLMB_00290;floR;ARG|multidr…
NZ_CP014978.1	|||AMGKAFON_00145;merE;MRG|Mercury_(Hg)|||AMGKAFON_00146;merD;MRG|Mercury_(Hg)|||AMGKAFON_00147;merB;MRG|Mercury_(Hg)|||AMGKAFON_00148;merA;MRG|Mercury_(Hg)|||AMGKAFON_00149;merP;MRG|Mercury_(Hg)|||AMGKAFON_00150;merT;MRG|Mercury_(Hg)|||AMGKAFON_00151;merR;MRG|Mercury_(Hg)	|||AMGKAFON_00043;floR;ARG|multidrug|||AMGKAFON_00046;tet(C);ARG|tetracycline|||AMGKAFON_00047;tetR;ARG|tetracycline|||AMGKAFON_00049;APH(6)-Id;ARG|aminoglycoside|||AMGKAFON_00050;APH(3)-Ib;ARG|aminoglycoside|||AMGKAFON_00051;sul2;ARG|sulfonamide|||AMGKAFON_00088;CMY-59;ARG|beta-lactam
NZ_CP073658.1	|||JPJJEEEC_00231;merR;MRG|Mercury_(Hg)|||JPJJEEEC_00232;merT;MRG|Mercury_(Hg)|||JPJJEEEC_00233;merP;MRG|Mercury_(Hg)|||JPJJEEEC_00234;merC;MRG|Mercury_(Hg)|||JPJJEEEC_00235;merA;MRG|Mercury_(Hg)|||JPJJEEEC_00236;merD;MRG|Mercury_(Hg)|||JPJJEEEC_00237;merE;MRG|Mercury_(Hg)	|||JPJJEEEC_00129;MCR-9.1;ARG|polymyxin|||JPJJEEEC_00210;AAC(6)-Ib10;ARG|aminoglycoside|||JPJJEEEC_00216;tet(A);ARG|tetracycline|||JPJJEEEC_00217;tetR;ARG|tetracycline|||JPJJEEEC_00243;sul1;ARG|sulfonamide|||JPJJEEEC_00248;sul1;ARG|sulfonamide|||JPJJEEEC_00249;qacEdelta1;ARG|multidrug|||JPJJEEEC_00251;ANT(2)-Ia;ARG|aminoglycoside
NZ_CP051443.1	|||LCDMIKBO_00003;merP;MRG|Mercury_(Hg)|||LCDMIKBO_00004;merT;MRG|Mercury_(Hg)|||LCDMIKBO_00005;merR;MRG|Mercury_(Hg)|||LCDMIKBO_00125;merE;MRG|Mercury_(Hg)|||LCDMIKBO_00126;merD;MRG|Mercury_(Hg)|||LCDMIKBO_00127;merB;MRG|Mercury_(Hg)	|||LCDMIKBO_00075;tet(C);ARG|tetracycline|||LCDMIKBO_00076;tetR;ARG|tetracycline|||LCDMIKBO_00078;APH(6)-Id;ARG|aminoglycoside|||LCDMIKBO_00079;APH(3)-Ib;ARG|aminoglycoside|||LCDMIKBO_00080;sul2;ARG|sulfonamide|||LCDMIKBO_00118;CMY-59;ARG|beta-lactam
CP037442.1	|||CAKLPHHD_00154;merR;MRG|Mercury_(Hg)|||CAKLPHHD_00155;merT;MRG|Mercury_(Hg)|||CAKLPHHD_00156;merP;MRG|Mercury_(Hg)|||CAKLPHHD_00158;merA;MRG|Mercury_(Hg)	|||CAKLPHHD_00161;catI;ARG|chloramphenicol|||CAKLPHHD_00165;SCO-1;ARG|beta-lactam|||CAKLPHHD_00180;aac(3)-IIe;ARG|aminoglycoside|||CAKLPHHD_00184;tetR;ARG|tetracycline|||CAKLPHHD_00185;tet(A);ARG|tetracycline|||CAKLPHHD_00192;sul1;ARG|sulfonamide|||CAKLPHHD_00193;qacEdelta1;ARG|multidrug|||CAKLPHHD_00194;aadA1;ARG|aminoglycoside
NZ_CP082173.1	|||AJIIHMHJ_00161;merE;MRG|Mercury_(Hg)|||AJIIHMHJ_00162;merD;MRG|Mercury_(Hg)|||AJIIHMHJ_00163;merB;MRG|Mercury_(Hg)|||AJIIHMHJ_00164;merA;MRG|Mercury_(Hg)|||AJIIHMHJ_00165;merP;MRG|Mercury_(Hg)|||AJIIHMHJ_00166;merT;MRG|Mercury_(Hg)|||AJIIHMHJ_00167;merR;MRG|Mercury_(Hg)	|||AJIIHMHJ_00141;ANT(2)-Ia;ARG|aminoglycoside|||AJIIHMHJ_00142;qacEdelta1;ARG|multidrug|||AJIIHMHJ_00143;sul1;ARG|sulfonamide|||AJIIHMHJ_00152;sul1;ARG|sulfonamide|||AJIIHMHJ_00155;sul1;ARG|sulfonamide
NZ_CP083621.1	|||EIPOCGNH_00255;merR;MRG|Mercury_(Hg)|||EIPOCGNH_00257;merB;MRG|Mercury_(Hg)|||EIPOCGNH_00258;merD;MRG|Mercury_(Hg)|||EIPOCGNH_00259;merE;MRG|Mercury_(Hg)	|||EIPOCGNH_00163;catA1;ARG|chloramphenicol|||EIPOCGNH_00166;aadA1;ARG|aminoglycoside|||EIPOCGNH_00172;sul2;ARG|sulfonamide|||EIPOCGNH_00173;APH(3)-Ib;ARG|aminoglycoside|||EIPOCGNH_00174;APH(6)-Id;ARG|aminoglycoside|||EIPOCGNH_00185;AAC(6)-Ib-cr;ARG|multidrug|||EIPOCGNH_00186;OXA-1;ARG|beta-lactam|||EIPOCGNH_00187;catB3;ARG|chloramphenicol|||EIPOCGNH_00189;aac(3)-IIe;ARG|aminoglycoside|||EIPOCGNH…
NZ_CP016919.1	|||DINNCGKC_00010;merR;MRG|Mercury_(Hg)|||DINNCGKC_00011;merT;MRG|Mercury_(Hg)|||DINNCGKC_00012;merP;MRG|Mercury_(Hg)|||DINNCGKC_00013;merC;MRG|Mercury_(Hg)|||DINNCGKC_00014;merA;MRG|Mercury_(Hg)|||DINNCGKC_00015;merD;MRG|Mercury_(Hg)|||DINNCGKC_00016;merE;MRG|Mercury_(Hg)	|||DINNCGKC_00018;sul2;ARG|sulfonamide|||DINNCGKC_00019;str;ARG|aminoglycoside|||DINNCGKC_00020;aph(6)-Id;ARG|aminoglycoside|||DINNCGKC_00036;sul1;ARG|sulfonamide|||DINNCGKC_00037;qacEdelta1;ARG|multidrug|||DINNCGKC_00038;cmlA5;ARG|chloramphenicol|||DINNCGKC_00039;aadA1;ARG|aminoglycoside|||DINNCGKC_00040;ere(A);ARG|macrolide-lincosamide-streptogramin|||DINNCGKC_00041;arr-2;ARG|rifamycin|||DINNCG…
NZ_CP011580.1	|||PKEIFEHE_00026;merR;MRG|Mercury_(Hg)|||PKEIFEHE_00028;merB;MRG|Mercury_(Hg)|||PKEIFEHE_00029;merD;MRG|Mercury_(Hg)|||PKEIFEHE_00030;merE;MRG|Mercury_(Hg)	|||PKEIFEHE_00037;aadA1;ARG|aminoglycoside|||PKEIFEHE_00038;qacEdelta1;ARG|multidrug|||PKEIFEHE_00039;sul1;ARG|sulfonamide|||PKEIFEHE_00067;tet(G);ARG|tetracycline|||PKEIFEHE_00068;tetR;ARG|tetracycline|||PKEIFEHE_00069;floR;ARG|multidrug
NZ_CP014489.1	|||DBMOAAKE_00158;merE;MRG|Mercury_(Hg)|||DBMOAAKE_00159;merD;MRG|Mercury_(Hg)|||DBMOAAKE_00160;merA;MRG|Mercury_(Hg)|||DBMOAAKE_00162;merP;MRG|Mercury_(Hg)|||DBMOAAKE_00163;merT;MRG|Mercury_(Hg)|||DBMOAAKE_00164;merR;MRG|Mercury_(Hg)	|||DBMOAAKE_00146;blaTEM-156;ARG|beta-lactam|||DBMOAAKE_00150;sul2;ARG|sulfonamide|||DBMOAAKE_00151;APH(3)-Ib;ARG|aminoglycoside|||DBMOAAKE_00152;APH(6)-Id;ARG|aminoglycoside|||DBMOAAKE_00154;aph(3)-Ia;ARG|aminoglycoside
NZ_CP050339.1	|||MODCNJDH_00033;merR;MRG|Mercury_(Hg)|||MODCNJDH_00034;merT;MRG|Mercury_(Hg)|||MODCNJDH_00035;merP;MRG|Mercury_(Hg)|||MODCNJDH_00037;merA;MRG|Mercury_(Hg)|||MODCNJDH_00038;merD;MRG|Mercury_(Hg)|||MODCNJDH_00039;merE;MRG|Mercury_(Hg)	|||MODCNJDH_00026;vgaC;ARG|macrolide-lincosamide-streptogramin|||MODCNJDH_00096;catII;ARG|chloramphenicol
NZ_CP062987.1	|||CCECNHEB_00101;merR;MRG|Mercury_(Hg)|||CCECNHEB_00102;merT;MRG|Mercury_(Hg)|||CCECNHEB_00103;merP;MRG|Mercury_(Hg)|||CCECNHEB_00105;merA;MRG|Mercury_(Hg)	|||CCECNHEB_00108;catI;ARG|chloramphenicol|||CCECNHEB_00116;AAC(6)-Ib-cr;ARG|multidrug|||CCECNHEB_00117;OXA-1;ARG|beta-lactam|||CCECNHEB_00118;catB3;ARG|chloramphenicol|||CCECNHEB_00120;aac(3)-IIe;ARG|aminoglycoside|||CCECNHEB_00134;sul2;ARG|sulfonamide|||CCECNHEB_00138;APH(6)-Id;ARG|aminoglycoside|||CCECNHEB_00139;APH(3)-Ib;ARG|aminoglycoside|||CCECNHEB_00142;qacEdelta1;ARG|multidrug|||CCECNHEB_…
NZ_CP042483.1	|||PAHADIHA_00046;merR;MRG|Mercury_(Hg)|||PAHADIHA_00047;merT;MRG|Mercury_(Hg)|||PAHADIHA_00048;merP;MRG|Mercury_(Hg)|||PAHADIHA_00049;merC;MRG|Mercury_(Hg)|||PAHADIHA_00050;merA;MRG|Mercury_(Hg)|||PAHADIHA_00051;merD;MRG|Mercury_(Hg)|||PAHADIHA_00052;merE;MRG|Mercury_(Hg)	|||PAHADIHA_00007;vgaC;ARG|macrolide-lincosamide-streptogramin|||PAHADIHA_00028;vgaC;ARG|macrolide-lincosamide-streptogramin|||PAHADIHA_00182;catB3;ARG|chloramphenicol|||PAHADIHA_00183;arr-3;ARG|rifamycin|||PAHADIHA_00184;qacEdelta1;ARG|multidrug|||PAHADIHA_00185;sul1;ARG|sulfonamide|||PAHADIHA_00192;Mrx;ARG|macrolide-lincosamide-streptogramin|||PAHADIHA_00195;AAC(3)-IIa;ARG|aminoglycoside
NZ_CP040319.1	|||BGBDNADC_00040;merR;MRG|Mercury_(Hg)|||BGBDNADC_00041;merT;MRG|Mercury_(Hg)|||BGBDNADC_00042;merP;MRG|Mercury_(Hg)|||BGBDNADC_00044;merA;MRG|Mercury_(Hg)|||BGBDNADC_00045;merD;MRG|Mercury_(Hg)|||BGBDNADC_00046;merE;MRG|Mercury_(Hg)	|||BGBDNADC_00051;tetM;ARG|tetracycline
NZ_CP067414.1	|||LPPIOLBO_00019;merR;MRG|Mercury_(Hg)|||LPPIOLBO_00020;merT;MRG|Mercury_(Hg)|||LPPIOLBO_00021;merP;MRG|Mercury_(Hg)|||LPPIOLBO_00022;merC;MRG|Mercury_(Hg)|||LPPIOLBO_00023;merA;MRG|Mercury_(Hg)|||LPPIOLBO_00024;merD;MRG|Mercury_(Hg)|||LPPIOLBO_00025;merE;MRG|Mercury_(Hg)	|||LPPIOLBO_00033;floR;ARG|multidrug|||LPPIOLBO_00039;catII;ARG|chloramphenicol|||LPPIOLBO_00042;tet(59);ARG|tetracycline|||LPPIOLBO_00053;AAC(6)-Ib-cr;ARG|multidrug|||LPPIOLBO_00054;arr-3;ARG|rifamycin|||LPPIOLBO_00055;dfrA27;ARG|trimethoprim|||LPPIOLBO_00056;aadA16;ARG|aminoglycoside|||LPPIOLBO_00057;qacEdelta1;ARG|multidrug|||LPPIOLBO_00058;sul1;ARG|sulfonamide|||LPPIOLBO_00061;QnrB43;ARG|quin…
NZ_AP023312.1	|||OCBHHJME_00110;merR;MRG|Mercury_(Hg)|||OCBHHJME_00111;merT;MRG|Mercury_(Hg)|||OCBHHJME_00112;merP;MRG|Mercury_(Hg)|||OCBHHJME_00114;merA;MRG|Mercury_(Hg)|||OCBHHJME_00115;merD;MRG|Mercury_(Hg)|||OCBHHJME_00116;merE;MRG|Mercury_(Hg)	|||OCBHHJME_00105;tetR;ARG|tetracycline|||OCBHHJME_00106;tet(B);ARG|tetracycline|||OCBHHJME_00125;sul3;ARG|sulfonamide|||OCBHHJME_00127;qacH;ARG|quinolone|||OCBHHJME_00128;aadA1;ARG|aminoglycoside|||OCBHHJME_00133;aadA1;ARG|aminoglycoside|||OCBHHJME_00139;mcr-5.1;ARG|polymyxin|||OCBHHJME_00144;tetM;ARG|tetracycline|||OCBHHJME_00150;fosL1;ARG|fosfomycin|||OCBHHJME_00160;catI;ARG|chloramphenicol|||…
NZ_CP051224.1	|||PGCIAPCG_00094;merE;MRG|Mercury_(Hg)|||PGCIAPCG_00095;merD;MRG|Mercury_(Hg)|||PGCIAPCG_00096;merA;MRG|Mercury_(Hg)|||PGCIAPCG_00098;merP;MRG|Mercury_(Hg)|||PGCIAPCG_00099;merT;MRG|Mercury_(Hg)|||PGCIAPCG_00100;merR;MRG|Mercury_(Hg)	|||PGCIAPCG_00056;qacEdelta1;ARG|multidrug|||PGCIAPCG_00058;dfrA12;ARG|trimethoprim|||PGCIAPCG_00063;oqxB;ARG|multidrug|||PGCIAPCG_00064;oqxA;ARG|quinolone|||PGCIAPCG_00068;Mrx;ARG|macrolide-lincosamide-streptogramin|||PGCIAPCG_00074;AAC(3)-IIa;ARG|aminoglycoside|||PGCIAPCG_00083;floR;ARG|multidrug|||PGCIAPCG_00090;aph(3)-Ia;ARG|aminoglycoside
NZ_CP028197.1	|||CBEMAKKB_00023;merR;MRG|Mercury_(Hg)|||CBEMAKKB_00024;merT;MRG|Mercury_(Hg)|||CBEMAKKB_00025;merP;MRG|Mercury_(Hg)|||CBEMAKKB_00026;merC;MRG|Mercury_(Hg)|||CBEMAKKB_00027;merA;MRG|Mercury_(Hg)|||CBEMAKKB_00028;merD;MRG|Mercury_(Hg)|||CBEMAKKB_00029;merE;MRG|Mercury_(Hg)	|||CBEMAKKB_00182;SHV-134;ARG|beta-lactam|||CBEMAKKB_00186;aac(6)-IIc;ARG|aminoglycoside|||CBEMAKKB_00190;AAC(3)-IIb;ARG|aminoglycoside|||CBEMAKKB_00191;arr;ARG|rifamycin|||CBEMAKKB_00193;EreA2;ARG|macrolide-lincosamide-streptogramin|||CBEMAKKB_00194;qacEdelta1;ARG|multidrug|||CBEMAKKB_00195;sul1;ARG|sulfonamide|||CBEMAKKB_00201;sul2;ARG|sulfonamide|||CBEMAKKB_00295;MCR-9.1;ARG|polymyxin|||CBEMAK…
NZ_CP039446.1	|||INAFKBNF_00040;merR;MRG|Mercury_(Hg)|||INAFKBNF_00041;merT;MRG|Mercury_(Hg)|||INAFKBNF_00042;merP;MRG|Mercury_(Hg)|||INAFKBNF_00044;merA;MRG|Mercury_(Hg)|||INAFKBNF_00045;merD;MRG|Mercury_(Hg)|||INAFKBNF_00046;merE;MRG|Mercury_(Hg)	|||INAFKBNF_00037;tet(A);ARG|tetracycline|||INAFKBNF_00038;tetR;ARG|tetracycline|||INAFKBNF_00053;sul1;ARG|sulfonamide|||INAFKBNF_00054;qacEdelta1;ARG|multidrug|||INAFKBNF_00055;Ant3Ia;ARG|aminoglycoside|||INAFKBNF_00144;vgaC;ARG|macrolide-lincosamide-streptogramin|||INAFKBNF_00229;dfrA14;ARG|trimethoprim|||INAFKBNF_00232;aac(3)-IVa;ARG|aminoglycoside|||INAFKBNF_00234;aph(4)-Ia;ARG|aminoglycoside…
NZ_CP079116.1	|||NFODHILL_00215;merR;MRG|Mercury_(Hg)	|||NFODHILL_00088;blaCMY-4;ARG|beta-lactam|||NFODHILL_00145;dfrA12;ARG|trimethoprim|||NFODHILL_00147;qacEdelta1;ARG|multidrug|||NFODHILL_00148;sul1;ARG|sulfonamide|||NFODHILL_00154;msr(E);ARG|macrolide-lincosamide-streptogramin|||NFODHILL_00155;mphE;ARG|macrolide-lincosamide-streptogramin|||NFODHILL_00159;catB3;ARG|chloramphenicol|||NFODHILL_00160;OXA-1;ARG|beta-lactam|||NFODHILL_00161;AAC(6)-Ib-…
NZ_AP024782.1	|||PLAIOAGK_00062;merE;MRG|Mercury_(Hg)|||PLAIOAGK_00063;merD;MRG|Mercury_(Hg)|||PLAIOAGK_00064;merA;MRG|Mercury_(Hg)	|||PLAIOAGK_00069;vgaC;ARG|macrolide-lincosamide-streptogramin|||PLAIOAGK_00076;AAC(6)-Ib7;ARG|aminoglycoside|||PLAIOAGK_00098;cmlA6;ARG|chloramphenicol|||PLAIOAGK_00099;aadA;ARG|aminoglycoside|||PLAIOAGK_00100;qacH;ARG|quinolone|||PLAIOAGK_00104;AAC(3)-IV;ARG|aminoglycoside|||PLAIOAGK_00106;aph(4)-Ia;ARG|aminoglycoside
NZ_CP019251.1	|||NAENPMOC_00012;merR;MRG|Mercury_(Hg)|||NAENPMOC_00013;merT;MRG|Mercury_(Hg)|||NAENPMOC_00014;merP;MRG|Mercury_(Hg)|||NAENPMOC_00016;merA;MRG|Mercury_(Hg)|||NAENPMOC_00017;merD;MRG|Mercury_(Hg)|||NAENPMOC_00018;merE;MRG|Mercury_(Hg)	|||NAENPMOC_00022;aph(3)-Ia;ARG|aminoglycoside|||NAENPMOC_00024;APH(6)-Id;ARG|aminoglycoside|||NAENPMOC_00025;APH(3)-Ib;ARG|aminoglycoside|||NAENPMOC_00026;sul2;ARG|sulfonamide|||NAENPMOC_00032;tetD;ARG|tetracycline|||NAENPMOC_00033;tetC;ARG|tetracycline|||NAENPMOC_00034;tet(B);ARG|tetracycline|||NAENPMOC_00035;tetR;ARG|tetracycline|||NAENPMOC_00041;catI;ARG|chloramphenicol|||NAENPMOC_00047;dfrA1…
NZ_JACYGD010000003.1	|||PACKEEGE_00113;merE;MRG|Mercury_(Hg)|||PACKEEGE_00114;merD;MRG|Mercury_(Hg)|||PACKEEGE_00115;merA;MRG|Mercury_(Hg)|||PACKEEGE_00117;merP;MRG|Mercury_(Hg)|||PACKEEGE_00118;merT;MRG|Mercury_(Hg)|||PACKEEGE_00119;merR;MRG|Mercury_(Hg)	|||PACKEEGE_00085;cmlA6;ARG|chloramphenicol|||PACKEEGE_00086;aadA1;ARG|aminoglycoside|||PACKEEGE_00087;qacH;ARG|quinolone|||PACKEEGE_00089;sul3;ARG|sulfonamide|||PACKEEGE_00099;APH(3)-Ib;ARG|aminoglycoside|||PACKEEGE_00100;APH(6)-Id;ARG|aminoglycoside|||PACKEEGE_00102;dfrA15;ARG|trimethoprim|||PACKEEGE_00103;AC88_5564;ARG|aminoglycoside|||PACKEEGE_00104;qacEdelta1;ARG|multidrug|||PACKEEGE_00105;s…
NZ_CP046001.1	|||BJPNPMBL_00065;merR;MRG|Mercury_(Hg)|||BJPNPMBL_00066;merT;MRG|Mercury_(Hg)|||BJPNPMBL_00067;merP;MRG|Mercury_(Hg)|||BJPNPMBL_00069;merA;MRG|Mercury_(Hg)	|||BJPNPMBL_00002;floR;ARG|multidrug|||BJPNPMBL_00077;sul3;ARG|sulfonamide
NZ_CP031570.1	|||IDMOIAHD_00141;merR;MRG|Mercury_(Hg)|||IDMOIAHD_00142;merT;MRG|Mercury_(Hg)|||IDMOIAHD_00143;merP;MRG|Mercury_(Hg)|||IDMOIAHD_00145;merA;MRG|Mercury_(Hg)|||IDMOIAHD_00146;merD;MRG|Mercury_(Hg)|||IDMOIAHD_00147;merE;MRG|Mercury_(Hg)	|||IDMOIAHD_00153;aac(6)-Il;ARG|aminoglycoside|||IDMOIAHD_00154;dfrA15;ARG|trimethoprim|||IDMOIAHD_00155;AC88_5564;ARG|aminoglycoside|||IDMOIAHD_00159;Mrx;ARG|macrolide-lincosamide-streptogramin|||IDMOIAHD_00166;sul1;ARG|sulfonamide|||IDMOIAHD_00169;sul1;ARG|sulfonamide|||IDMOIAHD_00170;qacEdelta1;ARG|multidrug|||IDMOIAHD_00172;dfrA12;ARG|trimethoprim
NZ_CP044075.1	|||BILOKLIK_00113;merR;MRG|Mercury_(Hg)|||BILOKLIK_00114;merT;MRG|Mercury_(Hg)|||BILOKLIK_00115;merP;MRG|Mercury_(Hg)|||BILOKLIK_00117;merA;MRG|Mercury_(Hg)|||BILOKLIK_00118;merD;MRG|Mercury_(Hg)|||BILOKLIK_00119;merE;MRG|Mercury_(Hg)	|||BILOKLIK_00016;AAC(6)-Ib10;ARG|aminoglycoside|||BILOKLIK_00020;floR;ARG|multidrug|||BILOKLIK_00024;sul2;ARG|sulfonamide|||BILOKLIK_00124;sul1;ARG|sulfonamide|||BILOKLIK_00125;qacEdelta1;ARG|multidrug|||BILOKLIK_00126;aadA;ARG|aminoglycoside|||BILOKLIK_00127;OXA-10;ARG|beta-lactam|||BILOKLIK_00128;cmlA5;ARG|chloramphenicol|||BILOKLIK_00216;aac(6)-IIc;ARG|aminoglycoside|||BILOKLIK_00220;AAC(3)-I…
NZ_CP033956.1	|||KBNEFCOG_00077;merE;MRG|Mercury_(Hg)|||KBNEFCOG_00078;merD;MRG|Mercury_(Hg)|||KBNEFCOG_00079;merA;MRG|Mercury_(Hg)|||KBNEFCOG_00081;merP;MRG|Mercury_(Hg)|||KBNEFCOG_00082;merT;MRG|Mercury_(Hg)|||KBNEFCOG_00083;merR;MRG|Mercury_(Hg)	|||KBNEFCOG_00020;rmtB1;ARG|aminoglycoside|||KBNEFCOG_00062;SHV-134;ARG|beta-lactam
NZ_LS992184.1	|||JLGGAELK_00085;merR;MRG|Mercury_(Hg)|||JLGGAELK_00086;merT;MRG|Mercury_(Hg)|||JLGGAELK_00087;merP;MRG|Mercury_(Hg)|||JLGGAELK_00088;merA;MRG|Mercury_(Hg)|||JLGGAELK_00089;merB;MRG|Mercury_(Hg)|||JLGGAELK_00090;merD;MRG|Mercury_(Hg)|||JLGGAELK_00091;merE;MRG|Mercury_(Hg)	|||JLGGAELK_00005;mphE;ARG|macrolide-lincosamide-streptogramin|||JLGGAELK_00014;floR;ARG|multidrug|||JLGGAELK_00017;tet(C);ARG|tetracycline|||JLGGAELK_00018;tetR;ARG|tetracycline|||JLGGAELK_00099;CMY-59;ARG|beta-lactam|||JLGGAELK_00137;sul2;ARG|sulfonamide|||JLGGAELK_00138;APH(3)-Ib;ARG|aminoglycoside|||JLGGAELK_00139;APH(6)-Id;ARG|aminoglycoside|||JLGGAELK_00140;tetR;ARG|tetracycline|||JLGGAELK_…
NZ_CP019019.1	|||ICMPKHDD_00116;merT;MRG|Mercury_(Hg)|||ICMPKHDD_00117;merP;MRG|Mercury_(Hg)	|||ICMPKHDD_00112;tet(A);ARG|tetracycline|||ICMPKHDD_00113;tetR;ARG|tetracycline|||ICMPKHDD_00120;bleomycin_resistance_protein;ARG|bleomycin
NZ_CP075463.1	|||EKNPLHOE_00012;merR;MRG|Mercury_(Hg)|||EKNPLHOE_00013;merT;MRG|Mercury_(Hg)|||EKNPLHOE_00014;merP;MRG|Mercury_(Hg)|||EKNPLHOE_00016;merA;MRG|Mercury_(Hg)	|||EKNPLHOE_00024;sul3;ARG|sulfonamide|||EKNPLHOE_00036;Tet(X4);ARG|multidrug|||EKNPLHOE_00039;floR;ARG|multidrug|||EKNPLHOE_00045;tetR;ARG|tetracycline|||EKNPLHOE_00046;tet(C);ARG|tetracycline|||EKNPLHOE_00054;tetM;ARG|tetracycline
NZ_CP028566.1	|||EIANDGFH_00007;merP;MRG|Mercury_(Hg)	|||EIANDGFH_00031;SS37_25035;ARG|beta-lactam
CP039627.1	|||JDJMHFPF_00055;merE;MRG|Mercury_(Hg)|||JDJMHFPF_00056;merD;MRG|Mercury_(Hg)|||JDJMHFPF_00057;merA;MRG|Mercury_(Hg)|||JDJMHFPF_00058;merP;MRG|Mercury_(Hg)|||JDJMHFPF_00059;merT;MRG|Mercury_(Hg)|||JDJMHFPF_00060;merR;MRG|Mercury_(Hg)	|||JDJMHFPF_00026;toprJ1;ARG|tetracycline|||JDJMHFPF_00027;tmexD3;ARG|tetracycline|||JDJMHFPF_00028;tmexC3;ARG|tetracycline|||JDJMHFPF_00039;AAC(6)-Ib-cr;ARG|multidrug|||JDJMHFPF_00040;OXA-1;ARG|beta-lactam|||JDJMHFPF_00041;catB3;ARG|chloramphenicol|||JDJMHFPF_00042;arr-3;ARG|rifamycin|||JDJMHFPF_00043;qacEdelta1;ARG|multidrug|||JDJMHFPF_00044;sul1;ARG|sulfonamide|||JDJMHFPF_00049;tet(E);ARG|tetr…
NZ_CP042494.1	|||FNBEDBMI_00101;merE;MRG|Mercury_(Hg)|||FNBEDBMI_00102;merD;MRG|Mercury_(Hg)|||FNBEDBMI_00103;merA;MRG|Mercury_(Hg)|||FNBEDBMI_00104;merC;MRG|Mercury_(Hg)|||FNBEDBMI_00105;merP;MRG|Mercury_(Hg)|||FNBEDBMI_00106;merT;MRG|Mercury_(Hg)|||FNBEDBMI_00107;merR;MRG|Mercury_(Hg)	|||FNBEDBMI_00154;MCR-9.1;ARG|polymyxin
NZ_CP050075.1	|||ALBMJDND_00019;merE;MRG|Mercury_(Hg)|||ALBMJDND_00020;merD;MRG|Mercury_(Hg)|||ALBMJDND_00021;merA;MRG|Mercury_(Hg)	|||ALBMJDND_00027;vgaC;ARG|macrolide-lincosamide-streptogramin
NZ_CP080248.1	|||GMAIIGHA_00020;merR;MRG|Mercury_(Hg)|||GMAIIGHA_00021;merT;MRG|Mercury_(Hg)|||GMAIIGHA_00022;merP;MRG|Mercury_(Hg)|||GMAIIGHA_00023;merC;MRG|Mercury_(Hg)|||GMAIIGHA_00024;merA;MRG|Mercury_(Hg)|||GMAIIGHA_00025;merD;MRG|Mercury_(Hg)|||GMAIIGHA_00026;merE;MRG|Mercury_(Hg)	|||GMAIIGHA_00034;floR;ARG|multidrug|||GMAIIGHA_00049;tet(A);ARG|tetracycline|||GMAIIGHA_00050;tetR;ARG|tetracycline|||GMAIIGHA_00052;APH(6)-Id;ARG|aminoglycoside|||GMAIIGHA_00057;floR;ARG|multidrug|||GMAIIGHA_00065;tet(59);ARG|tetracycline|||GMAIIGHA_00077;AAC(6)-Ib-cr;ARG|multidrug|||GMAIIGHA_00078;arr-3;ARG|rifamycin|||GMAIIGHA_00079;dfrA27;ARG|trimethoprim|||GMAIIGHA_00080;aadA16;ARG|aminogly…
NC_017659.1	|||PANIIDJH_00072;merE;MRG|Mercury_(Hg)|||PANIIDJH_00073;merD;MRG|Mercury_(Hg)|||PANIIDJH_00074;merA;MRG|Mercury_(Hg)|||PANIIDJH_00076;merP;MRG|Mercury_(Hg)|||PANIIDJH_00077;merT;MRG|Mercury_(Hg)|||PANIIDJH_00078;merR;MRG|Mercury_(Hg)	|||PANIIDJH_00025;vgaC;ARG|macrolide-lincosamide-streptogramin|||PANIIDJH_00036;tet(A);ARG|tetracycline|||PANIIDJH_00037;tetR;ARG|tetracycline|||PANIIDJH_00041;catI;ARG|chloramphenicol|||PANIIDJH_00045;NRG857_30085;ARG|beta-lactam|||PANIIDJH_00049;sul2;ARG|sulfonamide|||PANIIDJH_00050;APH(3)-Ib;ARG|aminoglycoside|||PANIIDJH_00051;APH(6)-Id;ARG|aminoglycoside|||PANIIDJH_00053;dfrA15;ARG|trimethopr…
NZ_CP025010.1	|||EDADCCME_00024;merA;MRG|Mercury_(Hg)|||EDADCCME_00025;merD;MRG|Mercury_(Hg)|||EDADCCME_00026;merE;MRG|Mercury_(Hg)	|||EDADCCME_00018;vgaC;ARG|macrolide-lincosamide-streptogramin|||EDADCCME_00039;AAC(6)-Ib7;ARG|aminoglycoside
NZ_CP006662.2	|||IEKOHDAK_00070;merE;MRG|Mercury_(Hg)|||IEKOHDAK_00071;merD;MRG|Mercury_(Hg)|||IEKOHDAK_00072;merA;MRG|Mercury_(Hg)|||IEKOHDAK_00073;merC;MRG|Mercury_(Hg)|||IEKOHDAK_00074;merP;MRG|Mercury_(Hg)|||IEKOHDAK_00075;merT;MRG|Mercury_(Hg)|||IEKOHDAK_00076;merR;MRG|Mercury_(Hg)	|||IEKOHDAK_00008;dfrA14;ARG|trimethoprim|||IEKOHDAK_00042;blaSHV-11;ARG|beta-lactam|||IEKOHDAK_00044;AAC(6)-Ib-cr;ARG|multidrug|||IEKOHDAK_00045;OXA-1;ARG|beta-lactam|||IEKOHDAK_00046;catB3;ARG|chloramphenicol|||IEKOHDAK_00048;aac(3)-IIe;ARG|aminoglycoside|||IEKOHDAK_00062;APH(6)-Id;ARG|aminoglycoside|||IEKOHDAK_00063;APH(3)-Ib;ARG|aminoglycoside|||IEKOHDAK_00064;sul2;ARG|sulfonamide|||IEKOHDAK_…
NZ_CP029955.1	|||ODOEOOPK_00127;merR;MRG|Mercury_(Hg)|||ODOEOOPK_00128;merT;MRG|Mercury_(Hg)|||ODOEOOPK_00129;merP;MRG|Mercury_(Hg)|||ODOEOOPK_00131;merA;MRG|Mercury_(Hg)|||ODOEOOPK_00132;merD;MRG|Mercury_(Hg)|||ODOEOOPK_00133;merE;MRG|Mercury_(Hg)	|||ODOEOOPK_00139;sul2;ARG|sulfonamide|||ODOEOOPK_00140;UN86_29535;ARG|aminoglycoside|||ODOEOOPK_00141;APH(6)-Id;ARG|aminoglycoside|||ODOEOOPK_00147;sul1;ARG|sulfonamide|||ODOEOOPK_00148;qacEdelta1;ARG|multidrug|||ODOEOOPK_00149;dfrA17;ARG|trimethoprim|||ODOEOOPK_00155;catI;ARG|chloramphenicol|||ODOEOOPK_00198;tetR;ARG|tetracycline|||ODOEOOPK_00199;tet(B);ARG|tetracycline|||ODOEOOPK_00200;tetC;AR…
NZ_CP042541.1	|||LGMBOCNF_00159;merR;MRG|Mercury_(Hg)|||LGMBOCNF_00160;merT;MRG|Mercury_(Hg)|||LGMBOCNF_00161;merP;MRG|Mercury_(Hg)|||LGMBOCNF_00162;merF;MRG|Mercury_(Hg)|||LGMBOCNF_00163;merA;MRG|Mercury_(Hg)|||LGMBOCNF_00164;merD;MRG|Mercury_(Hg)|||LGMBOCNF_00165;merE;MRG|Mercury_(Hg)	|||LGMBOCNF_00034;vgaC;ARG|macrolide-lincosamide-streptogramin|||LGMBOCNF_00051;dfrA14;ARG|trimethoprim|||LGMBOCNF_00054;catII;ARG|chloramphenicol|||LGMBOCNF_00068;APH(6)-Id;ARG|aminoglycoside|||LGMBOCNF_00069;APH(3)-Ib;ARG|aminoglycoside|||LGMBOCNF_00070;sul2;ARG|sulfonamide
NZ_CP050835.1	|||AJDKHBBG_00151;merE;MRG|Mercury_(Hg)|||AJDKHBBG_00152;merD;MRG|Mercury_(Hg)|||AJDKHBBG_00153;merA;MRG|Mercury_(Hg)|||AJDKHBBG_00154;merC;MRG|Mercury_(Hg)|||AJDKHBBG_00155;merP;MRG|Mercury_(Hg)|||AJDKHBBG_00156;merT;MRG|Mercury_(Hg)|||AJDKHBBG_00157;merR;MRG|Mercury_(Hg)	|||AJDKHBBG_00177;vgaC;ARG|macrolide-lincosamide-streptogramin|||AJDKHBBG_00193;AAC(6)-Ib-cr;ARG|multidrug|||AJDKHBBG_00194;arr-3;ARG|rifamycin|||AJDKHBBG_00196;aadA16;ARG|aminoglycoside|||AJDKHBBG_00197;qacEdelta1;ARG|multidrug|||AJDKHBBG_00198;sul1;ARG|sulfonamide|||AJDKHBBG_00201;QnrB43;ARG|quinolone|||AJDKHBBG_00202;qacEdelta1;ARG|multidrug|||AJDKHBBG_00203;sul1;ARG|sulfonamide
NZ_CP076009.1	|||OOJAFFPJ_00164;merB;MRG|Mercury_(Hg)|||OOJAFFPJ_00165;merA;MRG|Mercury_(Hg)|||OOJAFFPJ_00166;merP;MRG|Mercury_(Hg)|||OOJAFFPJ_00167;merT;MRG|Mercury_(Hg)|||OOJAFFPJ_00168;merR;MRG|Mercury_(Hg)	|||OOJAFFPJ_00036;AAC(6)-Ib10;ARG|aminoglycoside|||OOJAFFPJ_00037;qacEdelta1;ARG|multidrug|||OOJAFFPJ_00038;sul1;ARG|sulfonamide|||OOJAFFPJ_00042;qacEdelta1;ARG|multidrug|||OOJAFFPJ_00043;sul1;ARG|sulfonamide|||OOJAFFPJ_00051;floR;ARG|multidrug|||OOJAFFPJ_00054;tet(C);ARG|tetracycline|||OOJAFFPJ_00055;tetR;ARG|tetracycline|||OOJAFFPJ_00056;APH(6)-Id;ARG|aminoglycoside|||OOJAFFPJ_00057;APH(3)-Ib;A…
NZ_CP020934.1	|||OIMKFCJD_00055;merE;MRG|Mercury_(Hg)|||OIMKFCJD_00056;merD;MRG|Mercury_(Hg)|||OIMKFCJD_00057;merA;MRG|Mercury_(Hg)|||OIMKFCJD_00059;merP;MRG|Mercury_(Hg)|||OIMKFCJD_00060;merT;MRG|Mercury_(Hg)|||OIMKFCJD_00061;merR;MRG|Mercury_(Hg)	|||OIMKFCJD_00034;oqxA;ARG|quinolone|||OIMKFCJD_00035;oqxB;ARG|multidrug|||OIMKFCJD_00043;dfrA17;ARG|trimethoprim|||OIMKFCJD_00047;sul2;ARG|sulfonamide|||OIMKFCJD_00048;APH(3)-Ib;ARG|aminoglycoside|||OIMKFCJD_00049;APH(6)-Id;ARG|aminoglycoside|||OIMKFCJD_00051;aph(3)-Ia;ARG|aminoglycoside
NZ_CP031884.1	|||EJDEGDLD_00042;merR;MRG|Mercury_(Hg)|||EJDEGDLD_00043;merT;MRG|Mercury_(Hg)|||EJDEGDLD_00044;merP;MRG|Mercury_(Hg)|||EJDEGDLD_00045;merC;MRG|Mercury_(Hg)|||EJDEGDLD_00046;merA;MRG|Mercury_(Hg)|||EJDEGDLD_00047;merD;MRG|Mercury_(Hg)|||EJDEGDLD_00048;merE;MRG|Mercury_(Hg)	|||EJDEGDLD_00056;BRP(MBL);ARG|vancomycin
NZ_CP060810.1	|||JHBGAKID_00243;merE;MRG|Mercury_(Hg)|||JHBGAKID_00244;merD;MRG|Mercury_(Hg)|||JHBGAKID_00245;merA;MRG|Mercury_(Hg)|||JHBGAKID_00246;merC;MRG|Mercury_(Hg)|||JHBGAKID_00247;merP;MRG|Mercury_(Hg)|||JHBGAKID_00248;merT;MRG|Mercury_(Hg)|||JHBGAKID_00249;merR;MRG|Mercury_(Hg)	|||JHBGAKID_00176;fosA3;ARG|fosfomycin|||JHBGAKID_00181;sul2;ARG|sulfonamide|||JHBGAKID_00182;str;ARG|aminoglycoside|||JHBGAKID_00183;aph(6)-Id;ARG|aminoglycoside|||JHBGAKID_00198;AAC(6)-Ib10;ARG|aminoglycoside|||JHBGAKID_00199;arr-3;ARG|rifamycin|||JHBGAKID_00208;dfrA12;ARG|trimethoprim|||JHBGAKID_00210;qacEdelta1;ARG|multidrug|||JHBGAKID_00211;sul1;ARG|sulfonamide|||JHBGAKID_00218;msr(E);ARG|ma…
NZ_CP084807.1	|||AACAIPOM_00189;merR;MRG|Mercury_(Hg)|||AACAIPOM_00190;merT;MRG|Mercury_(Hg)|||AACAIPOM_00191;merP;MRG|Mercury_(Hg)|||AACAIPOM_00192;merF;MRG|Mercury_(Hg)|||AACAIPOM_00193;merA;MRG|Mercury_(Hg)|||AACAIPOM_00194;merD;MRG|Mercury_(Hg)|||AACAIPOM_00195;merE;MRG|Mercury_(Hg)	|||AACAIPOM_00015;vgaC;ARG|macrolide-lincosamide-streptogramin|||AACAIPOM_00027;vgaC;ARG|macrolide-lincosamide-streptogramin
NZ_CP043219.1	|||DHFAOMMB_00010;merR;MRG|Mercury_(Hg)|||DHFAOMMB_00011;merT;MRG|Mercury_(Hg)|||DHFAOMMB_00012;merP;MRG|Mercury_(Hg)|||DHFAOMMB_00014;merA;MRG|Mercury_(Hg)|||DHFAOMMB_00015;merD;MRG|Mercury_(Hg)|||DHFAOMMB_00016;merE;MRG|Mercury_(Hg)	|||DHFAOMMB_00007;tet(A);ARG|tetracycline|||DHFAOMMB_00008;tetR;ARG|tetracycline|||DHFAOMMB_00020;aph(3)-Ia;ARG|aminoglycoside|||DHFAOMMB_00023;Mrx;ARG|macrolide-lincosamide-streptogramin|||DHFAOMMB_00029;sul1;ARG|sulfonamide|||DHFAOMMB_00030;qacEdelta1;ARG|multidrug|||DHFAOMMB_00032;dfrA12;ARG|trimethoprim|||DHFAOMMB_00037;APH(3)-Ib;ARG|aminoglycoside|||DHFAOMMB_00038;APH(6)-Id;ARG|aminoglycoside
NZ_CP028170.1	|||HOCHFLKA_00039;merE;MRG|Mercury_(Hg)|||HOCHFLKA_00040;merD;MRG|Mercury_(Hg)|||HOCHFLKA_00041;merA;MRG|Mercury_(Hg)|||HOCHFLKA_00043;merP;MRG|Mercury_(Hg)|||HOCHFLKA_00044;merT;MRG|Mercury_(Hg)|||HOCHFLKA_00045;merR;MRG|Mercury_(Hg)	|||HOCHFLKA_00002;qacEdelta1;ARG|multidrug|||HOCHFLKA_00003;sul1;ARG|sulfonamide|||HOCHFLKA_00006;AAC(6)-Ib-cr;ARG|multidrug|||HOCHFLKA_00007;OXA-1;ARG|beta-lactam|||HOCHFLKA_00008;catB3;ARG|chloramphenicol|||HOCHFLKA_00010;aac(3)-IIe;ARG|aminoglycoside|||HOCHFLKA_00022;AAC(6)-Ib7;ARG|aminoglycoside|||HOCHFLKA_00023;L360_04877;ARG|aminoglycoside|||HOCHFLKA_00024;OXA-9;ARG|beta-lactam|||HOCHFLKA_0…
NZ_CP048704.1	|||OBNANJJD_00093;merE;MRG|Mercury_(Hg)|||OBNANJJD_00094;merD;MRG|Mercury_(Hg)|||OBNANJJD_00095;merB;MRG|Mercury_(Hg)|||OBNANJJD_00097;merR;MRG|Mercury_(Hg)	|||OBNANJJD_00135;tetR;ARG|tetracycline|||OBNANJJD_00136;tet(A);ARG|tetracycline|||OBNANJJD_00146;dfrA14;ARG|trimethoprim|||OBNANJJD_00151;QnrB17;ARG|quinolone|||OBNANJJD_00164;APH(6)-Id;ARG|aminoglycoside|||OBNANJJD_00165;APH(3)-Ib;ARG|aminoglycoside|||OBNANJJD_00166;sul2;ARG|sulfonamide|||OBNANJJD_00172;aadA1;ARG|aminoglycoside|||OBNANJJD_00175;catA1;ARG|chloramphenicol
NZ_CP009883.1	|||MCDBMFBO_00269;merR;MRG|Mercury_(Hg)|||MCDBMFBO_00270;merT;MRG|Mercury_(Hg)|||MCDBMFBO_00271;merP;MRG|Mercury_(Hg)|||MCDBMFBO_00272;merC;MRG|Mercury_(Hg)|||MCDBMFBO_00273;merA;MRG|Mercury_(Hg)|||MCDBMFBO_00274;merD;MRG|Mercury_(Hg)|||MCDBMFBO_00275;merE;MRG|Mercury_(Hg)	|||MCDBMFBO_00279;sul1;ARG|sulfonamide|||MCDBMFBO_00282;sul1;ARG|sulfonamide|||MCDBMFBO_00283;qacEdelta1;ARG|multidrug|||MCDBMFBO_00284;aadA1;ARG|aminoglycoside|||MCDBMFBO_00287;AAC(3)-Ia;ARG|aminoglycoside
NZ_CP025231.1	|||ENEGKPGC_00154;merE;MRG|Mercury_(Hg)|||ENEGKPGC_00155;merD;MRG|Mercury_(Hg)|||ENEGKPGC_00156;merB;MRG|Mercury_(Hg)|||ENEGKPGC_00157;merA;MRG|Mercury_(Hg)|||ENEGKPGC_00158;merP;MRG|Mercury_(Hg)|||ENEGKPGC_00159;merT;MRG|Mercury_(Hg)|||ENEGKPGC_00160;merR;MRG|Mercury_(Hg)	|||ENEGKPGC_00042;floR;ARG|multidrug|||ENEGKPGC_00045;tet(C);ARG|tetracycline|||ENEGKPGC_00046;tetR;ARG|tetracycline|||ENEGKPGC_00048;APH(6)-Id;ARG|aminoglycoside|||ENEGKPGC_00049;APH(3)-Ib;ARG|aminoglycoside|||ENEGKPGC_00050;sul2;ARG|sulfonamide|||ENEGKPGC_00091;CMY-59;ARG|beta-lactam|||ENEGKPGC_00096;CMY-59;ARG|beta-lactam
NZ_CP071022.1	|||FAKIPMCP_00296;merR;MRG|Mercury_(Hg)|||FAKIPMCP_00297;merT;MRG|Mercury_(Hg)|||FAKIPMCP_00298;merP;MRG|Mercury_(Hg)|||FAKIPMCP_00300;merA;MRG|Mercury_(Hg)|||FAKIPMCP_00301;merD;MRG|Mercury_(Hg)|||FAKIPMCP_00302;merE;MRG|Mercury_(Hg)	|||FAKIPMCP_00085;ACC-1;ARG|beta-lactam|||FAKIPMCP_00103;msr(E);ARG|macrolide-lincosamide-streptogramin|||FAKIPMCP_00104;mphE;ARG|macrolide-lincosamide-streptogramin|||FAKIPMCP_00249;MCR-9.1;ARG|polymyxin|||FAKIPMCP_00310;sul1;ARG|sulfonamide|||FAKIPMCP_00311;qacEdelta1;ARG|multidrug|||FAKIPMCP_00312;AC88_5564;ARG|aminoglycoside
NZ_CP032448.1	|||PNIFGIOO_00035;merR;MRG|Mercury_(Hg)|||PNIFGIOO_00036;merT;MRG|Mercury_(Hg)|||PNIFGIOO_00037;merP;MRG|Mercury_(Hg)|||PNIFGIOO_00038;merA;MRG|Mercury_(Hg)|||PNIFGIOO_00039;merB;MRG|Mercury_(Hg)|||PNIFGIOO_00040;merD;MRG|Mercury_(Hg)|||PNIFGIOO_00041;merE;MRG|Mercury_(Hg)|||PNIFGIOO_00046;merD;MRG|Mercury_(Hg)|||PNIFGIOO_00047;merE;MRG|Mercury_(Hg)	|||PNIFGIOO_00044;blaTEM-1;ARG|beta-lactam|||PNIFGIOO_00051;aph(3)-Ia;ARG|aminoglycoside|||PNIFGIOO_00058;sul2;ARG|sulfonamide|||PNIFGIOO_00059;APH(3)-Ib;ARG|aminoglycoside|||PNIFGIOO_00060;APH(6)-Id;ARG|aminoglycoside|||PNIFGIOO_00062;tetR;ARG|tetracycline|||PNIFGIOO_00063;tet(C);ARG|tetracycline|||PNIFGIOO_00066;floR;ARG|multidrug
NZ_CP035337.1	|||ODAIMHCE_00084;merR;MRG|Mercury_(Hg)|||ODAIMHCE_00085;merT;MRG|Mercury_(Hg)|||ODAIMHCE_00086;merP;MRG|Mercury_(Hg)|||ODAIMHCE_00088;merA;MRG|Mercury_(Hg)|||ODAIMHCE_00089;merD;MRG|Mercury_(Hg)|||ODAIMHCE_00090;merE;MRG|Mercury_(Hg)	|||ODAIMHCE_00096;dfrA12;ARG|trimethoprim|||ODAIMHCE_00098;cmlA6;ARG|chloramphenicol|||ODAIMHCE_00099;aadA1;ARG|aminoglycoside|||ODAIMHCE_00100;qacH;ARG|quinolone
NZ_CP049022.1	|||JCHENBIN_00323;merR;MRG|Mercury_(Hg)|||JCHENBIN_00324;merT;MRG|Mercury_(Hg)|||JCHENBIN_00325;merP;MRG|Mercury_(Hg)|||JCHENBIN_00327;merA;MRG|Mercury_(Hg)|||JCHENBIN_00328;merD;MRG|Mercury_(Hg)|||JCHENBIN_00329;merE;MRG|Mercury_(Hg)	|||JCHENBIN_00088;ACC-1;ARG|beta-lactam|||JCHENBIN_00103;sul1;ARG|sulfonamide|||JCHENBIN_00105;APH(6)-Id;ARG|aminoglycoside|||JCHENBIN_00106;APH(3)-Ib;ARG|aminoglycoside|||JCHENBIN_00162;MCR-9.1;ARG|polymyxin|||JCHENBIN_00337;sul1;ARG|sulfonamide|||JCHENBIN_00338;qacEdelta1;ARG|multidrug
NZ_CP080541.1	|||GOIPAHCO_00177;merE;MRG|Mercury_(Hg)|||GOIPAHCO_00178;merD;MRG|Mercury_(Hg)|||GOIPAHCO_00179;merA;MRG|Mercury_(Hg)|||GOIPAHCO_00181;merP;MRG|Mercury_(Hg)|||GOIPAHCO_00182;merT;MRG|Mercury_(Hg)|||GOIPAHCO_00183;merR;MRG|Mercury_(Hg)	|||GOIPAHCO_00037;tet(59);ARG|tetracycline|||GOIPAHCO_00042;floR;ARG|multidrug|||GOIPAHCO_00046;sul2;ARG|sulfonamide|||GOIPAHCO_00138;dfrA14;ARG|trimethoprim|||GOIPAHCO_00140;arr-2;ARG|rifamycin|||GOIPAHCO_00141;cmlA5;ARG|chloramphenicol|||GOIPAHCO_00142;OXA-10;ARG|beta-lactam|||GOIPAHCO_00143;aadA;ARG|aminoglycoside|||GOIPAHCO_00144;qacEdelta1;ARG|multidrug|||GOIPAHCO_00145;sul1;ARG|sulfonamide|…
NC_013365.1	|||CBDCLFIB_00116;merR;MRG|Mercury_(Hg)|||CBDCLFIB_00117;merT;MRG|Mercury_(Hg)|||CBDCLFIB_00118;merP;MRG|Mercury_(Hg)|||CBDCLFIB_00120;merA;MRG|Mercury_(Hg)|||CBDCLFIB_00121;merD;MRG|Mercury_(Hg)|||CBDCLFIB_00122;merE;MRG|Mercury_(Hg)	|||CBDCLFIB_00111;tetR;ARG|tetracycline|||CBDCLFIB_00112;tet(B);ARG|tetracycline|||CBDCLFIB_00126;aph(3)-Ia;ARG|aminoglycoside|||CBDCLFIB_00128;APH(6)-Id;ARG|aminoglycoside|||CBDCLFIB_00129;APH(3)-Ib;ARG|aminoglycoside|||CBDCLFIB_00130;sul2;ARG|sulfonamide|||CBDCLFIB_00138;catI;ARG|chloramphenicol
NZ_CP018947.1	|||DDBBHOFH_00086;merD;MRG|Mercury_(Hg)|||DDBBHOFH_00087;merE;MRG|Mercury_(Hg)	|||DDBBHOFH_00095;catI;ARG|chloramphenicol|||DDBBHOFH_00101;tetR;ARG|tetracycline|||DDBBHOFH_00102;tet(B);ARG|tetracycline|||DDBBHOFH_00103;tetC;ARG|tetracycline|||DDBBHOFH_00167;vgaC;ARG|macrolide-lincosamide-streptogramin
NZ_CP082825.1	|||KOPNDJJE_00041;merR;MRG|Mercury_(Hg)|||KOPNDJJE_00042;merT;MRG|Mercury_(Hg)|||KOPNDJJE_00043;merP;MRG|Mercury_(Hg)|||KOPNDJJE_00045;merA;MRG|Mercury_(Hg)|||KOPNDJJE_00046;merD;MRG|Mercury_(Hg)|||KOPNDJJE_00047;merE;MRG|Mercury_(Hg)	|||KOPNDJJE_00004;vgaC;ARG|macrolide-lincosamide-streptogramin|||KOPNDJJE_00007;vgaC;ARG|macrolide-lincosamide-streptogramin|||KOPNDJJE_00053;dfrA17;ARG|trimethoprim|||KOPNDJJE_00056;tetR;ARG|tetracycline|||KOPNDJJE_00057;tet(B);ARG|tetracycline|||KOPNDJJE_00058;tetC;ARG|tetracycline|||KOPNDJJE_00059;tetD;ARG|tetracycline|||KOPNDJJE_00064;sul2;ARG|sulfonamide|||KOPNDJJE_00065;APH(3)-Ib;ARG|aminog…
NZ_CP034667.1	|||FHNJEHKP_00231;merE;MRG|Mercury_(Hg)|||FHNJEHKP_00232;merD;MRG|Mercury_(Hg)|||FHNJEHKP_00233;merA;MRG|Mercury_(Hg)|||FHNJEHKP_00234;merC;MRG|Mercury_(Hg)|||FHNJEHKP_00235;merP;MRG|Mercury_(Hg)|||FHNJEHKP_00236;merT;MRG|Mercury_(Hg)|||FHNJEHKP_00237;merR;MRG|Mercury_(Hg)	|||FHNJEHKP_00191;sul2;ARG|sulfonamide|||FHNJEHKP_00192;APH(3)-Ib;ARG|aminoglycoside|||FHNJEHKP_00193;APH(6)-Id;ARG|aminoglycoside|||FHNJEHKP_00196;floR;ARG|multidrug|||FHNJEHKP_00213;ANT(2)-Ia;ARG|aminoglycoside|||FHNJEHKP_00214;catB8;ARG|chloramphenicol|||FHNJEHKP_00215;OXA-10;ARG|beta-lactam|||FHNJEHKP_00216;aadA;ARG|aminoglycoside|||FHNJEHKP_00217;qacEdelta1;ARG|multidrug|||FHNJEHKP_00218;sul…
NZ_CP060751.1	|||NHKEPHOG_00070;merR;MRG|Mercury_(Hg)|||NHKEPHOG_00071;merT;MRG|Mercury_(Hg)|||NHKEPHOG_00072;merP;MRG|Mercury_(Hg)|||NHKEPHOG_00074;merA;MRG|Mercury_(Hg)|||NHKEPHOG_00075;merD;MRG|Mercury_(Hg)|||NHKEPHOG_00076;merE;MRG|Mercury_(Hg)	|||NHKEPHOG_00067;vgaC;ARG|macrolide-lincosamide-streptogramin|||NHKEPHOG_00080;aph(3)-Ia;ARG|aminoglycoside|||NHKEPHOG_00087;sul3;ARG|sulfonamide|||NHKEPHOG_00089;qacH;ARG|quinolone|||NHKEPHOG_00094;cmlA6;ARG|chloramphenicol|||NHKEPHOG_00096;dfrA12;ARG|trimethoprim
CP031284.1	|||CLNMFIMP_00373;merD;MRG|Mercury_(Hg)|||CLNMFIMP_00377;merP;MRG|Mercury_(Hg)|||CLNMFIMP_00378;merT;MRG|Mercury_(Hg)|||CLNMFIMP_00379;merR;MRG|Mercury_(Hg)	|||CLNMFIMP_00029;APH(3)-Ib;ARG|aminoglycoside|||CLNMFIMP_00251;tetD;ARG|tetracycline|||CLNMFIMP_00350;sul2;ARG|sulfonamide|||CLNMFIMP_00356;dfrA7;ARG|trimethoprim|||CLNMFIMP_00382;tetR;ARG|tetracycline
NZ_CP080299.1	|||ANNGFOLK_00074;merE;MRG|Mercury_(Hg)|||ANNGFOLK_00075;merD;MRG|Mercury_(Hg)|||ANNGFOLK_00076;merA;MRG|Mercury_(Hg)|||ANNGFOLK_00078;merP;MRG|Mercury_(Hg)|||ANNGFOLK_00079;merT;MRG|Mercury_(Hg)|||ANNGFOLK_00080;merR;MRG|Mercury_(Hg)	|||ANNGFOLK_00014;rmtB1;ARG|aminoglycoside|||ANNGFOLK_00059;SHV-134;ARG|beta-lactam
NZ_CM018323.1	|||FDCFAIFF_00147;merR;MRG|Mercury_(Hg)|||FDCFAIFF_00148;merT;MRG|Mercury_(Hg)|||FDCFAIFF_00149;merP;MRG|Mercury_(Hg)|||FDCFAIFF_00151;merA;MRG|Mercury_(Hg)	|||FDCFAIFF_00006;catI;ARG|chloramphenicol|||FDCFAIFF_00076;vgaC;ARG|macrolide-lincosamide-streptogramin|||FDCFAIFF_00219;qacEdelta1;ARG|multidrug|||FDCFAIFF_00224;APH(3)-Ib;ARG|aminoglycoside|||FDCFAIFF_00225;APH(6)-Id;ARG|aminoglycoside|||FDCFAIFF_00229;sul2;ARG|sulfonamide
NZ_CP059890.1	|||IGGCAEIE_00093;merR;MRG|Mercury_(Hg)|||IGGCAEIE_00094;merT;MRG|Mercury_(Hg)|||IGGCAEIE_00095;merP;MRG|Mercury_(Hg)|||IGGCAEIE_00097;merA;MRG|Mercury_(Hg)|||IGGCAEIE_00098;merD;MRG|Mercury_(Hg)|||IGGCAEIE_00099;merE;MRG|Mercury_(Hg)	|||IGGCAEIE_00086;vgaC;ARG|macrolide-lincosamide-streptogramin
NZ_CP063835.1	|||JDCNOBOB_00100;merE;MRG|Mercury_(Hg)|||JDCNOBOB_00101;merD;MRG|Mercury_(Hg)|||JDCNOBOB_00102;merA;MRG|Mercury_(Hg)|||JDCNOBOB_00104;merP;MRG|Mercury_(Hg)|||JDCNOBOB_00105;merT;MRG|Mercury_(Hg)|||JDCNOBOB_00106;merR;MRG|Mercury_(Hg)	|||JDCNOBOB_00016;fosA3;ARG|fosfomycin|||JDCNOBOB_00022;rmtB1;ARG|aminoglycoside|||JDCNOBOB_00113;vgaC;ARG|macrolide-lincosamide-streptogramin
NZ_CP080311.1	|||DHACIHJM_00074;merE;MRG|Mercury_(Hg)|||DHACIHJM_00075;merD;MRG|Mercury_(Hg)|||DHACIHJM_00076;merA;MRG|Mercury_(Hg)|||DHACIHJM_00078;merP;MRG|Mercury_(Hg)|||DHACIHJM_00079;merT;MRG|Mercury_(Hg)|||DHACIHJM_00080;merR;MRG|Mercury_(Hg)	|||DHACIHJM_00014;rmtB1;ARG|aminoglycoside|||DHACIHJM_00059;SHV-134;ARG|beta-lactam
NZ_CP070539.1	|||CJLNOABM_00268;merR;MRG|Mercury_(Hg)|||CJLNOABM_00269;merT;MRG|Mercury_(Hg)|||CJLNOABM_00270;merP;MRG|Mercury_(Hg)|||CJLNOABM_00271;merC;MRG|Mercury_(Hg)|||CJLNOABM_00272;merA;MRG|Mercury_(Hg)|||CJLNOABM_00273;merD;MRG|Mercury_(Hg)|||CJLNOABM_00274;merE;MRG|Mercury_(Hg)	|||CJLNOABM_00001;qacEdelta1;ARG|multidrug|||CJLNOABM_00002;arr-3;ARG|rifamycin|||CJLNOABM_00003;catB3;ARG|chloramphenicol|||CJLNOABM_00004;OXA-1;ARG|beta-lactam|||CJLNOABM_00005;AAC(6)-Ib-cr;ARG|multidrug|||CJLNOABM_00197;tetR;ARG|tetracycline|||CJLNOABM_00199;tetC;ARG|tetracycline|||CJLNOABM_00200;tetD;ARG|tetracycline|||CJLNOABM_00280;sul1;ARG|sulfonamide
NZ_CP029230.1	|||GLDLMMEE_00202;merE;MRG|Mercury_(Hg)|||GLDLMMEE_00203;merD;MRG|Mercury_(Hg)|||GLDLMMEE_00204;merA;MRG|Mercury_(Hg)|||GLDLMMEE_00206;merP;MRG|Mercury_(Hg)|||GLDLMMEE_00207;merT;MRG|Mercury_(Hg)|||GLDLMMEE_00208;merR;MRG|Mercury_(Hg)	|||GLDLMMEE_00006;rmtB1;ARG|aminoglycoside|||GLDLMMEE_00108;aadA16;ARG|aminoglycoside|||GLDLMMEE_00109;qacEdelta1;ARG|multidrug|||GLDLMMEE_00110;sul1;ARG|sulfonamide
CP039629.1	|||GINIAGMM_00047;merE;MRG|Mercury_(Hg)|||GINIAGMM_00048;merD;MRG|Mercury_(Hg)|||GINIAGMM_00049;merA;MRG|Mercury_(Hg)|||GINIAGMM_00050;merP;MRG|Mercury_(Hg)|||GINIAGMM_00051;merT;MRG|Mercury_(Hg)|||GINIAGMM_00052;merR;MRG|Mercury_(Hg)	|||GINIAGMM_00019;tmexC3;ARG|tetracycline|||GINIAGMM_00030;AAC(6)-Ib-cr;ARG|multidrug|||GINIAGMM_00031;OXA-1;ARG|beta-lactam|||GINIAGMM_00032;catB3;ARG|chloramphenicol|||GINIAGMM_00033;arr-3;ARG|rifamycin|||GINIAGMM_00034;qacEdelta1;ARG|multidrug|||GINIAGMM_00035;sul1;ARG|sulfonamide|||GINIAGMM_00040;tet(E);ARG|tetracycline|||GINIAGMM_00053;msr(E);ARG|macrolide-lincosamide-streptogramin|||GINIAGM…
NZ_AP022514.1	|||KIOJCIHF_00020;merR;MRG|Mercury_(Hg)|||KIOJCIHF_00021;merT;MRG|Mercury_(Hg)|||KIOJCIHF_00022;merP;MRG|Mercury_(Hg)|||KIOJCIHF_00024;merA;MRG|Mercury_(Hg)|||KIOJCIHF_00025;merD;MRG|Mercury_(Hg)|||KIOJCIHF_00026;merE;MRG|Mercury_(Hg)	|||KIOJCIHF_00060;AAC(6)-Ib10;ARG|aminoglycoside|||KIOJCIHF_00083;aph(3)-Ia;ARG|aminoglycoside|||KIOJCIHF_00086;Mrx;ARG|macrolide-lincosamide-streptogramin|||KIOJCIHF_00111;APH(6)-Id;ARG|aminoglycoside|||KIOJCIHF_00112;aphE;ARG|aminoglycoside|||KIOJCIHF_00114;blaGES-24;ARG|beta-lactam|||KIOJCIHF_00115;blaGES-24;ARG|beta-lactam
NZ_CP011571.1	|||LIGMIAAC_00077;merE;MRG|Mercury_(Hg)|||LIGMIAAC_00078;merD;MRG|Mercury_(Hg)|||LIGMIAAC_00079;merB;MRG|Mercury_(Hg)|||LIGMIAAC_00081;merR;MRG|Mercury_(Hg)	|||LIGMIAAC_00039;floR;ARG|multidrug|||LIGMIAAC_00040;tetR;ARG|tetracycline|||LIGMIAAC_00041;tet(G);ARG|tetracycline|||LIGMIAAC_00068;sul1;ARG|sulfonamide|||LIGMIAAC_00069;qacEdelta1;ARG|multidrug|||LIGMIAAC_00070;aadA1;ARG|aminoglycoside
NZ_CP029243.1	|||IINHDJHN_00163;merR;MRG|Mercury_(Hg)|||IINHDJHN_00164;merT;MRG|Mercury_(Hg)|||IINHDJHN_00165;merP;MRG|Mercury_(Hg)|||IINHDJHN_00167;merA;MRG|Mercury_(Hg)	|||IINHDJHN_00002;Mrx;ARG|macrolide-lincosamide-streptogramin|||IINHDJHN_00009;sul1;ARG|sulfonamide|||IINHDJHN_00010;qacEdelta1;ARG|multidrug|||IINHDJHN_00012;dfrA12;ARG|trimethoprim
NZ_CP082786.1	|||EBLJHPCA_00151;merE;MRG|Mercury_(Hg)|||EBLJHPCA_00152;merD;MRG|Mercury_(Hg)|||EBLJHPCA_00153;merA;MRG|Mercury_(Hg)|||EBLJHPCA_00154;merC;MRG|Mercury_(Hg)|||EBLJHPCA_00155;merP;MRG|Mercury_(Hg)|||EBLJHPCA_00156;merT;MRG|Mercury_(Hg)|||EBLJHPCA_00157;merR;MRG|Mercury_(Hg)	|||EBLJHPCA_00110;APH(3)-Ib;ARG|aminoglycoside|||EBLJHPCA_00111;APH(6)-Id;ARG|aminoglycoside|||EBLJHPCA_00130;APH(6)-Id;ARG|aminoglycoside|||EBLJHPCA_00131;APH(3)-Ib;ARG|aminoglycoside|||EBLJHPCA_00132;sul2;ARG|sulfonamide|||EBLJHPCA_00138;dfrA14;ARG|trimethoprim|||EBLJHPCA_00145;tet(59);ARG|tetracycline
NZ_CP068621.1	|||FLPHGBCO_00018;merE;MRG|Mercury_(Hg)|||FLPHGBCO_00019;merD;MRG|Mercury_(Hg)|||FLPHGBCO_00020;merA;MRG|Mercury_(Hg)	|||FLPHGBCO_00025;vgaC;ARG|macrolide-lincosamide-streptogramin|||FLPHGBCO_00032;AAC(6)-Ib7;ARG|aminoglycoside|||FLPHGBCO_00057;aac(3)-IVa;ARG|aminoglycoside|||FLPHGBCO_00058;aph(4)-Ia;ARG|aminoglycoside
NZ_CP029104.1	|||CJJHPAGK_00032;merE;MRG|Mercury_(Hg)|||CJJHPAGK_00033;merD;MRG|Mercury_(Hg)|||CJJHPAGK_00034;merA;MRG|Mercury_(Hg)|||CJJHPAGK_00036;merP;MRG|Mercury_(Hg)|||CJJHPAGK_00037;merT;MRG|Mercury_(Hg)|||CJJHPAGK_00038;merR;MRG|Mercury_(Hg)	|||CJJHPAGK_00028;dfrA8;ARG|trimethoprim|||CJJHPAGK_00040;tetR;ARG|tetracycline|||CJJHPAGK_00041;tet(A);ARG|tetracycline
NZ_CP017936.1	|||OHMOKOPA_00060;merC;MRG|Mercury_(Hg)|||OHMOKOPA_00061;merP;MRG|Mercury_(Hg)|||OHMOKOPA_00062;merT;MRG|Mercury_(Hg)|||OHMOKOPA_00063;merR;MRG|Mercury_(Hg)	|||OHMOKOPA_00050;AAC(6)-Ib-cr;ARG|multidrug|||OHMOKOPA_00051;OXA-1;ARG|beta-lactam|||OHMOKOPA_00052;catB3;ARG|chloramphenicol|||OHMOKOPA_00053;arr-3;ARG|rifamycin|||OHMOKOPA_00054;qacEdelta1;ARG|multidrug|||OHMOKOPA_00055;sul1;ARG|sulfonamide
NZ_CP021212.1	|||FPOFCDCL_00095;merE;MRG|Mercury_(Hg)|||FPOFCDCL_00096;merD;MRG|Mercury_(Hg)|||FPOFCDCL_00097;merA;MRG|Mercury_(Hg)|||FPOFCDCL_00099;merP;MRG|Mercury_(Hg)|||FPOFCDCL_00100;merT;MRG|Mercury_(Hg)|||FPOFCDCL_00101;merR;MRG|Mercury_(Hg)	|||FPOFCDCL_00084;aadA1;ARG|aminoglycoside|||FPOFCDCL_00085;qacEdelta1;ARG|multidrug|||FPOFCDCL_00086;sul1;ARG|sulfonamide|||FPOFCDCL_00090;tetR;ARG|tetracycline|||FPOFCDCL_00091;tet(A);ARG|tetracycline
NZ_CP024813.1	|||BGMIELBN_00114;merE;MRG|Mercury_(Hg)|||BGMIELBN_00115;merD;MRG|Mercury_(Hg)|||BGMIELBN_00116;merB;MRG|Mercury_(Hg)|||BGMIELBN_00118;merR;MRG|Mercury_(Hg)	|||BGMIELBN_00156;tetR;ARG|tetracycline|||BGMIELBN_00157;tet(A);ARG|tetracycline|||BGMIELBN_00167;dfrA14;ARG|trimethoprim|||BGMIELBN_00172;QnrB17;ARG|quinolone|||BGMIELBN_00183;AAC(6)-Ib-cr;ARG|multidrug|||BGMIELBN_00184;OXA-1;ARG|beta-lactam|||BGMIELBN_00185;catB3;ARG|chloramphenicol|||BGMIELBN_00187;aac(3)-IIe;ARG|aminoglycoside|||BGMIELBN_00201;APH(6)-Id;ARG|aminoglycoside|||BGMIELBN_00202;APH…
NZ_MH195200.1	|||PHAELCPI_00116;merE;MRG|Mercury_(Hg)|||PHAELCPI_00117;merD;MRG|Mercury_(Hg)|||PHAELCPI_00118;merA;MRG|Mercury_(Hg)|||PHAELCPI_00120;merP;MRG|Mercury_(Hg)|||PHAELCPI_00121;merT;MRG|Mercury_(Hg)|||PHAELCPI_00122;merR;MRG|Mercury_(Hg)	|||PHAELCPI_00096;tet(A);ARG|tetracycline|||PHAELCPI_00097;tetR;ARG|tetracycline|||PHAELCPI_00110;sul2;ARG|sulfonamide|||PHAELCPI_00111;APH(3)-Ib;ARG|aminoglycoside|||PHAELCPI_00112;APH(6)-Id;ARG|aminoglycoside
NZ_CP022359.1	|||CCPLCFDK_00094;merR;MRG|Mercury_(Hg)|||CCPLCFDK_00095;merT;MRG|Mercury_(Hg)|||CCPLCFDK_00096;merP;MRG|Mercury_(Hg)|||CCPLCFDK_00097;merC;MRG|Mercury_(Hg)|||CCPLCFDK_00098;merA;MRG|Mercury_(Hg)|||CCPLCFDK_00099;merD;MRG|Mercury_(Hg)|||CCPLCFDK_00100;merE;MRG|Mercury_(Hg)	|||CCPLCFDK_00050;aac(3)-IIe;ARG|aminoglycoside|||CCPLCFDK_00052;catB3;ARG|chloramphenicol|||CCPLCFDK_00053;OXA-1;ARG|beta-lactam|||CCPLCFDK_00054;AAC(6)-Ib-cr;ARG|multidrug|||CCPLCFDK_00057;tetR;ARG|tetracycline|||CCPLCFDK_00058;tet(A);ARG|tetracycline|||CCPLCFDK_00193;SG71_24560;ARG|beta-lactam|||CCPLCFDK_00201;tet(C);ARG|tetracycline|||CCPLCFDK_00202;tetR;ARG|tetracycline|||CCPLCFDK_00204;APH(…
LT904879.1	|||CMHHGGHI_00184;merE;MRG|Mercury_(Hg)|||CMHHGGHI_00185;merD;MRG|Mercury_(Hg)|||CMHHGGHI_00186;merA;MRG|Mercury_(Hg)|||CMHHGGHI_00188;merP;MRG|Mercury_(Hg)|||CMHHGGHI_00189;merT;MRG|Mercury_(Hg)|||CMHHGGHI_00190;merR;MRG|Mercury_(Hg)	|||CMHHGGHI_00008;tetR;ARG|tetracycline|||CMHHGGHI_00009;tet(B);ARG|tetracycline|||CMHHGGHI_00010;tetC;ARG|tetracycline|||CMHHGGHI_00011;tetD;ARG|tetracycline|||CMHHGGHI_00163;catI;ARG|chloramphenicol|||CMHHGGHI_00169;dfrA17;ARG|trimethoprim|||CMHHGGHI_00170;qacEdelta1;ARG|multidrug|||CMHHGGHI_00171;sul1;ARG|sulfonamide|||CMHHGGHI_00176;APH(6)-Id;ARG|aminoglycoside|||CMHHGGHI_00177;UN86_29535;ARG…
NZ_CP016411.1	|||LMHLDCIH_00155;merE;MRG|Mercury_(Hg)|||LMHLDCIH_00156;merD;MRG|Mercury_(Hg)|||LMHLDCIH_00157;merA;MRG|Mercury_(Hg)|||LMHLDCIH_00159;merP;MRG|Mercury_(Hg)|||LMHLDCIH_00160;merT;MRG|Mercury_(Hg)|||LMHLDCIH_00161;merR;MRG|Mercury_(Hg)	|||LMHLDCIH_00060;vgaC;ARG|macrolide-lincosamide-streptogramin|||LMHLDCIH_00148;sul1;ARG|sulfonamide|||LMHLDCIH_00164;tetR;ARG|tetracycline|||LMHLDCIH_00165;tet(A);ARG|tetracycline|||LMHLDCIH_00260;vgaC;ARG|macrolide-lincosamide-streptogramin|||LMHLDCIH_00284;floR;ARG|multidrug|||LMHLDCIH_00292;aph(4)-Ia;ARG|aminoglycoside|||LMHLDCIH_00294;aac(3)-IVa;ARG|aminoglycoside|||LMHLDCIH_00298;dfrA14;ARG…
NZ_CP072954.1	|||HALAMGHD_00094;merE;MRG|Mercury_(Hg)|||HALAMGHD_00095;merD;MRG|Mercury_(Hg)|||HALAMGHD_00109;merE;MRG|Mercury_(Hg)|||HALAMGHD_00110;merD;MRG|Mercury_(Hg)|||HALAMGHD_00111;merA;MRG|Mercury_(Hg)|||HALAMGHD_00112;merC;MRG|Mercury_(Hg)|||HALAMGHD_00113;merP;MRG|Mercury_(Hg)|||HALAMGHD_00114;merT;MRG|Mercury_(Hg)|||HALAMGHD_00115;merR;MRG|Mercury_(Hg)	|||HALAMGHD_00056;tet(59);ARG|tetracycline|||HALAMGHD_00063;sul1;ARG|sulfonamide|||HALAMGHD_00064;qacEdelta1;ARG|multidrug|||HALAMGHD_00065;EreA2;ARG|macrolide-lincosamide-streptogramin|||HALAMGHD_00066;arr;ARG|rifamycin|||HALAMGHD_00067;AAC(3)-IIb;ARG|aminoglycoside|||HALAMGHD_00070;aac(6)-IIc;ARG|aminoglycoside|||HALAMGHD_00103;sul2;ARG|sulfonamide|||HALAMGHD_00133;vgaC;ARG|macrolide-lincosamid…
CP028952.1	|||OPDCLLPP_00043;merP;MRG|Mercury_(Hg)|||OPDCLLPP_00049;merE;MRG|Mercury_(Hg)|||OPDCLLPP_00050;merD;MRG|Mercury_(Hg)|||OPDCLLPP_00051;merA;MRG|Mercury_(Hg)|||OPDCLLPP_00052;merF;MRG|Mercury_(Hg)|||OPDCLLPP_00053;merP;MRG|Mercury_(Hg)|||OPDCLLPP_00054;merT;MRG|Mercury_(Hg)|||OPDCLLPP_00055;merR;MRG|Mercury_(Hg)	|||OPDCLLPP_00068;NmcR;ARG|beta-lactam|||OPDCLLPP_00073;AAC(3)-IIa;ARG|aminoglycoside|||OPDCLLPP_00082;AAC(6)-Ib-cr;ARG|multidrug|||OPDCLLPP_00083;OXA-1;ARG|beta-lactam|||OPDCLLPP_00084;catB3;ARG|chloramphenicol|||OPDCLLPP_00085;arr-3;ARG|rifamycin|||OPDCLLPP_00086;qacEdelta1;ARG|multidrug|||OPDCLLPP_00087;sul1;ARG|sulfonamide|||OPDCLLPP_00146;strA;ARG|aminoglycoside|||OPDCLLPP_00147;APH(6)-Id;AR…
NZ_CP018634.1	|||ALAEIFHD_00061;PA0320;MRG|Cadmium_(Cd),_Mercury_(Hg)	|||ALAEIFHD_00051;vgaC;ARG|macrolide-lincosamide-streptogramin
NZ_CP008833.1	|||EBPFGNNP_00032;merE;MRG|Mercury_(Hg)|||EBPFGNNP_00033;merD;MRG|Mercury_(Hg)|||EBPFGNNP_00034;merA;MRG|Mercury_(Hg)	|||EBPFGNNP_00040;vgaC;ARG|macrolide-lincosamide-streptogramin
NZ_CP051400.1	|||IIHFGBDD_00001;merD;MRG|Mercury_(Hg)|||IIHFGBDD_00002;merE;MRG|Mercury_(Hg)|||IIHFGBDD_00213;merR;MRG|Mercury_(Hg)|||IIHFGBDD_00214;merT;MRG|Mercury_(Hg)|||IIHFGBDD_00215;merP;MRG|Mercury_(Hg)|||IIHFGBDD_00216;merA;MRG|Mercury_(Hg)	|||IIHFGBDD_00010;CMY-59;ARG|beta-lactam|||IIHFGBDD_00099;tetM;ARG|tetracycline|||IIHFGBDD_00102;ANT(2)-Ia;ARG|aminoglycoside|||IIHFGBDD_00104;cmlA6;ARG|chloramphenicol|||IIHFGBDD_00106;qacEdelta1;ARG|multidrug|||IIHFGBDD_00132;sul2;ARG|sulfonamide|||IIHFGBDD_00133;APH(3)-Ib;ARG|aminoglycoside|||IIHFGBDD_00134;APH(6)-Id;ARG|aminoglycoside|||IIHFGBDD_00136;tetR;ARG|tetracycline|||IIHFGBDD_00137;te…
NZ_CP040062.1	|||GPOHBACC_00138;merE;MRG|Mercury_(Hg)|||GPOHBACC_00139;merD;MRG|Mercury_(Hg)|||GPOHBACC_00140;merA;MRG|Mercury_(Hg)|||GPOHBACC_00142;merP;MRG|Mercury_(Hg)|||GPOHBACC_00143;merT;MRG|Mercury_(Hg)|||GPOHBACC_00144;merR;MRG|Mercury_(Hg)	|||GPOHBACC_00050;vgaC;ARG|macrolide-lincosamide-streptogramin|||GPOHBACC_00129;Ant3Ia;ARG|aminoglycoside|||GPOHBACC_00130;qacEdelta1;ARG|multidrug|||GPOHBACC_00131;sul1;ARG|sulfonamide|||GPOHBACC_00146;tetR;ARG|tetracycline|||GPOHBACC_00147;tet(A);ARG|tetracycline|||GPOHBACC_00242;vgaC;ARG|macrolide-lincosamide-streptogramin|||GPOHBACC_00276;fosA3;ARG|fosfomycin|||GPOHBACC_00283;floR;ARG|multidr…
NZ_CP041375.1	|||HLKENJEI_00077;merE;MRG|Mercury_(Hg)|||HLKENJEI_00078;merD;MRG|Mercury_(Hg)|||HLKENJEI_00079;merA;MRG|Mercury_(Hg)|||HLKENJEI_00081;merP;MRG|Mercury_(Hg)|||HLKENJEI_00082;merT;MRG|Mercury_(Hg)|||HLKENJEI_00083;merR;MRG|Mercury_(Hg)	|||HLKENJEI_00020;rmtB1;ARG|aminoglycoside|||HLKENJEI_00062;SHV-134;ARG|beta-lactam
NZ_CM017167.1	|||LGPPOAJC_00008;merD;MRG|Mercury_(Hg)|||LGPPOAJC_00009;merE;MRG|Mercury_(Hg)	|||LGPPOAJC_00005;APH(3)-Ia;ARG|aminoglycoside|||LGPPOAJC_00017;sul3;ARG|sulfonamide|||LGPPOAJC_00019;qacH;ARG|quinolone|||LGPPOAJC_00020;aadA1;ARG|aminoglycoside|||LGPPOAJC_00021;cmlA6;ARG|chloramphenicol|||LGPPOAJC_00027;tetM;ARG|tetracycline|||LGPPOAJC_00033;tetR;ARG|tetracycline|||LGPPOAJC_00034;tet(C);ARG|tetracycline|||LGPPOAJC_00037;floR;ARG|multidrug|||LGPPOAJC_00045;vgaC;ARG|macrolide-li…
NZ_CP082955.1	|||OEGMDHHO_00052;merE;MRG|Mercury_(Hg)|||OEGMDHHO_00053;merD;MRG|Mercury_(Hg)|||OEGMDHHO_00054;merA;MRG|Mercury_(Hg)|||OEGMDHHO_00056;merP;MRG|Mercury_(Hg)|||OEGMDHHO_00057;merT;MRG|Mercury_(Hg)|||OEGMDHHO_00058;merR;MRG|Mercury_(Hg)	|||OEGMDHHO_00004;msr(E);ARG|macrolide-lincosamide-streptogramin|||OEGMDHHO_00005;mphE;ARG|macrolide-lincosamide-streptogramin|||OEGMDHHO_00013;erm(B);ARG|macrolide-lincosamide-streptogramin|||OEGMDHHO_00014;ermC;ARG|macrolide-lincosamide-streptogramin|||OEGMDHHO_00017;Mrx;ARG|macrolide-lincosamide-streptogramin|||OEGMDHHO_00024;sul1;ARG|sulfonamide|||OEGMDHHO_00025;qacEdelta1;ARG|multidrug|||OEG…
NZ_CP048293.1	|||BGLJBJDD_00197;merR;MRG|Mercury_(Hg)|||BGLJBJDD_00198;merT;MRG|Mercury_(Hg)|||BGLJBJDD_00199;merP;MRG|Mercury_(Hg)|||BGLJBJDD_00200;merC;MRG|Mercury_(Hg)|||BGLJBJDD_00201;merA;MRG|Mercury_(Hg)|||BGLJBJDD_00202;merD;MRG|Mercury_(Hg)|||BGLJBJDD_00203;merE;MRG|Mercury_(Hg)	|||BGLJBJDD_00054;SG71_24560;ARG|beta-lactam|||BGLJBJDD_00061;sul2;ARG|sulfonamide|||BGLJBJDD_00068;sul1;ARG|sulfonamide|||BGLJBJDD_00069;qacEdelta1;ARG|multidrug|||BGLJBJDD_00070;EreA2;ARG|macrolide-lincosamide-streptogramin|||BGLJBJDD_00072;arr;ARG|rifamycin|||BGLJBJDD_00073;AAC(3)-IIb;ARG|aminoglycoside|||BGLJBJDD_00077;aac(6)-IIc;ARG|aminoglycoside|||BGLJBJDD_00182;MCR-9.1;ARG|polymyxin
NZ_CP030293.1	|||IFGFLCKB_00188;merR;MRG|Mercury_(Hg)	|||IFGFLCKB_00143;vgaC;ARG|macrolide-lincosamide-streptogramin
NZ_CP024641.1	|||CDBDKLDI_00049;merE;MRG|Mercury_(Hg)|||CDBDKLDI_00050;merD;MRG|Mercury_(Hg)|||CDBDKLDI_00051;merA;MRG|Mercury_(Hg)|||CDBDKLDI_00052;merC;MRG|Mercury_(Hg)|||CDBDKLDI_00053;merP;MRG|Mercury_(Hg)|||CDBDKLDI_00054;merT;MRG|Mercury_(Hg)|||CDBDKLDI_00055;merR;MRG|Mercury_(Hg)	|||CDBDKLDI_00039;AAC(6)-Ib-cr;ARG|multidrug|||CDBDKLDI_00040;OXA-1;ARG|beta-lactam|||CDBDKLDI_00041;catB3;ARG|chloramphenicol|||CDBDKLDI_00042;arr-3;ARG|rifamycin|||CDBDKLDI_00043;qacEdelta1;ARG|multidrug|||CDBDKLDI_00044;sul1;ARG|sulfonamide|||CDBDKLDI_00072;AAC(3)-IIa;ARG|aminoglycoside|||CDBDKLDI_00077;APH(6)-Id;ARG|aminoglycoside|||CDBDKLDI_00078;APH(3)-Ib;ARG|aminoglycoside|||CDBDKLDI_00079…
NZ_CP041641.1	|||AEBCBLJI_00095;merR;MRG|Mercury_(Hg)|||AEBCBLJI_00096;merT;MRG|Mercury_(Hg)|||AEBCBLJI_00097;merP;MRG|Mercury_(Hg)|||AEBCBLJI_00099;merA;MRG|Mercury_(Hg)|||AEBCBLJI_00100;merD;MRG|Mercury_(Hg)|||AEBCBLJI_00101;merE;MRG|Mercury_(Hg)	|||AEBCBLJI_00110;floR;ARG|multidrug|||AEBCBLJI_00113;tet(C);ARG|tetracycline|||AEBCBLJI_00114;tetR;ARG|tetracycline|||AEBCBLJI_00116;APH(6)-Id;ARG|aminoglycoside|||AEBCBLJI_00117;APH(3)-Ib;ARG|aminoglycoside|||AEBCBLJI_00118;sul2;ARG|sulfonamide|||AEBCBLJI_00170;MCR-1.1;ARG|polymyxin
NZ_CP021289.1	|||GDAEPHPJ_00049;merE;MRG|Mercury_(Hg)|||GDAEPHPJ_00050;merD;MRG|Mercury_(Hg)|||GDAEPHPJ_00055;merR;MRG|Mercury_(Hg)	|||GDAEPHPJ_00039;Ant3Ia;ARG|aminoglycoside|||GDAEPHPJ_00040;qacEdelta1;ARG|multidrug|||GDAEPHPJ_00041;sul1;ARG|sulfonamide
NZ_CP011540.1	|||BOGMCIJF_00058;merR;MRG|Mercury_(Hg)|||BOGMCIJF_00059;merT;MRG|Mercury_(Hg)|||BOGMCIJF_00060;merP;MRG|Mercury_(Hg)|||BOGMCIJF_00061;merC;MRG|Mercury_(Hg)|||BOGMCIJF_00062;merA;MRG|Mercury_(Hg)|||BOGMCIJF_00063;merD;MRG|Mercury_(Hg)|||BOGMCIJF_00064;merE;MRG|Mercury_(Hg)|||BOGMCIJF_00093;merE;MRG|Mercury_(Hg)|||BOGMCIJF_00094;merD;MRG|Mercury_(Hg)|||BOGMCIJF_00095;merA;MRG|Mercury_(Hg)|||BOGMCI…	|||BOGMCIJF_00069;sul1;ARG|sulfonamide|||BOGMCIJF_00070;qacEdelta1;ARG|multidrug|||BOGMCIJF_00071;aadA1;ARG|aminoglycoside|||BOGMCIJF_00072;dfrA15;ARG|trimethoprim|||BOGMCIJF_00084;AAC(6)-Ib10;ARG|aminoglycoside|||BOGMCIJF_00085;qacEdelta1;ARG|multidrug|||BOGMCIJF_00086;sul1;ARG|sulfonamide|||BOGMCIJF_00172;floR;ARG|multidrug|||BOGMCIJF_00176;sul2;ARG|sulfonamide
NZ_CP055986.1	|||DPKIEMHI_00091;merR;MRG|Mercury_(Hg)|||DPKIEMHI_00092;merT;MRG|Mercury_(Hg)|||DPKIEMHI_00093;merP;MRG|Mercury_(Hg)|||DPKIEMHI_00094;merC;MRG|Mercury_(Hg)|||DPKIEMHI_00095;merA;MRG|Mercury_(Hg)|||DPKIEMHI_00096;merD;MRG|Mercury_(Hg)|||DPKIEMHI_00097;merE;MRG|Mercury_(Hg)	|||DPKIEMHI_00012;vgaC;ARG|macrolide-lincosamide-streptogramin
NZ_CP053017.1	|||FGNPMFAG_00103;merE;MRG|Mercury_(Hg)|||FGNPMFAG_00104;merD;MRG|Mercury_(Hg)|||FGNPMFAG_00105;merA;MRG|Mercury_(Hg)|||FGNPMFAG_00107;merP;MRG|Mercury_(Hg)|||FGNPMFAG_00108;merT;MRG|Mercury_(Hg)|||FGNPMFAG_00109;merR;MRG|Mercury_(Hg)	|||FGNPMFAG_00017;fosA3;ARG|fosfomycin|||FGNPMFAG_00023;rmtB1;ARG|aminoglycoside|||FGNPMFAG_00116;vgaC;ARG|macrolide-lincosamide-streptogramin|||FGNPMFAG_00172;catII;ARG|chloramphenicol
NZ_CP016921.1	|||POGGBDDC_00297;merR;MRG|Mercury_(Hg)|||POGGBDDC_00304;merE;MRG|Mercury_(Hg)|||POGGBDDC_00305;merD;MRG|Mercury_(Hg)|||POGGBDDC_00306;merA;MRG|Mercury_(Hg)|||POGGBDDC_00307;merC;MRG|Mercury_(Hg)|||POGGBDDC_00308;merP;MRG|Mercury_(Hg)|||POGGBDDC_00309;merT;MRG|Mercury_(Hg)|||POGGBDDC_00310;merR;MRG|Mercury_(Hg)	|||POGGBDDC_00063;aph(3)-VI;ARG|aminoglycoside|||POGGBDDC_00070;mphE;ARG|macrolide-lincosamide-streptogramin|||POGGBDDC_00071;msr(E);ARG|macrolide-lincosamide-streptogramin|||POGGBDDC_00078;sul1;ARG|sulfonamide|||POGGBDDC_00079;qacEdelta1;ARG|multidrug|||POGGBDDC_00081;dfrA12;ARG|trimethoprim|||POGGBDDC_00232;dfrA14;ARG|trimethoprim|||POGGBDDC_00239;catB3;ARG|chloramphenicol|||POGGBDDC_00240;OXA-…
NZ_CP047766.1	|||EELKAENH_00185;merR;MRG|Mercury_(Hg)|||EELKAENH_00186;merT;MRG|Mercury_(Hg)|||EELKAENH_00187;merP;MRG|Mercury_(Hg)|||EELKAENH_00188;merF;MRG|Mercury_(Hg)|||EELKAENH_00189;merA;MRG|Mercury_(Hg)|||EELKAENH_00190;merD;MRG|Mercury_(Hg)|||EELKAENH_00191;merE;MRG|Mercury_(Hg)	|||EELKAENH_00034;vgaC;ARG|macrolide-lincosamide-streptogramin|||EELKAENH_00051;dfrA14;ARG|trimethoprim|||EELKAENH_00055;QnrB17;ARG|quinolone|||EELKAENH_00061;AAC(6)-Ib-cr;ARG|multidrug|||EELKAENH_00062;OXA-1;ARG|beta-lactam|||EELKAENH_00063;catB3;ARG|chloramphenicol|||EELKAENH_00065;aac(3)-IIe;ARG|aminoglycoside|||EELKAENH_00123;AC88_5564;ARG|aminoglycoside|||EELKAENH_00124;qacEdelta1;ARG|multid…
NZ_CP035355.1	|||DAIIHLMN_00100;merR;MRG|Mercury_(Hg)|||DAIIHLMN_00101;merT;MRG|Mercury_(Hg)|||DAIIHLMN_00102;merP;MRG|Mercury_(Hg)|||DAIIHLMN_00104;merA;MRG|Mercury_(Hg)|||DAIIHLMN_00105;merD;MRG|Mercury_(Hg)|||DAIIHLMN_00106;merE;MRG|Mercury_(Hg)	|||DAIIHLMN_00115;dfrA12;ARG|trimethoprim|||DAIIHLMN_00117;cmlA6;ARG|chloramphenicol|||DAIIHLMN_00118;aadA1;ARG|aminoglycoside|||DAIIHLMN_00119;qacH;ARG|quinolone|||DAIIHLMN_00121;sul3;ARG|sulfonamide|||DAIIHLMN_00139;tetR;ARG|tetracycline|||DAIIHLMN_00140;tet(C);ARG|tetracycline
NZ_CP075486.1	|||BNJOJDCG_00015;merA;MRG|Mercury_(Hg)|||BNJOJDCG_00017;merP;MRG|Mercury_(Hg)|||BNJOJDCG_00018;merT;MRG|Mercury_(Hg)	|||BNJOJDCG_00007;sul3;ARG|sulfonamide|||BNJOJDCG_00091;tetM;ARG|tetracycline|||BNJOJDCG_00102;tetR;ARG|tetracycline|||BNJOJDCG_00108;floR;ARG|multidrug|||BNJOJDCG_00126;Tet(X4);ARG|multidrug|||BNJOJDCG_00146;Tet(X4);ARG|multidrug|||BNJOJDCG_00166;Tet(X4);ARG|multidrug|||BNJOJDCG_00186;Tet(X4);ARG|multidrug
NZ_CP054728.1	|||OGIMCDOH_00078;merE;MRG|Mercury_(Hg)|||OGIMCDOH_00079;merD;MRG|Mercury_(Hg)|||OGIMCDOH_00080;merA;MRG|Mercury_(Hg)|||OGIMCDOH_00082;merP;MRG|Mercury_(Hg)|||OGIMCDOH_00083;merT;MRG|Mercury_(Hg)|||OGIMCDOH_00084;merR;MRG|Mercury_(Hg)	|||OGIMCDOH_00020;rmtB1;ARG|aminoglycoside|||OGIMCDOH_00063;SHV-134;ARG|beta-lactam
NZ_CP046050.1	|||HIOAAGAF_00016;merE;MRG|Mercury_(Hg)|||HIOAAGAF_00017;merD;MRG|Mercury_(Hg)|||HIOAAGAF_00018;merA;MRG|Mercury_(Hg)|||HIOAAGAF_00019;merC;MRG|Mercury_(Hg)|||HIOAAGAF_00021;merT;MRG|Mercury_(Hg)|||HIOAAGAF_00022;merR;MRG|Mercury_(Hg)	|||HIOAAGAF_00001;sul2;ARG|sulfonamide|||HIOAAGAF_00005;floR;ARG|multidrug|||HIOAAGAF_00149;dfrA14;ARG|trimethoprim|||HIOAAGAF_00150;arr-2;ARG|rifamycin|||HIOAAGAF_00151;OXA-10;ARG|beta-lactam|||HIOAAGAF_00152;aadA;ARG|aminoglycoside|||HIOAAGAF_00153;qacEdelta1;ARG|multidrug|||HIOAAGAF_00154;sul1;ARG|sulfonamide|||HIOAAGAF_00160;arr-3;ARG|rifamycin|||HIOAAGAF_00161;qacEdelta1;ARG|multidrug|||HIOA…
NZ_CP041172.1	|||BHHBKDPA_00068;merR;MRG|Mercury_(Hg)|||BHHBKDPA_00069;merT;MRG|Mercury_(Hg)|||BHHBKDPA_00070;merP;MRG|Mercury_(Hg)|||BHHBKDPA_00071;merA;MRG|Mercury_(Hg)|||BHHBKDPA_00072;merB;MRG|Mercury_(Hg)|||BHHBKDPA_00073;merD;MRG|Mercury_(Hg)|||BHHBKDPA_00074;merE;MRG|Mercury_(Hg)|||BHHBKDPA_00082;merE;MRG|Mercury_(Hg)|||BHHBKDPA_00083;merD;MRG|Mercury_(Hg)	|||BHHBKDPA_00092;floR;ARG|multidrug|||BHHBKDPA_00095;tet(C);ARG|tetracycline|||BHHBKDPA_00096;tetR;ARG|tetracycline|||BHHBKDPA_00098;APH(6)-Id;ARG|aminoglycoside|||BHHBKDPA_00099;APH(3)-Ib;ARG|aminoglycoside|||BHHBKDPA_00100;sul2;ARG|sulfonamide|||BHHBKDPA_00140;CMY-59;ARG|beta-lactam|||BHHBKDPA_00172;sul1;ARG|sulfonamide|||BHHBKDPA_00173;qacEdelta1;ARG|multidrug|||BHHBKDPA_00175;dfrA12;ARG|trim…
NZ_CP063761.1	|||HEFPEHNE_00114;merE;MRG|Mercury_(Hg)|||HEFPEHNE_00115;merD;MRG|Mercury_(Hg)|||HEFPEHNE_00116;merA;MRG|Mercury_(Hg)|||HEFPEHNE_00118;merP;MRG|Mercury_(Hg)|||HEFPEHNE_00119;merT;MRG|Mercury_(Hg)|||HEFPEHNE_00120;merR;MRG|Mercury_(Hg)	|||HEFPEHNE_00018;rmtB1;ARG|aminoglycoside|||HEFPEHNE_00099;SHV-134;ARG|beta-lactam
NZ_CP078123.1	|||BLJFJKOA_00052;merR;MRG|Mercury_(Hg)|||BLJFJKOA_00053;merT;MRG|Mercury_(Hg)|||BLJFJKOA_00054;merP;MRG|Mercury_(Hg)|||BLJFJKOA_00056;merA;MRG|Mercury_(Hg)|||BLJFJKOA_00057;merD;MRG|Mercury_(Hg)|||BLJFJKOA_00058;merE;MRG|Mercury_(Hg)	|||BLJFJKOA_00046;vgaC;ARG|macrolide-lincosamide-streptogramin|||BLJFJKOA_00073;SHV-134;ARG|beta-lactam|||BLJFJKOA_00122;rmtB1;ARG|aminoglycoside|||BLJFJKOA_00128;fosA3;ARG|fosfomycin|||BLJFJKOA_00209;vgaC;ARG|macrolide-lincosamide-streptogramin
NZ_CP043354.1	|||INHLKBII_00064;merR;MRG|Mercury_(Hg)|||INHLKBII_00065;merT;MRG|Mercury_(Hg)|||INHLKBII_00066;merP;MRG|Mercury_(Hg)|||INHLKBII_00068;merA;MRG|Mercury_(Hg)|||INHLKBII_00069;merD;MRG|Mercury_(Hg)|||INHLKBII_00070;merE;MRG|Mercury_(Hg)	|||INHLKBII_00005;AAC(6)-Ib-cr;ARG|multidrug|||INHLKBII_00056;catII;ARG|chloramphenicol|||INHLKBII_00091;tetR;ARG|tetracycline|||INHLKBII_00092;tet(A);ARG|tetracycline
NZ_CP031575.1	|||EBAEOCAD_00250;merR;MRG|Mercury_(Hg)|||EBAEOCAD_00251;merT;MRG|Mercury_(Hg)|||EBAEOCAD_00252;merP;MRG|Mercury_(Hg)|||EBAEOCAD_00253;merC;MRG|Mercury_(Hg)|||EBAEOCAD_00254;merA;MRG|Mercury_(Hg)|||EBAEOCAD_00255;merD;MRG|Mercury_(Hg)|||EBAEOCAD_00256;merE;MRG|Mercury_(Hg)	|||EBAEOCAD_00065;SG71_24560;ARG|beta-lactam|||EBAEOCAD_00224;MCR-9.1;ARG|polymyxin|||EBAEOCAD_00229;APH(6)-Id;ARG|aminoglycoside|||EBAEOCAD_00230;APH(3)-Ib;ARG|aminoglycoside
NZ_CP061765.1	|||OOBEGDJK_00020;merE;MRG|Mercury_(Hg)|||OOBEGDJK_00021;merD;MRG|Mercury_(Hg)|||OOBEGDJK_00022;merA;MRG|Mercury_(Hg)|||OOBEGDJK_00024;merP;MRG|Mercury_(Hg)|||OOBEGDJK_00025;merT;MRG|Mercury_(Hg)|||OOBEGDJK_00026;merR;MRG|Mercury_(Hg)	|||OOBEGDJK_00099;vgaC;ARG|macrolide-lincosamide-streptogramin
NC_009650.1	|||DOIOGDNH_00029;merE;MRG|Mercury_(Hg)|||DOIOGDNH_00030;merD;MRG|Mercury_(Hg)|||DOIOGDNH_00031;merA;MRG|Mercury_(Hg)	|||DOIOGDNH_00012;SG71_24560;ARG|beta-lactam|||DOIOGDNH_00021;AAC(6)-Ib7;ARG|aminoglycoside|||DOIOGDNH_00022;L360_04877;ARG|aminoglycoside|||DOIOGDNH_00037;vgaC;ARG|macrolide-lincosamide-streptogramin
NZ_CP038654.1	|||MOCEJIHE_00296;merR;MRG|Mercury_(Hg)|||MOCEJIHE_00297;merT;MRG|Mercury_(Hg)|||MOCEJIHE_00298;merP;MRG|Mercury_(Hg)|||MOCEJIHE_00299;merC;MRG|Mercury_(Hg)|||MOCEJIHE_00300;merA;MRG|Mercury_(Hg)|||MOCEJIHE_00301;merD;MRG|Mercury_(Hg)|||MOCEJIHE_00302;merE;MRG|Mercury_(Hg)	|||MOCEJIHE_00001;sul1;ARG|sulfonamide|||MOCEJIHE_00002;qacEdelta1;ARG|multidrug|||MOCEJIHE_00003;AC88_5564;ARG|aminoglycoside|||MOCEJIHE_00004;AAC(6)-Ib-cr;ARG|multidrug|||MOCEJIHE_00255;MCR-9.1;ARG|polymyxin|||MOCEJIHE_00261;blaCTX-M-9;ARG|beta-lactam|||MOCEJIHE_00263;sul1;ARG|sulfonamide|||MOCEJIHE_00264;qacEdelta1;ARG|multidrug|||MOCEJIHE_00266;dfrA16;ARG|trimethoprim|||MOCEJIHE_00269;catI;AR…
NZ_CP017059.1	|||FGMECFEH_00030;merR;MRG|Mercury_(Hg)|||FGMECFEH_00031;merT;MRG|Mercury_(Hg)|||FGMECFEH_00032;merP;MRG|Mercury_(Hg)|||FGMECFEH_00034;merA;MRG|Mercury_(Hg)|||FGMECFEH_00035;merD;MRG|Mercury_(Hg)|||FGMECFEH_00036;merE;MRG|Mercury_(Hg)|||FGMECFEH_00161;merR;MRG|Mercury_(Hg)|||FGMECFEH_00162;merT;MRG|Mercury_(Hg)|||FGMECFEH_00163;merP;MRG|Mercury_(Hg)|||FGMECFEH_00164;merC;MRG|Mercury_(Hg)|||FGMECF…	|||FGMECFEH_00011;QnrB43;ARG|quinolone|||FGMECFEH_00012;qacEdelta1;ARG|multidrug|||FGMECFEH_00013;sul1;ARG|sulfonamide|||FGMECFEH_00020;Mrx;ARG|macrolide-lincosamide-streptogramin|||FGMECFEH_00023;AAC(3)-IIa;ARG|aminoglycoside|||FGMECFEH_00042;tet(59);ARG|tetracycline|||FGMECFEH_00045;catII;ARG|chloramphenicol|||FGMECFEH_00053;sul2;ARG|sulfonamide|||FGMECFEH_00141;vgaC;ARG|macrolide-lincosamide-s…
NZ_JAFIQE010000004.1	|||CGJOIEJO_00022;merD;MRG|Mercury_(Hg)|||CGJOIEJO_00023;merA;MRG|Mercury_(Hg)|||CGJOIEJO_00025;merP;MRG|Mercury_(Hg)|||CGJOIEJO_00026;merT;MRG|Mercury_(Hg)|||CGJOIEJO_00027;merR;MRG|Mercury_(Hg)	|||CGJOIEJO_00001;vgaC;ARG|macrolide-lincosamide-streptogramin
NZ_CP043190.1	|||MJMKEAAI_00156;merE;MRG|Mercury_(Hg)|||MJMKEAAI_00157;merD;MRG|Mercury_(Hg)|||MJMKEAAI_00162;merE;MRG|Mercury_(Hg)|||MJMKEAAI_00163;merD;MRG|Mercury_(Hg)|||MJMKEAAI_00164;merB;MRG|Mercury_(Hg)|||MJMKEAAI_00165;merA;MRG|Mercury_(Hg)|||MJMKEAAI_00166;merP;MRG|Mercury_(Hg)|||MJMKEAAI_00167;merT;MRG|Mercury_(Hg)|||MJMKEAAI_00168;merR;MRG|Mercury_(Hg)	|||MJMKEAAI_00060;CMY-59;ARG|beta-lactam|||MJMKEAAI_00097;sul2;ARG|sulfonamide|||MJMKEAAI_00098;APH(3)-Ib;ARG|aminoglycoside|||MJMKEAAI_00099;APH(6)-Id;ARG|aminoglycoside|||MJMKEAAI_00101;tetR;ARG|tetracycline|||MJMKEAAI_00102;tet(C);ARG|tetracycline|||MJMKEAAI_00105;floR;ARG|multidrug|||MJMKEAAI_00142;dfrA1;ARG|trimethoprim|||MJMKEAAI_00143;qacEdelta1;ARG|multidrug|||MJMKEAAI_00144;sul1;ARG|sulf…
NZ_CP018656.1	|||AFFGILGO_00076;PA0320;MRG|Cadmium_(Cd),_Mercury_(Hg)	|||AFFGILGO_00047;catI;ARG|chloramphenicol|||AFFGILGO_00153;APH(6)-Id;ARG|aminoglycoside|||AFFGILGO_00154;APH(3)-Ib;ARG|aminoglycoside|||AFFGILGO_00190;tetR;ARG|tetracycline|||AFFGILGO_00191;tet(B);ARG|tetracycline|||AFFGILGO_00192;tetC;ARG|tetracycline|||AFFGILGO_00193;tetD;ARG|tetracycline
NZ_CP028168.1	|||ADLGOMFM_00110;merE;MRG|Mercury_(Hg)|||ADLGOMFM_00111;merD;MRG|Mercury_(Hg)|||ADLGOMFM_00112;merA;MRG|Mercury_(Hg)|||ADLGOMFM_00114;merP;MRG|Mercury_(Hg)|||ADLGOMFM_00115;merT;MRG|Mercury_(Hg)|||ADLGOMFM_00116;merR;MRG|Mercury_(Hg)	|||ADLGOMFM_00097;sul1;ARG|sulfonamide|||ADLGOMFM_00098;qacEdelta1;ARG|multidrug|||ADLGOMFM_00099;AC88_5564;ARG|aminoglycoside|||ADLGOMFM_00100;dfrA15;ARG|trimethoprim|||ADLGOMFM_00102;APH(6)-Id;ARG|aminoglycoside|||ADLGOMFM_00103;APH(3)-Ib;ARG|aminoglycoside|||ADLGOMFM_00104;sul2;ARG|sulfonamide|||ADLGOMFM_00118;tetR;ARG|tetracycline|||ADLGOMFM_00119;tet(A);ARG|tetracycline
NZ_CP051360.1	|||AAJJAPHO_00045;merD;MRG|Mercury_(Hg)|||AAJJAPHO_00046;merE;MRG|Mercury_(Hg)|||AAJJAPHO_00066;merE;MRG|Mercury_(Hg)|||AAJJAPHO_00067;merD;MRG|Mercury_(Hg)|||AAJJAPHO_00068;merB;MRG|Mercury_(Hg)|||AAJJAPHO_00069;merA;MRG|Mercury_(Hg)|||AAJJAPHO_00070;merP;MRG|Mercury_(Hg)|||AAJJAPHO_00071;merT;MRG|Mercury_(Hg)|||AAJJAPHO_00072;merR;MRG|Mercury_(Hg)	|||AAJJAPHO_00038;dfrA1;ARG|trimethoprim|||AAJJAPHO_00039;qacEdelta1;ARG|multidrug|||AAJJAPHO_00050;aph(3)-Ia;ARG|aminoglycoside|||AAJJAPHO_00058;sul1;ARG|sulfonamide|||AAJJAPHO_00059;qacEdelta1;ARG|multidrug|||AAJJAPHO_00060;cmlA5;ARG|chloramphenicol|||AAJJAPHO_00062;ANT(2)-Ia;ARG|aminoglycoside|||AAJJAPHO_00142;tet(C);ARG|tetracycline|||AAJJAPHO_00143;tetR;ARG|tetracycline|||AAJJAPHO_00145;APH(…
NZ_CP030080.1	|||BKNEMIKD_00101;merE;MRG|Mercury_(Hg)|||BKNEMIKD_00102;merD;MRG|Mercury_(Hg)|||BKNEMIKD_00103;merB;MRG|Mercury_(Hg)|||BKNEMIKD_00105;merR;MRG|Mercury_(Hg)|||BKNEMIKD_00109;merB1;MRG|Mercury_(Hg)|||BKNEMIKD_00110;merG;MRG|Mercury_(Hg)|||BKNEMIKD_00111;merA;MRG|Mercury_(Hg)|||BKNEMIKD_00112;merP;MRG|Mercury_(Hg)|||BKNEMIKD_00113;merT;MRG|Mercury_(Hg)|||BKNEMIKD_00114;merR;MRG|Mercury_(Hg)	|||BKNEMIKD_00292;MCR-9.1;ARG|polymyxin|||BKNEMIKD_00296;dfrA12;ARG|trimethoprim|||BKNEMIKD_00298;qacEdelta1;ARG|multidrug|||BKNEMIKD_00299;sul1;ARG|sulfonamide|||BKNEMIKD_00300;floR;ARG|multidrug|||BKNEMIKD_00301;tetR;ARG|tetracycline|||BKNEMIKD_00302;tet(G);ARG|tetracycline|||BKNEMIKD_00307;blaIMP-1;ARG|beta-lactam
NZ_CP051426.1	|||ONOAILAG_00001;merD;MRG|Mercury_(Hg)|||ONOAILAG_00002;merE;MRG|Mercury_(Hg)|||ONOAILAG_00219;merR;MRG|Mercury_(Hg)|||ONOAILAG_00220;merT;MRG|Mercury_(Hg)|||ONOAILAG_00221;merP;MRG|Mercury_(Hg)|||ONOAILAG_00222;merA;MRG|Mercury_(Hg)	|||ONOAILAG_00006;sul1;ARG|sulfonamide|||ONOAILAG_00007;qacEdelta1;ARG|multidrug|||ONOAILAG_00009;cmlA6;ARG|chloramphenicol|||ONOAILAG_00011;ANT(2)-Ia;ARG|aminoglycoside|||ONOAILAG_00014;tetM;ARG|tetracycline|||ONOAILAG_00102;CMY-59;ARG|beta-lactam|||ONOAILAG_00139;sul2;ARG|sulfonamide|||ONOAILAG_00140;APH(3)-Ib;ARG|aminoglycoside|||ONOAILAG_00141;APH(6)-Id;ARG|aminoglycoside|||ONOAILAG_00143;tet…
NZ_CP014775.1	|||DGEHKCLC_00032;merR;MRG|Mercury_(Hg)|||DGEHKCLC_00033;merT;MRG|Mercury_(Hg)|||DGEHKCLC_00034;merP;MRG|Mercury_(Hg)|||DGEHKCLC_00036;merA;MRG|Mercury_(Hg)|||DGEHKCLC_00037;merD;MRG|Mercury_(Hg)|||DGEHKCLC_00038;merE;MRG|Mercury_(Hg)	|||DGEHKCLC_00043;Mrx;ARG|macrolide-lincosamide-streptogramin|||DGEHKCLC_00049;sul1;ARG|sulfonamide|||DGEHKCLC_00050;qacEdelta1;ARG|multidrug|||DGEHKCLC_00052;dfrA12;ARG|trimethoprim|||DGEHKCLC_00151;sul1;ARG|sulfonamide|||DGEHKCLC_00152;qacEdelta1;ARG|multidrug|||DGEHKCLC_00153;EreA2;ARG|macrolide-lincosamide-streptogramin|||DGEHKCLC_00155;arr;ARG|rifamycin|||DGEHKCLC_00156;AAC(3)-IIb;ARG|aminog…
NZ_CP078034.1	|||EGHNCIBN_00059;merR;MRG|Mercury_(Hg)|||EGHNCIBN_00060;merT;MRG|Mercury_(Hg)|||EGHNCIBN_00061;merP;MRG|Mercury_(Hg)|||EGHNCIBN_00062;merC;MRG|Mercury_(Hg)|||EGHNCIBN_00063;merA;MRG|Mercury_(Hg)|||EGHNCIBN_00064;merD;MRG|Mercury_(Hg)|||EGHNCIBN_00065;merE;MRG|Mercury_(Hg)|||EGHNCIBN_00207;merR;MRG|Mercury_(Hg)|||EGHNCIBN_00208;merT;MRG|Mercury_(Hg)|||EGHNCIBN_00209;merP;MRG|Mercury_(Hg)|||EGHNCI…	|||EGHNCIBN_00034;AAC(6)-Ib7;ARG|aminoglycoside|||EGHNCIBN_00035;L360_04877;ARG|aminoglycoside|||EGHNCIBN_00036;OXA-9;ARG|beta-lactam|||EGHNCIBN_00043;vgaC;ARG|macrolide-lincosamide-streptogramin|||EGHNCIBN_00067;sul2;ARG|sulfonamide|||EGHNCIBN_00068;str;ARG|aminoglycoside|||EGHNCIBN_00069;aph(6)-Id;ARG|aminoglycoside|||EGHNCIBN_00081;dfrA14;ARG|trimethoprim|||EGHNCIBN_00085;catB3;ARG|chloramphen…
NZ_AP024770.1	|||PIMPBBPB_00063;merE;MRG|Mercury_(Hg)|||PIMPBBPB_00064;merD;MRG|Mercury_(Hg)|||PIMPBBPB_00065;merA;MRG|Mercury_(Hg)	|||PIMPBBPB_00070;vgaC;ARG|macrolide-lincosamide-streptogramin|||PIMPBBPB_00077;AAC(6)-Ib7;ARG|aminoglycoside|||PIMPBBPB_00101;cmlA6;ARG|chloramphenicol|||PIMPBBPB_00102;aadA;ARG|aminoglycoside|||PIMPBBPB_00103;qacH;ARG|quinolone|||PIMPBBPB_00107;AAC(3)-IV;ARG|aminoglycoside|||PIMPBBPB_00109;aph(4)-Ia;ARG|aminoglycoside
NZ_CP085732.1	|||PBPIBHED_00021;merA;MRG|Mercury_(Hg)|||PBPIBHED_00023;merP;MRG|Mercury_(Hg)|||PBPIBHED_00024;merT;MRG|Mercury_(Hg)|||PBPIBHED_00025;merR;MRG|Mercury_(Hg)	|||PBPIBHED_00013;catI;ARG|chloramphenicol|||PBPIBHED_00016;tet(59);ARG|tetracycline|||PBPIBHED_00080;vgaC;ARG|macrolide-lincosamide-streptogramin
NC_003384.1	|||EOEBFNCH_00131;merR;MRG|Mercury_(Hg)|||EOEBFNCH_00132;merT;MRG|Mercury_(Hg)|||EOEBFNCH_00133;merP;MRG|Mercury_(Hg)|||EOEBFNCH_00134;merC;MRG|Mercury_(Hg)|||EOEBFNCH_00135;merA;MRG|Mercury_(Hg)|||EOEBFNCH_00136;merD;MRG|Mercury_(Hg)|||EOEBFNCH_00137;merE;MRG|Mercury_(Hg)|||EOEBFNCH_00198;merE;MRG|Mercury_(Hg)|||EOEBFNCH_00199;merD;MRG|Mercury_(Hg)|||EOEBFNCH_00200;merA;MRG|Mercury_(Hg)|||EOEBFN…	|||EOEBFNCH_00141;dfrA14;ARG|trimethoprim|||EOEBFNCH_00180;catI;ARG|chloramphenicol|||EOEBFNCH_00192;sul2;ARG|sulfonamide|||EOEBFNCH_00193;APH(3)-Ib;ARG|aminoglycoside|||EOEBFNCH_00194;APH(6)-Id;ARG|aminoglycoside|||EOEBFNCH_00209;tet(B);ARG|tetracycline|||EOEBFNCH_00210;tetR;ARG|tetracycline
NZ_CP021168.1	|||AMNABOPM_00001;merA;MRG|Mercury_(Hg)|||AMNABOPM_00002;merD;MRG|Mercury_(Hg)|||AMNABOPM_00003;merE;MRG|Mercury_(Hg)|||AMNABOPM_00086;merR;MRG|Mercury_(Hg)|||AMNABOPM_00087;merT;MRG|Mercury_(Hg)|||AMNABOPM_00088;merP;MRG|Mercury_(Hg)|||AMNABOPM_00089;merC;MRG|Mercury_(Hg)	|||AMNABOPM_00011;floR;ARG|multidrug|||AMNABOPM_00017;tet(59);ARG|tetracycline|||AMNABOPM_00029;AAC(6)-Ib-cr;ARG|multidrug|||AMNABOPM_00030;arr-3;ARG|rifamycin|||AMNABOPM_00031;dfrA27;ARG|trimethoprim|||AMNABOPM_00032;aadA16;ARG|aminoglycoside|||AMNABOPM_00033;qacEdelta1;ARG|multidrug|||AMNABOPM_00034;sul1;ARG|sulfonamide|||AMNABOPM_00042;dfrA12;ARG|trimethoprim|||AMNABOPM_00044;qacEdelta1;ARG|mu…
CP027485.1	|||BPEILKDG_00076;merR;MRG|Mercury_(Hg)|||BPEILKDG_00077;merT;MRG|Mercury_(Hg)|||BPEILKDG_00078;merP;MRG|Mercury_(Hg)|||BPEILKDG_00080;merA;MRG|Mercury_(Hg)|||BPEILKDG_00081;merD;MRG|Mercury_(Hg)|||BPEILKDG_00082;merE;MRG|Mercury_(Hg)	|||BPEILKDG_00086;APH(6)-Id;ARG|aminoglycoside|||BPEILKDG_00087;APH(3)-Ib;ARG|aminoglycoside|||BPEILKDG_00088;sul2;ARG|sulfonamide|||BPEILKDG_00102;tetR;ARG|tetracycline|||BPEILKDG_00103;tet(A);ARG|tetracycline|||BPEILKDG_00107;tetR;ARG|tetracycline
NZ_CP076690.1	|||PGGHIGHB_00015;merR;MRG|Mercury_(Hg)|||PGGHIGHB_00020;merD;MRG|Mercury_(Hg)|||PGGHIGHB_00021;merE;MRG|Mercury_(Hg)	|||PGGHIGHB_00026;Mrx;ARG|macrolide-lincosamide-streptogramin|||PGGHIGHB_00032;sul1;ARG|sulfonamide|||PGGHIGHB_00033;qacEdelta1;ARG|multidrug|||PGGHIGHB_00035;dfrA12;ARG|trimethoprim|||PGGHIGHB_00041;catI;ARG|chloramphenicol
NZ_CP033574.1	|||IIDLGJJM_00082;merE;MRG|Mercury_(Hg)|||IIDLGJJM_00083;merD;MRG|Mercury_(Hg)|||IIDLGJJM_00084;merB;MRG|Mercury_(Hg)|||IIDLGJJM_00085;merA;MRG|Mercury_(Hg)|||IIDLGJJM_00086;merP;MRG|Mercury_(Hg)|||IIDLGJJM_00087;merT;MRG|Mercury_(Hg)|||IIDLGJJM_00088;merR;MRG|Mercury_(Hg)	|||IIDLGJJM_00064;tet(A);ARG|tetracycline|||IIDLGJJM_00065;tetR;ARG|tetracycline|||IIDLGJJM_00072;aadA16;ARG|aminoglycoside|||IIDLGJJM_00073;qacEdelta1;ARG|multidrug|||IIDLGJJM_00074;sul1;ARG|sulfonamide|||IIDLGJJM_00103;sul1;ARG|sulfonamide|||IIDLGJJM_00107;sul1;ARG|sulfonamide|||IIDLGJJM_00108;qacEdelta1;ARG|multidrug|||IIDLGJJM_00111;aadA;ARG|aminoglycoside|||IIDLGJJM_00112;OXA-10;ARG|beta-lac…
NZ_CP075455.1	|||DGALIOFC_00227;merR;MRG|Mercury_(Hg)|||DGALIOFC_00229;merA;MRG|Mercury_(Hg)|||DGALIOFC_00230;merD;MRG|Mercury_(Hg)|||DGALIOFC_00231;merE;MRG|Mercury_(Hg)|||DGALIOFC_00258;merR;MRG|Mercury_(Hg)|||DGALIOFC_00260;merA;MRG|Mercury_(Hg)|||DGALIOFC_00261;merD;MRG|Mercury_(Hg)|||DGALIOFC_00262;merE;MRG|Mercury_(Hg)|||DGALIOFC_00305;merE;MRG|Mercury_(Hg)|||DGALIOFC_00306;merD;MRG|Mercury_(Hg)|||DGALIO…	|||DGALIOFC_00080;AAC(3)-IIa;ARG|aminoglycoside|||DGALIOFC_00232;APH(6)-Id;ARG|aminoglycoside|||DGALIOFC_00233;str;ARG|aminoglycoside|||DGALIOFC_00236;toprJ1;ARG|tetracycline|||DGALIOFC_00239;tmexC1;ARG|tetracycline|||DGALIOFC_00263;APH(6)-Id;ARG|aminoglycoside|||DGALIOFC_00264;str;ARG|aminoglycoside|||DGALIOFC_00267;toprJ1;ARG|tetracycline|||DGALIOFC_00270;tmexC1;ARG|tetracycline|||DGALIOFC_0027…
NZ_CP021712.1	|||MCLBFKAC_00045;merR;MRG|Mercury_(Hg)|||MCLBFKAC_00046;merT;MRG|Mercury_(Hg)|||MCLBFKAC_00047;merP;MRG|Mercury_(Hg)|||MCLBFKAC_00048;merC;MRG|Mercury_(Hg)|||MCLBFKAC_00049;merA;MRG|Mercury_(Hg)|||MCLBFKAC_00050;merD;MRG|Mercury_(Hg)|||MCLBFKAC_00051;merE;MRG|Mercury_(Hg)	|||MCLBFKAC_00002;aadA1;ARG|aminoglycoside|||MCLBFKAC_00003;cmlA5;ARG|chloramphenicol|||MCLBFKAC_00004;qacEdelta1;ARG|multidrug|||MCLBFKAC_00005;sul1;ARG|sulfonamide|||MCLBFKAC_00020;AAC(6)-Ib7;ARG|aminoglycoside|||MCLBFKAC_00021;L360_04877;ARG|aminoglycoside|||MCLBFKAC_00022;OXA-9;ARG|beta-lactam|||MCLBFKAC_00029;vgaC;ARG|macrolide-lincosamide-streptogramin|||MCLBFKAC_00053;sul2;ARG|sulfonamide|…
NZ_CP064175.1	|||NFJKGPJN_00150;merE;MRG|Mercury_(Hg)|||NFJKGPJN_00151;merD;MRG|Mercury_(Hg)|||NFJKGPJN_00152;merA;MRG|Mercury_(Hg)|||NFJKGPJN_00154;merP;MRG|Mercury_(Hg)|||NFJKGPJN_00155;merT;MRG|Mercury_(Hg)|||NFJKGPJN_00156;merR;MRG|Mercury_(Hg)	|||NFJKGPJN_00143;Mrx;ARG|macrolide-lincosamide-streptogramin|||NFJKGPJN_00146;aph(3)-Ia;ARG|aminoglycoside
NZ_AP023051.1	|||ILKFPDOG_00177;merR;MRG|Mercury_(Hg)	|||ILKFPDOG_00088;blaCMY-4;ARG|beta-lactam|||ILKFPDOG_00150;dfrA12;ARG|trimethoprim|||ILKFPDOG_00152;qacEdelta1;ARG|multidrug|||ILKFPDOG_00153;sul1;ARG|sulfonamide|||ILKFPDOG_00163;sul1;ARG|sulfonamide|||ILKFPDOG_00169;msr(E);ARG|macrolide-lincosamide-streptogramin|||ILKFPDOG_00170;mphE;ARG|macrolide-lincosamide-streptogramin
NZ_CP029599.1	|||IAEMKHJI_00035;merE;MRG|Mercury_(Hg)|||IAEMKHJI_00036;merD;MRG|Mercury_(Hg)|||IAEMKHJI_00037;merA;MRG|Mercury_(Hg)|||IAEMKHJI_00038;merC;MRG|Mercury_(Hg)|||IAEMKHJI_00039;merP;MRG|Mercury_(Hg)|||IAEMKHJI_00040;merT;MRG|Mercury_(Hg)|||IAEMKHJI_00041;merR;MRG|Mercury_(Hg)	|||IAEMKHJI_00027;APH(3)-IIIa;ARG|aminoglycoside|||IAEMKHJI_00028;aadA16;ARG|aminoglycoside|||IAEMKHJI_00030;qacEdelta1;ARG|multidrug|||IAEMKHJI_00031;sul1;ARG|sulfonamide
NZ_CP009409.2	|||FEDNOKFK_00175;merE;MRG|Mercury_(Hg)|||FEDNOKFK_00176;merD;MRG|Mercury_(Hg)|||FEDNOKFK_00189;merE;MRG|Mercury_(Hg)|||FEDNOKFK_00190;merD;MRG|Mercury_(Hg)|||FEDNOKFK_00191;merB;MRG|Mercury_(Hg)|||FEDNOKFK_00192;merA;MRG|Mercury_(Hg)|||FEDNOKFK_00193;merP;MRG|Mercury_(Hg)|||FEDNOKFK_00194;merT;MRG|Mercury_(Hg)|||FEDNOKFK_00195;merR;MRG|Mercury_(Hg)	|||FEDNOKFK_00043;floR;ARG|multidrug|||FEDNOKFK_00046;tet(C);ARG|tetracycline|||FEDNOKFK_00047;tetR;ARG|tetracycline|||FEDNOKFK_00049;APH(6)-Id;ARG|aminoglycoside|||FEDNOKFK_00050;APH(3)-Ib;ARG|aminoglycoside|||FEDNOKFK_00051;sul2;ARG|sulfonamide|||FEDNOKFK_00093;CMY-59;ARG|beta-lactam|||FEDNOKFK_00098;CMY-59;ARG|beta-lactam|||FEDNOKFK_00156;aadA1;ARG|aminoglycoside|||FEDNOKFK_00157;AAC(3)-VIa;AR…
NZ_CP018704.1	|||DHHEJGGP_00106;merR;MRG|Mercury_(Hg)|||DHHEJGGP_00107;merT;MRG|Mercury_(Hg)|||DHHEJGGP_00108;merP;MRG|Mercury_(Hg)|||DHHEJGGP_00109;merA;MRG|Mercury_(Hg)|||DHHEJGGP_00110;merB;MRG|Mercury_(Hg)|||DHHEJGGP_00113;merE;MRG|Mercury_(Hg)	|||DHHEJGGP_00023;sul2;ARG|sulfonamide|||DHHEJGGP_00024;APH(3)-Ib;ARG|aminoglycoside|||DHHEJGGP_00025;APH(6)-Id;ARG|aminoglycoside|||DHHEJGGP_00027;tetR;ARG|tetracycline|||DHHEJGGP_00028;tet(C);ARG|tetracycline|||DHHEJGGP_00031;floR;ARG|multidrug|||DHHEJGGP_00039;sul1;ARG|sulfonamide|||DHHEJGGP_00040;qacEdelta1;ARG|multidrug|||DHHEJGGP_00041;AAC(6)-Ib10;ARG|aminoglycoside
NZ_CP022063.1	|||DEIEHBGF_00149;merA;MRG|Mercury_(Hg)|||DEIEHBGF_00151;merP;MRG|Mercury_(Hg)|||DEIEHBGF_00155;merP;MRG|Mercury_(Hg)|||DEIEHBGF_00156;merT;MRG|Mercury_(Hg)|||DEIEHBGF_00157;merR;MRG|Mercury_(Hg)	|||DEIEHBGF_00139;sul2;ARG|sulfonamide|||DEIEHBGF_00143;tetR;ARG|tetracycline|||DEIEHBGF_00144;tet(A);ARG|tetracycline
NZ_CP073055.1	|||DIALAALA_00129;merE;MRG|Mercury_(Hg)|||DIALAALA_00130;merD;MRG|Mercury_(Hg)|||DIALAALA_00131;merA;MRG|Mercury_(Hg)|||DIALAALA_00132;merC;MRG|Mercury_(Hg)|||DIALAALA_00133;merP;MRG|Mercury_(Hg)|||DIALAALA_00134;merT;MRG|Mercury_(Hg)|||DIALAALA_00135;merR;MRG|Mercury_(Hg)	|||DIALAALA_00124;AAC(6)-Ib7;ARG|aminoglycoside|||DIALAALA_00125;L360_04877;ARG|aminoglycoside|||DIALAALA_00126;OXA-9;ARG|beta-lactam
NZ_CP037964.1	|||GCHPKNEK_00151;merE;MRG|Mercury_(Hg)|||GCHPKNEK_00152;merD;MRG|Mercury_(Hg)|||GCHPKNEK_00153;merA;MRG|Mercury_(Hg)|||GCHPKNEK_00155;merP;MRG|Mercury_(Hg)|||GCHPKNEK_00156;merT;MRG|Mercury_(Hg)|||GCHPKNEK_00157;merR;MRG|Mercury_(Hg)	|||GCHPKNEK_00056;sul2;ARG|sulfonamide|||GCHPKNEK_00057;APH(3)-Ib;ARG|aminoglycoside|||GCHPKNEK_00058;APH(6)-Id;ARG|aminoglycoside|||GCHPKNEK_00060;tetR;ARG|tetracycline|||GCHPKNEK_00061;tet(A);ARG|tetracycline|||GCHPKNEK_00091;MCR-3;ARG|polymyxin|||GCHPKNEK_00119;sul2;ARG|sulfonamide|||GCHPKNEK_00120;APH(3)-Ib;ARG|aminoglycoside|||GCHPKNEK_00121;APH(6)-Id;ARG|aminoglycoside|||GCHPKNEK_00123;aph(…
NZ_CP071948.1	|||HILHHOKM_00048;merR;MRG|Mercury_(Hg)|||HILHHOKM_00049;merT;MRG|Mercury_(Hg)|||HILHHOKM_00050;merP;MRG|Mercury_(Hg)|||HILHHOKM_00052;merA;MRG|Mercury_(Hg)	|||HILHHOKM_00062;qnrVC6;ARG|quinolone|||HILHHOKM_00066;OXA-10;ARG|beta-lactam|||HILHHOKM_00067;aadA;ARG|aminoglycoside|||HILHHOKM_00069;qacEdelta1;ARG|multidrug|||HILHHOKM_00070;sul1;ARG|sulfonamide|||HILHHOKM_00094;sul1;ARG|sulfonamide|||HILHHOKM_00097;mphE;ARG|macrolide-lincosamide-streptogramin|||HILHHOKM_00098;msr(E);ARG|macrolide-lincosamide-streptogramin|||HILHHOKM_00157;toprJ1;ARG|tetracy…
NZ_CP069693.1	|||PFHFGGJB_00010;merR;MRG|Mercury_(Hg)|||PFHFGGJB_00011;merP;MRG|Mercury_(Hg)	|||PFHFGGJB_00020;aph(3)-Ia;ARG|aminoglycoside|||PFHFGGJB_00023;TEM-112;ARG|beta-lactam|||PFHFGGJB_00030;dfrA15;ARG|trimethoprim|||PFHFGGJB_00031;AC88_5564;ARG|aminoglycoside|||PFHFGGJB_00032;qacEdelta1;ARG|multidrug|||PFHFGGJB_00033;sul1;ARG|sulfonamide|||PFHFGGJB_00042;APH(6)-Id;ARG|aminoglycoside|||PFHFGGJB_00043;APH(3)-Ib;ARG|aminoglycoside|||PFHFGGJB_00044;sul2;ARG|sulfonamide|||PFHFGGJB_000…
NZ_CP026224.1	|||DDKGHONE_00034;merP;MRG|Mercury_(Hg)	|||DDKGHONE_00010;SS37_25035;ARG|beta-lactam
NZ_CP012397.1	|||BCIOAAOE_00065;merR;MRG|Mercury_(Hg)|||BCIOAAOE_00066;merT;MRG|Mercury_(Hg)|||BCIOAAOE_00067;merP;MRG|Mercury_(Hg)|||BCIOAAOE_00069;merA;MRG|Mercury_(Hg)|||BCIOAAOE_00070;merD;MRG|Mercury_(Hg)|||BCIOAAOE_00071;merE;MRG|Mercury_(Hg)|||BCIOAAOE_00101;PA0320;MRG|Cadmium_(Cd),_Mercury_(Hg)	|||BCIOAAOE_00003;APH(6)-Id;ARG|aminoglycoside|||BCIOAAOE_00005;aph(3)-Ia;ARG|aminoglycoside|||BCIOAAOE_00011;AAC(3)-IIa;ARG|aminoglycoside|||BCIOAAOE_00061;tet(A);ARG|tetracycline|||BCIOAAOE_00062;tetR;ARG|tetracycline
[truncated: 592 more rows]
